# Supplementary material for: Mapping C. difficile TcdB interactions with host cell-surface and intracellular factors using proximity-dependent biotinylation labeling
Source: mBio. 2025 Jan 17;16(2):e03336-24. doi: 10.1128/mbio.03336-24 (PMC11796423; doi:10.1128/mbio.03336-24)
Supplement: Table S1 — Mapping the interactome of the TcdB glucosyltransferase domain with miniTurbo (related to Fig. 2 and 3). [file mbio.03336-24-s0001.xlsx]

## Sheet: SAINT
Bait	Prey	PreyGene	Spec	SpecSum	AvgSpec	NumReplicates	ctrlCounts	AvgP	MaxP	SaintScore	logOddsScore	FoldChange	BFDR
Lyn11	A0FGR8	ESYT2	45|26|33	104	34.67	3	0|1|2	1	1	1	30.97	34.67	0
Lyn11	A1L170	C1orf226	26|28|23	77	25.67	3	0|0|0	1	1	1	36.05	256.67	0
Lyn11	A2RU67	FAM234B	6|15|5	26	8.67	3	0|0|0	1	1	1	8.71	86.67	0
Lyn11	A8MVW0	FAM171A2	26|28|20	74	24.67	3	0|0|0	1	1	1	31.65	246.67	0
Lyn11	A8MWY0	ELAPOR2	6|7|4	17	5.67	3	0|0|0	1	1	1	7.03	56.67	0
Lyn11	C9JH25	PRRT4	5|7|18	30	10	3	0|0|0	1	1	1	8.71	100	0
Lyn11	O00161	SNAP23	66|98|56	220	73.33	3	2|0|2	1	1	1	154.89	55	0
Lyn11	O00186	STXBP3	28|17|21	66	22	3	0|0|0	1	1	1	27.21	220	0
Lyn11	O00459	PIK3R2	13|9|9	31	10.33	3	0|0|0	1	1	1	15.1	103.33	0
Lyn11	O00592	PODXL	8|8|12	28	9.33	3	0|0|0	1	1	1	13.54	93.33	0
Lyn11	O14495	PLPP3	5|5|7	17	5.67	3	0|0|0	1	1	1	8.71	56.67	0
Lyn11	O14595	CTDSP2	6|10|5	21	7	3	0|0|0	1	1	1	8.71	70	0
Lyn11	O14639	ABLIM1	20|16|16	52	17.33	3	2|2|4	1	1	1	9.96	6.5	0
Lyn11	O14654	IRS4	471|892|521	1884	628	3	133|143|46	1	1	1	4.6	5.85	0
Lyn11	O14745	SLC9A3R1	9|10|6	25	8.33	3	0|0|1	1	1	1	11.58	25	0
Lyn11	O14795	UNC13B	3|4|6	13	4.33	3	0|0|0	1	1	1	5.29	43.33	0
Lyn11	O14828	SCAMP3	9|10|4	23	7.67	3	0|0|0	1	1	1	7.03	76.67	0
Lyn11	O14936	CASK	18|11|14	43	14.33	3	0|0|0	1	1	1	18.18	143.33	0
Lyn11	O14964	HGS	10|8|5	23	7.67	3	0|0|0	1	1	1	8.71	76.67	0
Lyn11	O15020	SPTBN2	16|5|13	34	11.33	3	0|0|0	1	1	1	8.71	113.33	0
Lyn11	O15031	PLXNB2	12|12|21	45	15	3	0|0|0	1	1	1	19.7	150	0
Lyn11	O15126	SCAMP1	38|77|38	153	51	3	2|0|1	1	1	1	47.94	51	0
Lyn11	O15440	ABCC5	29|21|45	95	31.67	3	0|0|0	1	1	1	33.12	316.67	0
Lyn11	O15498	YKT6	20|23|21	64	21.33	3	0|1|0	1	1	1	62.71	64	0
Lyn11	O43306	ADCY6	13|9|8	30	10	3	0|0|0	1	1	1	13.54	100	0
Lyn11	O43426	SYNJ1	28|23|30	81	27	3	2|3|1	1	1	1	21.16	13.5	0
Lyn11	O43491	EPB41L2	426|738|388	1552	517.33	3	67|48|44	1	1	1	80.67	9.76	0
Lyn11	O43752	STX6	27|16|20	63	21	3	0|0|0	1	1	1	25.72	210	0
Lyn11	O43795	MYO1B	4|6|9	19	6.33	3	0|0|0	1	1	1	7.03	63.33	0
Lyn11	O60245	PCDH7	13|11|9	33	11	3	0|0|0	1	1	1	15.1	110	0
Lyn11	O60292	SIPA1L3	6|6|11	23	7.67	3	1|0|0	1	1	1	11.58	23	0
Lyn11	O60488	ACSL4	4|5|3	12	4	3	0|0|0	1	1	1	5.29	40	0
Lyn11	O60493	SNX3	34|39|28	101	33.67	3	0|1|2	1	1	1	33.79	33.67	0
Lyn11	O60499	STX10	17|11|14	42	14	3	0|0|0	1	1	1	18.18	140	0
Lyn11	O60503	ADCY9	22|19|19	60	20	3	0|0|0	1	1	1	30.17	200	0
Lyn11	O60641	SNAP91	9|8|6	23	7.67	3	0|0|0	1	1	1	10.35	76.67	0
Lyn11	O60645	EXOC3	10|4|5	19	6.33	3	0|0|0	1	1	1	7.03	63.33	0
Lyn11	O60658	PDE8A	18|37|18	73	24.33	3	0|0|0	1	1	1	28.69	243.33	0
Lyn11	O60716	CTNND1	96|97|96	289	96.33	3	1|1|1	1	1	1	130.03	96.33	0
Lyn11	O60749	SNX2	56|60|37	153	51	3	1|3|2	1	1	1	39.96	25.5	0
Lyn11	O60779	SLC19A2	3|6|4	13	4.33	3	0|0|0	1	1	1	5.29	43.33	0
Lyn11	O75044	SRGAP2	26|34|19	79	26.33	3	4|7|3	1	1	1	7.89	5.64	0
Lyn11	O75052	NOS1AP	26|28|24	78	26	3	0|1|1	1	1	1	30.69	39	0
Lyn11	O75054	IGSF3	30|47|31	108	36	3	0|0|0	1	1	1	46.26	360	0
Lyn11	O75146	HIP1R	36|16|25	77	25.67	3	0|0|0	1	1	1	25.72	256.67	0
Lyn11	O75167	PHACTR2	14|12|11	37	12.33	3	2|1|1	1	1	1	8.61	9.25	0
Lyn11	O75386	TULP3	7|4|6	17	5.67	3	0|0|0	1	1	1	7.03	56.67	0
Lyn11	O75695	RP2	10|6|7	23	7.67	3	0|0|0	1	1	1	10.35	76.67	0
Lyn11	O75781	PALM	13|9|5	27	9	3	0|0|0	1	1	1	8.71	90	0
Lyn11	O75962	TRIO	15|10|19	44	14.67	3	0|0|0	1	1	1	16.64	146.67	0
Lyn11	O75976	CPD	33|45|30	108	36	3	0|0|0	1	1	1	46.26	360	0
Lyn11	O94804	STK10	24|14|13	51	17	3	0|0|0	1	1	1	21.22	170	0
Lyn11	O94832	MYO1D	48|25|34	107	35.67	3	5|3|4	1	1	1	16.17	8.92	0
Lyn11	O94854	KIAA0754	20|10|17	47	15.67	3	0|0|0	1	1	1	16.64	156.67	0
Lyn11	O94868	FCHSD2	9|5|5	19	6.33	3	0|0|0	1	1	1	8.71	63.33	0
Lyn11	O94887	FARP2	18|19|18	55	18.33	3	0|0|0	1	1	1	28.69	183.33	0
Lyn11	O94955	RHOBTB3	7|6|11	24	8	3	0|0|0	1	1	1	10.35	80	0
Lyn11	O95081	AGFG2	5|5|4	14	4.67	3	0|0|0	1	1	1	7.03	46.67	0
Lyn11	O95208	EPN2	49|32|19	100	33.33	3	4|0|1	1	1	1	6.76	20	0
Lyn11	O95297	MPZL1	12|11|9	32	10.67	3	0|0|0	1	1	1	15.1	106.67	0
Lyn11	O95405	ZFYVE9	11|10|8	29	9.67	3	0|0|1	1	1	1	17.8	29	0
Lyn11	O95490	ADGRL2	35|36|27	98	32.67	3	0|0|0	1	1	1	41.9	326.67	0
Lyn11	O95819	MAP4K4	50|33|26	109	36.33	3	0|0|0	1	1	1	40.44	363.33	0
Lyn11	O96013	PAK4	41|36|28	105	35	3	2|2|3	1	1	1	26.17	15	0
Lyn11	P00533	EGFR	27|66|38	131	43.67	3	0|0|0	1	1	1	41.9	436.67	0
Lyn11	P04439	HLA-A	23|24|18	65	21.67	3	0|0|0	1	1	1	28.69	216.67	0
Lyn11	P04626	ERBB2	29|42|21	92	30.67	3	0|0|0	1	1	1	33.12	306.67	0
Lyn11	P05023	ATP1A1	34|48|36	118	39.33	3	9|6|1	1	1	1	7.02	7.38	0
Lyn11	P05556	ITGB1	51|69|52	172	57.33	3	0|0|0	1	1	1	76.49	573.33	0
Lyn11	P06213	INSR	5|4|3	12	4	3	0|0|0	1	1	1	5.29	40	0
Lyn11	P07947	YES1	55|48|45	148	49.33	3	2|4|1	1	1	1	48.98	21.14	0
Lyn11	P08195	SLC3A2	38|74|37	149	49.67	3	0|1|0	1	1	1	138.39	149	0
Lyn11	P08581	MET	14|10|15	39	13	3	0|0|0	1	1	1	16.64	130	0
Lyn11	P09543	CNP	14|9|8	31	10.33	3	0|0|0	1	1	1	13.54	103.33	0
Lyn11	P09958	FURIN	11|19|9	39	13	3	0|0|0	1	1	1	15.1	130	0
Lyn11	P11166	SLC2A1	12|8|9	29	9.67	3	0|0|0	1	1	1	13.54	96.67	0
Lyn11	P11171	EPB41	122|166|106	394	131.33	3	13|5|10	1	1	1	51.97	14.07	0
Lyn11	P11233	RALA	11|4|3	18	6	3	0|0|0	1	1	1	5.29	60	0
Lyn11	P11717	IGF2R	81|160|108	349	116.33	3	1|3|0	1	1	1	53.44	87.25	0
Lyn11	P12931	SRC	10|3|6	19	6.33	3	0|0|0	1	1	1	5.29	63.33	0
Lyn11	P13591	NCAM1	26|37|18	81	27	3	0|0|0	1	1	1	28.69	270	0
Lyn11	P15260	IFNGR1	10|9|9	28	9.33	3	0|0|0	1	1	1	15.1	93.33	0
Lyn11	P16333	NCK1	15|15|14	44	14.67	3	5|2|3	1	1	1	5.98	4.4	0
Lyn11	P17301	ITGA2	39|19|25	83	27.67	3	0|0|0	1	1	1	30.17	276.67	0
Lyn11	P18084	ITGB5	5|4|10	19	6.33	3	0|0|0	1	1	1	7.03	63.33	0
Lyn11	P18433	PTPRA	5|6|6	17	5.67	3	0|0|0	1	1	1	8.71	56.67	0
Lyn11	P20020	ATP2B1	59|97|47	203	67.67	3	1|0|0	1	1	1	186.84	203	0
Lyn11	P23229	ITGA6	14|6|15	35	11.67	3	0|0|0	1	1	1	10.35	116.67	0
Lyn11	P23458	JAK1	14|5|16	35	11.67	3	1|0|0	1	1	1	8.69	35	0
Lyn11	P23470	PTPRG	31|23|28	82	27.33	3	0|0|0	1	1	1	36.05	273.33	0
Lyn11	P23634	ATP2B4	24|23|22	69	23	3	0|0|0	1	1	1	34.59	230	0
Lyn11	P24588	AKAP5	15|5|17	37	12.33	3	0|1|0	1	1	1	8.69	37	0
Lyn11	P26038	MSN	12|5|12	29	9.67	3	1|0|0	1	1	1	8.69	29	0
Lyn11	P26045	PTPN3	35|28|33	96	32	3	0|0|0	1	1	1	43.35	320	0
Lyn11	P27105	STOM	31|20|29	80	26.67	3	1|1|0	1	1	1	24.95	40	0
Lyn11	P27448	MARK3	18|21|20	59	19.67	3	0|0|0	1	1	1	28.69	196.67	0
Lyn11	P29317	EPHA2	45|41|47	133	44.33	3	0|0|0	1	1	1	62.14	443.33	0
Lyn11	P31641	SLC6A6	9|7|13	29	9.67	3	0|0|0	1	1	1	11.96	96.67	0
Lyn11	P31751	AKT2	25|15|16	56	18.67	3	0|0|0	1	1	1	24.22	186.67	0
Lyn11	P35221	CTNNA1	51|37|61	149	49.67	3	3|2|0	1	1	1	32.56	29.8	0
Lyn11	P35222	CTNNB1	9|3|9	21	7	3	0|0|0	1	1	1	5.29	70	0
Lyn11	P35240	NF2	112|96|65	273	91	3	9|8|10	1	1	1	46.6	10.11	0
Lyn11	P35241	RDX	25|9|10	44	14.67	3	0|1|0	1	1	1	21.1	44	0
Lyn11	P35611	ADD1	45|51|42	138	46	3	9|3|5	1	1	1	19.27	8.12	0
Lyn11	P35612	ADD2	36|48|35	119	39.67	3	3|2|0	1	1	1	30.5	23.8	0
Lyn11	P35613	BSG	10|6|9	25	8.33	3	0|0|0	1	1	1	10.35	83.33	0
Lyn11	P35670	ATP7B	19|39|20	78	26	3	1|0|0	1	1	1	58.62	78	0
Lyn11	P41440	SLC19A1	6|10|11	27	9	3	0|0|0	1	1	1	10.35	90	0
Lyn11	P42336	PIK3CA	11|3|6	20	6.67	3	0|0|0	1	1	1	5.29	66.67	0
Lyn11	P42356	PI4KA	61|36|38	135	45	3	1|0|0	1	1	1	133.68	135	0
Lyn11	P42858	HTT	15|16|8	39	13	3	0|0|0	1	1	1	13.54	130	0
Lyn11	P42892	ECE1	41|29|28	98	32.67	3	0|0|0	1	1	1	43.35	326.67	0
Lyn11	P43121	MCAM	69|77|65	211	70.33	3	0|0|0	1	1	1	96.48	703.33	0
Lyn11	P46531	NOTCH1	15|6|12	33	11	3	0|0|0	1	1	1	10.35	110	0
Lyn11	P46939	UTRN	40|17|32	89	29.67	3	1|0|0	1	1	1	50.59	89	0
Lyn11	P46940	IQGAP1	98|71|72	241	80.33	3	0|0|0	1	1	1	105.03	803.33	0
Lyn11	P48029	SLC6A8	10|9|8	27	9	3	0|0|0	1	1	1	13.54	90	0
Lyn11	P48067	SLC6A9	8|7|5	20	6.67	3	0|0|0	1	1	1	8.71	66.67	0
Lyn11	P48454	PPP3CC	5|5|4	14	4.67	3	0|0|0	1	1	1	7.03	46.67	0
Lyn11	P49757	NUMB	35|40|30	105	35	3	1|0|1	1	1	1	39.28	52.5	0
Lyn11	P50443	SLC26A2	9|4|9	22	7.33	3	0|0|0	1	1	1	7.03	73.33	0
Lyn11	P50851	LRBA	184|154|191	529	176.33	3	13|2|1	1	1	1	15.28	33.06	0
Lyn11	P52569	SLC7A2	13|19|13	45	15	3	0|0|0	1	1	1	21.22	150	0
Lyn11	P52799	EFNB2	14|10|13	37	12.33	3	0|0|0	1	1	1	16.64	123.33	0
Lyn11	P53367	ARFIP1	12|14|10	36	12	3	2|1|0	1	1	1	8.76	12	0
Lyn11	P53794	SLC5A3	21|13|17	51	17	3	0|0|0	1	1	1	21.22	170	0
Lyn11	P55011	SLC12A2	123|105|101	329	109.67	3	1|1|0	1	1	1	140.2	164.5	0
Lyn11	P55082	MFAP3	10|5|4	19	6.33	3	0|0|0	1	1	1	7.03	63.33	0
Lyn11	P55196	AFDN	352|295|218	865	288.33	3	81|31|41	1	1	1	4.82	5.65	0
Lyn11	P61204	ARF3	18|14|17	49	16.33	3	2|2|4	1	1	1	7.71	6.12	0
Lyn11	P62191	PSMC1	35|10|22	67	22.33	3	0|0|0	1	1	1	16.64	223.33	0
Lyn11	P62491	RAB11A	7|7|9	23	7.67	3	0|0|0	1	1	1	11.96	76.67	0
Lyn11	P62820	RAB1A	4|4|4	12	4	3	0|0|0	1	1	1	7.03	40	0
Lyn11	P78310	CXADR	62|44|48	154	51.33	3	0|0|0	1	1	1	66.45	513.33	0
Lyn11	P80723	BASP1	25|40|28	93	31	3	0|0|0	1	1	1	38.98	310	0
Lyn11	P81274	GPSM2	4|4|6	14	4.67	3	1|0|0	1	1	1	5.98	14	0
Lyn11	P85298	ARHGAP8	4|5|3	12	4	3	0|0|0	1	1	1	5.29	40	0
Lyn11	P98082	DAB2	16|18|11	45	15	3	1|0|0	1	1	1	27.99	45	0
Lyn11	P98164	LRP2	4|5|7	16	5.33	3	0|0|0	1	1	1	7.03	53.33	0
Lyn11	P98172	EFNB1	14|15|13	42	14	3	0|0|0	1	1	1	21.22	140	0
Lyn11	Q00536	CDK16	7|7|7	21	7	3	0|0|0	1	1	1	11.96	70	0
Lyn11	Q00587	CDC42EP1	41|79|48	168	56	3	1|0|0	1	1	1	157.48	168	0
Lyn11	Q01082	SPTBN1	176|103|175	454	151.33	3	2|2|1	1	1	1	134.45	90.8	0
Lyn11	Q01650	SLC7A5	10|11|8	29	9.67	3	0|0|0	1	1	1	13.54	96.67	0
Lyn11	Q01968	OCRL	84|112|77	273	91	3	25|13|15	1	1	1	14.92	5.15	0
Lyn11	Q01970	PLCB3	38|18|27	83	27.67	3	1|0|0	1	1	1	54.58	83	0
Lyn11	Q01974	ROR2	23|32|12	67	22.33	3	0|0|0	1	1	1	19.7	223.33	0
Lyn11	Q02487	DSC2	13|8|7	28	9.33	3	1|1|0	1	1	1	6.42	14	0
Lyn11	Q02952	AKAP12	165|232|128	525	175	3	44|20|26	1	1	1	9.04	5.83	0
Lyn11	Q03001	DST	85|55|92	232	77.33	3	6|5|5	1	1	1	47.73	14.5	0
Lyn11	Q03135	CAV1	25|17|8	50	16.67	3	2|0|0	1	1	1	4.59	25	0
Lyn11	Q04656	ATP7A	68|92|59	219	73	3	0|0|0	1	1	1	87.92	730	0
Lyn11	Q04721	NOTCH2	63|62|48	173	57.67	3	1|0|0	1	1	1	191.81	173	0
Lyn11	Q07617	SPAG1	5|6|5	16	5.33	3	0|0|0	1	1	1	8.71	53.33	0
Lyn11	Q07960	ARHGAP1	10|23|5	38	12.67	3	0|0|0	1	1	1	8.71	126.67	0
Lyn11	Q08209	PPP3CA	7|7|6	20	6.67	3	0|0|0	1	1	1	10.35	66.67	0
Lyn11	Q08357	SLC20A2	6|9|10	25	8.33	3	1|0|0	1	1	1	11.58	25	0
Lyn11	Q0JRZ9	FCHO2	16|8|12	36	12	3	0|1|0	1	1	1	17.8	36	0
Lyn11	Q12866	MERTK	10|7|11	28	9.33	3	0|0|0	1	1	1	11.96	93.33	0
Lyn11	Q12913	PTPRJ	3|7|4	14	4.67	3	0|0|0	1	1	1	5.29	46.67	0
Lyn11	Q12923	PTPN13	213|333|195	741	247	3	43|19|11	1	1	1	10.36	10.15	0
Lyn11	Q12929	EPS8	14|11|11	36	12	3	0|0|0	1	1	1	18.18	120	0
Lyn11	Q12955	ANK3	119|94|92	305	101.67	3	1|0|0	1	1	1	426.66	305	0
Lyn11	Q12959	DLG1	101|137|59	297	99	3	6|1|2	1	1	1	22.91	33	0
Lyn11	Q13009	TIAM1	14|15|24	53	17.67	3	0|0|0	1	1	1	22.72	176.67	0
Lyn11	Q13017	ARHGAP5	8|5|8	21	7	3	0|0|0	1	1	1	8.71	70	0
Lyn11	Q13136	PPFIA1	44|40|28	112	37.33	3	0|1|1	1	1	1	36.42	56	0
Lyn11	Q13308	PTK7	6|12|5	23	7.67	3	1|0|0	1	1	1	8.69	23	0
Lyn11	Q13393	PLD1	34|29|31	94	31.33	3	0|0|0	1	1	1	44.81	313.33	0
Lyn11	Q13439	GOLGA4	94|78|97	269	89.67	3	0|1|0	1	1	1	349.02	269	0
Lyn11	Q13480	GAB1	27|49|21	97	32.33	3	0|1|0	1	1	1	66.86	97	0
Lyn11	Q13492	PICALM	86|79|76	241	80.33	3	4|3|5	1	1	1	81.69	20.08	0
Lyn11	Q13576	IQGAP2	77|58|83	218	72.67	3	0|0|0	1	1	1	86.5	726.67	0
Lyn11	Q13596	SNX1	65|121|68	254	84.67	3	12|10|9	1	1	1	42.55	8.19	0
Lyn11	Q13813	SPTAN1	595|717|480	1792	597.33	3	162|89|74	1	1	1	6.96	5.51	0
Lyn11	Q13884	SNTB1	4|6|7	17	5.67	3	0|0|0	1	1	1	7.03	56.67	0
Lyn11	Q14114	LRP8	22|13|18	53	17.67	3	0|0|1	1	1	1	35.24	53	0
Lyn11	Q14118	DAG1	9|8|6	23	7.67	3	0|0|0	1	1	1	10.35	76.67	0
Lyn11	Q14126	DSG2	199|367|156	722	240.67	3	6|5|3	1	1	1	187.48	51.57	0
Lyn11	Q14160	SCRIB	309|374|200	883	294.33	3	73|31|38	1	1	1	5.56	6.22	0
Lyn11	Q14185	DOCK1	6|4|8	18	6	3	0|0|0	1	1	1	7.03	60	0
Lyn11	Q14254	FLOT2	87|98|73	258	86	3	5|4|11	1	1	1	26.71	12.9	0
Lyn11	Q14644	RASA3	19|23|20	62	20.67	3	0|0|0	1	1	1	30.17	206.67	0
Lyn11	Q14699	RFTN1	17|14|10	41	13.67	3	0|0|0	1	1	1	16.64	136.67	0
Lyn11	Q15043	SLC39A14	9|11|7	27	9	3	0|0|0	1	1	1	11.96	90	0
Lyn11	Q15303	ERBB4	12|8|9	29	9.67	3	0|0|0	1	1	1	13.54	96.67	0
Lyn11	Q15311	RALBP1	14|14|11	39	13	3	0|0|0	1	1	1	18.18	130	0
Lyn11	Q15334	LLGL1	61|106|61	228	76	3	2|1|1	1	1	1	77.9	57	0
Lyn11	Q15375	EPHA7	6|5|5	16	5.33	3	0|0|0	1	1	1	8.71	53.33	0
Lyn11	Q15464	SHB	19|22|26	67	22.33	3	0|0|0	1	1	1	30.17	223.33	0
Lyn11	Q15678	PTPN14	64|59|54	177	59	3	5|2|3	1	1	1	55.67	17.7	0
Lyn11	Q15758	SLC1A5	22|24|17	63	21	3	3|2|0	1	1	1	12.05	12.6	0
Lyn11	Q15811	ITSN1	48|37|53	138	46	3	4|4|0	1	1	1	16.81	17.25	0
Lyn11	Q15833	STXBP2	5|4|3	12	4	3	0|0|0	1	1	1	5.29	40	0
Lyn11	Q15836	VAMP3	17|14|10	41	13.67	3	0|0|0	1	1	1	16.64	136.67	0
Lyn11	Q16625	OCLN	58|122|55	235	78.33	3	0|1|0	1	1	1	227.16	235	0
Lyn11	Q16760	DGKD	13|4|9	26	8.67	3	0|0|0	1	1	1	7.03	86.67	0
Lyn11	Q2KJY2	KIF26B	15|24|17	56	18.67	3	4|3|0	1	1	1	5.71	8	0
Lyn11	Q2LD37	KIAA1109	3|6|8	17	5.67	3	0|0|0	1	1	1	5.29	56.67	0
Lyn11	Q3SXY8	ARL13B	13|10|7	30	10	3	0|0|0	1	1	1	11.96	100	0
Lyn11	Q3V6T2	CCDC88A	39|36|60	135	45	3	2|0|0	1	1	1	21.17	67.5	0
Lyn11	Q3YEC7	RABL6	20|24|17	61	20.33	3	5|2|4	1	1	1	8.35	5.55	0
Lyn11	Q4KMG0	CDON	4|8|3	15	5	3	0|0|0	1	1	1	5.29	50	0
Lyn11	Q4KMP7	TBC1D10B	22|18|19	59	19.67	3	4|1|3	1	1	1	12.28	7.38	0
Lyn11	Q4KWH8	PLCH1	54|65|39	158	52.67	3	0|0|0	1	1	1	59.26	526.67	0
Lyn11	Q4V328	GRIPAP1	82|116|77	275	91.67	3	6|7|21	1	1	1	7.64	8.09	0
Lyn11	Q58EX2	SDK2	19|18|11	48	16	3	0|0|0	1	1	1	18.18	160	0
Lyn11	Q5M775	SPECC1	10|7|10	27	9	3	0|1|0	1	1	1	14.62	27	0
Lyn11	Q5SQN1	SNAP47	43|32|39	114	38	3	6|0|4	1	1	1	8.91	11.4	0
Lyn11	Q5T0N5	FNBP1L	22|29|16	67	22.33	3	3|0|2	1	1	1	11.05	13.4	0
Lyn11	Q5T0W9	FAM83B	55|59|50	164	54.67	3	2|4|1	1	1	1	55.82	23.43	0
Lyn11	Q5T2T1	MPP7	25|17|28	70	23.33	3	0|0|0	1	1	1	27.21	233.33	0
Lyn11	Q5T5U3	ARHGAP21	51|43|53	147	49	3	17|9|4	1	1	1	4.44	4.9	0
Lyn11	Q5TCX8	MAP3K21	8|14|16	38	12.67	3	1|0|0	1	1	1	17.8	38	0
Lyn11	Q5VT25	CDC42BPA	88|73|91	252	84	3	2|1|0	1	1	1	97.5	84	0
Lyn11	Q5VU97	CACHD1	11|4|8	23	7.67	3	0|0|0	1	1	1	7.03	76.67	0
Lyn11	Q5VUB5	FAM171A1	32|28|16	76	25.33	3	0|0|0	1	1	1	25.72	253.33	0
Lyn11	Q5VZK9	CARMIL1	31|22|28	81	27	3	0|1|0	1	1	1	71.05	81	0
Lyn11	Q5W0Z9	ZDHHC20	8|5|5	18	6	3	0|0|0	1	1	1	8.71	60	0
Lyn11	Q63HQ0	AP1AR	8|5|7	20	6.67	3	0|0|0	1	1	1	8.71	66.67	0
Lyn11	Q658P3	STEAP3	13|15|20	48	16	3	0|0|0	1	1	1	21.22	160	0
Lyn11	Q658Y4	FAM91A1	7|4|5	16	5.33	3	0|0|0	1	1	1	7.03	53.33	0
Lyn11	Q68DC2	ANKS6	35|27|32	94	31.33	3	1|0|0	1	1	1	92.63	94	0
Lyn11	Q6GQQ9	OTUD7B	16|5|3	24	8	3	0|0|0	1	1	1	5.29	80	0
Lyn11	Q6IAA8	LAMTOR1	23|14|14	51	17	3	1|0|3	1	1	1	7.59	12.75	0
Lyn11	Q6IQ23	PLEKHA7	22|15|25	62	20.67	3	0|1|0	1	1	1	42.78	62	0
Lyn11	Q6NXT4	SLC30A6	8|9|11	28	9.33	3	0|0|0	1	1	1	13.54	93.33	0
Lyn11	Q6P3W7	SCYL2	48|47|28	123	41	3	1|1|6	1	1	1	7.49	15.38	0
Lyn11	Q6P6B1	ERICH5	6|8|8	22	7.33	3	0|0|0	1	1	1	10.35	73.33	0
Lyn11	Q6P996	PDXDC1	62|104|56	222	74	3	10|7|7	1	1	1	39.36	9.25	0
Lyn11	Q6P9H4	CNKSR3	40|34|36	110	36.67	3	0|0|0	1	1	1	52.05	366.67	0
Lyn11	Q6R327	RICTOR	96|111|120	327	109	3	9|6|4	1	1	1	96.31	17.21	0
Lyn11	Q6UWE0	LRSAM1	39|22|27	88	29.33	3	2|0|1	1	1	1	25.34	29.33	0
Lyn11	Q6UXM1	LRIG3	31|14|24	69	23	3	1|4|1	1	1	1	7.32	11.5	0
Lyn11	Q6ZS30	NBEAL1	7|7|15	29	9.67	3	0|0|0	1	1	1	11.96	96.67	0
Lyn11	Q6ZVF9	GPRIN3	9|33|18	60	20	3	0|0|0	1	1	1	15.1	200	0
Lyn11	Q70CQ4	USP31	19|11|17	47	15.67	3	0|0|0	1	1	1	18.18	156.67	0
Lyn11	Q7KZI7	MARK2	20|27|23	70	23.33	3	0|0|0	1	1	1	31.65	233.33	0
Lyn11	Q7RTN6	STRADA	8|15|8	31	10.33	3	0|0|0	1	1	1	13.54	103.33	0
Lyn11	Q7Z2K8	GPRIN1	116|123|88	327	109	3	9|9|5	1	1	1	79.79	14.22	0
Lyn11	Q7Z3U7	MON2	29|33|30	92	30.67	3	4|1|2	1	1	1	27.48	13.14	0
Lyn11	Q7Z5H3	ARHGAP22	15|12|9	36	12	3	0|0|0	1	1	1	15.1	120	0
Lyn11	Q7Z5N4	SDK1	6|4|3	13	4.33	3	0|0|0	1	1	1	5.29	43.33	0
Lyn11	Q86SQ0	PHLDB2	4|6|6	16	5.33	3	0|0|0	1	1	1	7.03	53.33	0
Lyn11	Q86UU1	PHLDB1	24|31|11	66	22	3	0|1|1	1	1	1	12.07	33	0
Lyn11	Q86VP3	PACS2	10|3|4	17	5.67	3	0|0|0	1	1	1	5.29	56.67	0
Lyn11	Q86VS8	HOOK3	10|4|4	18	6	3	0|0|0	1	1	1	7.03	60	0
Lyn11	Q86W92	PPFIBP1	102|175|124	401	133.67	3	2|0|0	1	1	1	57.06	200.5	0
Lyn11	Q86X27	RALGPS2	8|7|9	24	8	3	0|0|0	1	1	1	11.96	80	0
Lyn11	Q86X29	LSR	38|35|30	103	34.33	3	0|0|0	1	1	1	46.26	343.33	0
Lyn11	Q86YF9	DZIP1	14|5|13	32	10.67	3	0|1|0	1	1	1	8.69	32	0
Lyn11	Q86YQ8	CPNE8	23|26|18	67	22.33	3	0|0|0	1	1	1	28.69	223.33	0
Lyn11	Q86YS7	C2CD5	21|26|15	62	20.67	3	0|1|0	1	1	1	42.78	62	0
Lyn11	Q8IUD2	ERC1	12|6|15	33	11	3	0|1|0	1	1	1	11.58	33	0
Lyn11	Q8IUW5	RELL1	19|18|12	49	16.33	3	0|0|0	1	1	1	19.7	163.33	0
Lyn11	Q8IWF6	DENND6A	94|92|82	268	89.33	3	21|14|12	1	1	1	37.13	5.7	0
Lyn11	Q8IWW6	ARHGAP12	31|21|13	65	21.67	3	0|0|0	1	1	1	21.22	216.67	0
Lyn11	Q8IXS6	PALM2	17|15|18	50	16.67	3	0|0|0	1	1	1	24.22	166.67	0
Lyn11	Q8IY63	AMOTL1	30|33|20	83	27.67	3	4|2|2	1	1	1	14.66	10.38	0
Lyn11	Q8IYB1	MB21D2	27|21|23	71	23.67	3	3|2|5	1	1	1	13.64	7.1	0
Lyn11	Q8IZ21	PHACTR4	96|116|80	292	97.33	3	4|4|3	1	1	1	89.01	26.55	0
Lyn11	Q8IZA0	KIAA0319L	49|48|45	142	47.33	3	0|0|0	1	1	1	67.89	473.33	0
Lyn11	Q8IZE3	SCYL3	7|6|20	33	11	3	0|1|0	1	1	1	11.58	33	0
Lyn11	Q8IZP0	ABI1	15|18|12	45	15	3	1|0|1	1	1	1	13.49	22.5	0
Lyn11	Q8N183	NDUFAF2	6|3|5	14	4.67	3	0|0|0	1	1	1	5.29	46.67	0
Lyn11	Q8N350	CBARP	16|26|19	61	20.33	3	0|0|0	1	1	1	25.72	203.33	0
Lyn11	Q8N3P4	VPS8	45|31|31	107	35.67	3	0|0|0	1	1	1	47.71	356.67	0
Lyn11	Q8N4C8	MINK1	148|196|131	475	158.33	3	23|13|11	1	1	1	32.55	10.11	0
Lyn11	Q8N4S9	MARVELD2	56|58|44	158	52.67	3	0|0|0	1	1	1	66.45	526.67	0
Lyn11	Q8N573	OXR1	7|11|7	25	8.33	3	0|0|0	1	1	1	11.96	83.33	0
Lyn11	Q8N8Z6	DCBLD1	4|8|3	15	5	3	0|0|0	1	1	1	5.29	50	0
Lyn11	Q8N9U0	TC2N	13|6|16	35	11.67	3	0|0|0	1	1	1	10.35	116.67	0
Lyn11	Q8NB49	ATP11C	4|6|5	15	5	3	0|0|0	1	1	1	7.03	50	0
Lyn11	Q8NC42	RNF149	8|4|7	19	6.33	3	0|0|0	1	1	1	7.03	63.33	0
Lyn11	Q8NE01	CNNM3	26|19|20	65	21.67	3	0|0|1	1	1	1	58.62	65	0
Lyn11	Q8NFA0	USP32	5|5|4	14	4.67	3	0|0|0	1	1	1	7.03	46.67	0
Lyn11	Q8NFP9	NBEA	50|41|39	130	43.33	3	1|0|0	1	1	1	147.88	130	0
Lyn11	Q8NFZ8	CADM4	19|14|15	48	16	3	0|0|0	1	1	1	22.72	160	0
Lyn11	Q8TAA9	VANGL1	11|17|13	41	13.67	3	0|0|0	1	1	1	18.18	136.67	0
Lyn11	Q8TBZ3	WDR20	21|18|17	56	18.67	3	0|0|0	1	1	1	27.21	186.67	0
Lyn11	Q8TCG2	PI4K2B	5|5|5	15	5	3	0|0|0	1	1	1	8.71	50	0
Lyn11	Q8TD43	TRPM4	9|5|10	24	8	3	0|0|0	1	1	1	8.71	80	0
Lyn11	Q8TD55	PLEKHO2	19|14|11	44	14.67	3	0|0|0	1	1	1	18.18	146.67	0
Lyn11	Q8TEH3	DENND1A	7|7|4	18	6	3	0|0|1	1	1	1	5.98	18	0
Lyn11	Q8TEW0	PARD3	60|64|46	170	56.67	3	10|2|8	1	1	1	11.35	8.5	0
Lyn11	Q8TEW8	PARD3B	11|7|15	33	11	3	0|0|0	1	1	1	11.96	110	0
Lyn11	Q8TF44	C2CD4C	5|7|11	23	7.67	3	0|1|0	1	1	1	8.69	23	0
Lyn11	Q8WTV0	SCARB1	20|7|9	36	12	3	0|0|0	1	1	1	11.96	120	0
Lyn11	Q8WU20	FRS2	10|5|4	19	6.33	3	0|0|0	1	1	1	7.03	63.33	0
Lyn11	Q8WU79	SMAP2	26|58|34	118	39.33	3	5|1|2	1	1	1	14.16	14.75	0
Lyn11	Q8WUM9	SLC20A1	11|4|9	24	8	3	0|0|0	1	1	1	7.03	80	0
Lyn11	Q8WUY9	DEPDC1B	53|38|42	133	44.33	3	1|0|0	1	1	1	143.12	133	0
Lyn11	Q8WXE0	CASKIN2	17|8|14	39	13	3	0|0|0	1	1	1	13.54	130	0
Lyn11	Q8WZ64	ARAP2	19|17|15	51	17	3	0|0|0	1	1	1	24.22	170	0
Lyn11	Q92558	WASF1	15|5|11	31	10.33	3	0|0|0	1	1	1	8.71	103.33	0
Lyn11	Q92609	TBC1D5	29|46|35	110	36.67	3	8|3|1	1	1	1	6.26	9.17	0
Lyn11	Q92614	MYO18A	23|39|30	92	30.67	3	0|0|0	1	1	1	36.05	306.67	0
Lyn11	Q92692	NECTIN2	55|87|49	191	63.67	3	0|0|0	1	1	1	73.62	636.67	0
Lyn11	Q92738	USP6NL	27|31|34	92	30.67	3	0|0|0	1	1	1	41.9	306.67	0
Lyn11	Q92796	DLG3	5|3|3	11	3.67	3	0|0|0	1	1	1	5.29	36.67	0
Lyn11	Q92859	NEO1	22|17|28	67	22.33	3	0|0|0	1	1	1	27.21	223.33	0
Lyn11	Q92870	APBB2	9|6|8	23	7.67	3	0|0|0	1	1	1	10.35	76.67	0
Lyn11	Q96AC1	FERMT2	129|107|106	342	114	3	8|1|5	1	1	1	34.32	24.43	0
Lyn11	Q96BD0	SLCO4A1	9|13|19	41	13.67	3	0|0|0	1	1	1	15.1	136.67	0
Lyn11	Q96CW1	AP2M1	13|6|7	26	8.67	3	0|0|0	1	1	1	10.35	86.67	0
Lyn11	Q96E17	RAB3C	4|5|4	13	4.33	3	0|0|0	1	1	1	7.03	43.33	0
Lyn11	Q96EY5	MVB12A	16|12|14	42	14	3	4|1|2	1	1	1	6.44	6	0
Lyn11	Q96G01	BICD1	27|15|22	64	21.33	3	5|1|1	1	1	1	4.65	9.14	0
Lyn11	Q96HP0	DOCK6	26|25|21	72	24	3	1|0|1	1	1	1	26.39	36	0
Lyn11	Q96J84	KIRREL1	49|54|44	147	49	3	0|0|0	1	1	1	66.45	490	0
Lyn11	Q96JG6	VPS50	7|4|11	22	7.33	3	0|0|0	1	1	1	7.03	73.33	0
Lyn11	Q96N67	DOCK7	155|156|197	508	169.33	3	51|29|27	1	1	1	11.85	4.75	0
Lyn11	Q96NE9	FRMD6	24|9|18	51	17	3	0|0|0	1	1	1	15.1	170	0
Lyn11	Q96NW4	ANKRD27	51|45|50	146	48.67	3	3|0|1	1	1	1	29.12	36.5	0
Lyn11	Q96PY5	FMNL2	57|50|45	152	50.67	3	1|0|0	1	1	1	176.97	152	0
Lyn11	Q96QD8	SLC38A2	33|62|29	124	41.33	3	1|0|0	1	1	1	101.52	124	0
Lyn11	Q96QZ7	MAGI1	21|20|15	56	18.67	3	1|1|1	1	1	1	15.57	18.67	0
Lyn11	Q96RT1	ERBIN	250|315|206	771	257	3	48|20|18	1	1	1	11.72	8.97	0
Lyn11	Q96ST8	CEP89	9|17|9	35	11.67	3	0|0|0	1	1	1	15.1	116.67	0
Lyn11	Q96SU4	OSBPL9	7|3|5	15	5	3	0|0|0	1	1	1	5.29	50	0
Lyn11	Q96TA1	NIBAN2	72|52|51	175	58.33	3	0|2|1	1	1	1	66.35	58.33	0
Lyn11	Q99569	PKP4	26|50|40	116	38.67	3	0|0|0	1	1	1	40.44	386.67	0
Lyn11	Q99618	CDCA3	45|77|43	165	55	3	2|0|2	1	1	1	107.81	41.25	0
Lyn11	Q99755	PIP5K1A	10|4|5	19	6.33	3	0|0|0	1	1	1	7.03	63.33	0
Lyn11	Q99808	SLC29A1	10|10|10	30	10	3	0|0|0	1	1	1	16.64	100	0
Lyn11	Q99959	PKP2	31|39|29	99	33	3	1|0|1	1	1	1	37.85	49.5	0
Lyn11	Q9BRK4	LZTS2	12|4|7	23	7.67	3	0|1|0	1	1	1	5.98	23	0
Lyn11	Q9BSJ8	ESYT1	53|71|43	167	55.67	3	12|7|10	1	1	1	20.76	5.76	0
Lyn11	Q9BTT6	LRRC1	5|3|6	14	4.67	3	0|0|0	1	1	1	5.29	46.67	0
Lyn11	Q9BV40	VAMP8	6|8|3	17	5.67	3	0|0|0	1	1	1	5.29	56.67	0
Lyn11	Q9BX67	JAM3	16|21|18	55	18.33	3	0|0|0	1	1	1	25.72	183.33	0
Lyn11	Q9BXB4	OSBPL11	22|29|25	76	25.33	3	4|1|5	1	1	1	13.59	7.6	0
Lyn11	Q9BXB5	OSBPL10	3|5|3	11	3.67	3	0|0|0	1	1	1	5.29	36.67	0
Lyn11	Q9BXI6	TBC1D10A	12|10|8	30	10	3	0|1|0	1	1	1	17.8	30	0
Lyn11	Q9BY67	CADM1	8|6|6	20	6.67	3	0|0|0	1	1	1	10.35	66.67	0
Lyn11	Q9BYI3	FAM126A	6|5|9	20	6.67	3	0|0|0	1	1	1	8.71	66.67	0
Lyn11	Q9BZ29	DOCK9	55|57|44	156	52	3	0|0|0	1	1	1	66.45	520	0
Lyn11	Q9BZF1	OSBPL8	32|25|22	79	26.33	3	0|0|0	1	1	1	34.59	263.33	0
Lyn11	Q9BZF9	UACA	25|18|19	62	20.67	3	0|0|0	1	1	1	28.69	206.67	0
Lyn11	Q9BZH6	WDR11	5|4|5	14	4.67	3	0|0|0	1	1	1	7.03	46.67	0
Lyn11	Q9C004	SPRY4	6|7|4	17	5.67	3	0|0|0	1	1	1	7.03	56.67	0
Lyn11	Q9C0B5	ZDHHC5	30|38|32	100	33.33	3	0|0|0	1	1	1	46.26	333.33	0
Lyn11	Q9C0C4	SEMA4C	8|11|7	26	8.67	3	0|0|0	1	1	1	11.96	86.67	0
Lyn11	Q9C0D5	TANC1	31|21|21	73	24.33	3	5|6|3	1	1	1	10.06	5.21	0
Lyn11	Q9C0H5	ARHGAP39	23|27|39	89	29.67	3	0|0|0	1	1	1	36.05	296.67	0
Lyn11	Q9H0W5	CCDC8	34|23|45	102	34	3	0|0|0	1	1	1	36.05	340	0
Lyn11	Q9H223	EHD4	36|29|23	88	29.33	3	0|0|0	1	1	1	36.05	293.33	0
Lyn11	Q9H246	C1orf21	6|7|3	16	5.33	3	0|0|0	1	1	1	5.29	53.33	0
Lyn11	Q9H267	VPS33B	10|11|6	27	9	3	1|0|0	1	1	1	11.58	27	0
Lyn11	Q9H2E6	SEMA6A	13|16|9	38	12.67	3	0|0|0	1	1	1	15.1	126.67	0
Lyn11	Q9H2H9	SLC38A1	18|17|18	53	17.67	3	0|1|0	1	1	1	50.59	53	0
Lyn11	Q9H2J7	SLC6A15	20|25|20	65	21.67	3	0|0|0	1	1	1	31.65	216.67	0
Lyn11	Q9H2K8	TAOK3	10|9|5	24	8	3	0|0|0	1	1	1	8.71	80	0
Lyn11	Q9H329	EPB41L4B	27|28|34	89	29.67	3	0|0|0	1	1	1	41.9	296.67	0
Lyn11	Q9H3Q1	CDC42EP4	22|43|15	80	26.67	3	0|0|0	1	1	1	24.22	266.67	0
Lyn11	Q9H4G0	EPB41L1	19|41|15	75	25	3	1|0|0	1	1	1	42.78	75	0
Lyn11	Q9H4M9	EHD1	41|26|38	105	35	3	0|0|1	1	1	1	88.23	105	0
Lyn11	Q9H792	PEAK1	24|21|20	65	21.67	3	0|0|0	1	1	1	31.65	216.67	0
Lyn11	Q9H7F0	ATP13A3	6|4|5	15	5	3	0|0|0	1	1	1	7.03	50	0
Lyn11	Q9H7P9	PLEKHG2	42|63|50	155	51.67	3	5|3|2	1	1	1	39.78	15.5	0
Lyn11	Q9H8Y8	GORASP2	7|5|5	17	5.67	3	0|0|1	1	1	1	8.69	17	0
Lyn11	Q9H9C1	VIPAS39	4|7|6	17	5.67	3	0|0|0	1	1	1	7.03	56.67	0
Lyn11	Q9HAU0	PLEKHA5	78|92|74	244	81.33	3	4|3|4	1	1	1	80.84	22.18	0
Lyn11	Q9HB21	PLEKHA1	13|11|14	38	12.67	3	0|0|1	1	1	1	27.99	38	0
Lyn11	Q9HCK4	ROBO2	13|6|16	35	11.67	3	0|0|0	1	1	1	10.35	116.67	0
Lyn11	Q9HCM3	KIAA1549	19|10|14	43	14.33	3	0|0|0	1	1	1	16.64	143.33	0
Lyn11	Q9HCM4	EPB41L5	53|94|63	210	70	3	1|0|0	1	1	1	216.96	210	0
Lyn11	Q9HCU4	CELSR2	10|14|12	36	12	3	1|0|0	1	1	1	24.5	36	0
Lyn11	Q9HD26	GOPC	41|43|36	120	40	3	0|1|2	1	1	1	45.1	40	0
Lyn11	Q9HDC5	JPH1	6|9|10	25	8.33	3	0|1|0	1	1	1	11.58	25	0
Lyn11	Q9NNW5	WDR6	45|31|49	125	41.67	3	0|0|0	1	1	1	47.71	416.67	0
Lyn11	Q9NQ66	PLCB1	38|29|27	94	31.33	3	0|0|0	1	1	1	41.9	313.33	0
Lyn11	Q9NQ84	GPRC5C	6|12|6	24	8	3	0|0|0	1	1	1	10.35	80	0
Lyn11	Q9NRW7	VPS45	27|29|18	74	24.67	3	0|0|0	1	1	1	28.69	246.67	0
Lyn11	Q9NSY1	BMP2K	24|27|26	77	25.67	3	0|2|0	1	1	1	14.35	38.5	0
Lyn11	Q9NUY8	TBC1D23	13|40|16	69	23	3	4|1|4	1	1	1	5.78	7.67	0
Lyn11	Q9NVA2	SEPTIN11	7|7|5	19	6.33	3	0|1|0	1	1	1	8.69	19	0
Lyn11	Q9NW97	TMEM51	4|3|8	15	5	3	0|0|0	1	1	1	5.29	50	0
Lyn11	Q9NWQ8	PAG1	10|10|10	30	10	3	0|0|0	1	1	1	16.64	100	0
Lyn11	Q9NX63	CHCHD3	9|8|7	24	8	3	0|0|0	1	1	1	11.96	80	0
Lyn11	Q9NYI0	PSD3	74|66|56	196	65.33	3	3|0|1	1	1	1	36.6	49	0
Lyn11	Q9NYM9	BET1L	5|5|7	17	5.67	3	0|0|0	1	1	1	8.71	56.67	0
Lyn11	Q9NZ53	PODXL2	11|3|8	22	7.33	3	0|0|0	1	1	1	5.29	73.33	0
Lyn11	Q9NZ56	FMN2	55|57|55	167	55.67	3	0|0|0	1	1	1	82.21	556.67	0
Lyn11	Q9NZC7	WWOX	8|5|7	20	6.67	3	0|0|0	1	1	1	8.71	66.67	0
Lyn11	Q9NZW5	PALS2	24|20|19	63	21	3	0|0|0	1	1	1	30.17	210	0
Lyn11	Q9P0K1	ADAM22	17|10|9	36	12	3	0|0|0	1	1	1	15.1	120	0
Lyn11	Q9P0K7	RAI14	119|135|78	332	110.67	3	5|2|7	1	1	1	66.48	23.71	0
Lyn11	Q9P0V3	SH3BP4	103|132|90	325	108.33	3	4|4|11	1	1	1	27.69	17.11	0
Lyn11	Q9P206	KIAA1522	10|17|11	38	12.67	3	0|0|0	1	1	1	16.64	126.67	0
Lyn11	Q9P2D6	FAM135A	27|24|24	75	25	3	0|0|0	1	1	1	37.52	250	0
Lyn11	Q9P2K1	CC2D2A	5|3|3	11	3.67	3	0|0|0	1	1	1	5.29	36.67	0
Lyn11	Q9UEU0	VTI1B	7|10|3	20	6.67	3	0|0|0	1	1	1	5.29	66.67	0
Lyn11	Q9UEY8	ADD3	90|187|101	378	126	3	18|7|8	1	1	1	17	11.45	0
Lyn11	Q9UHN6	CEMIP2	43|37|37	117	39	3	0|0|0	1	1	1	56.38	390	0
Lyn11	Q9UHR4	BAIAP2L1	23|10|17	50	16.67	3	0|0|0	1	1	1	16.64	166.67	0
Lyn11	Q9UHW9	SLC12A6	33|32|34	99	33	3	0|0|0	1	1	1	49.16	330	0
Lyn11	Q9UID3	VPS51	11|8|8	27	9	3	0|0|0	1	1	1	13.54	90	0
Lyn11	Q9UIQ6	LNPEP	48|57|28	133	44.33	3	0|0|0	1	1	1	43.35	443.33	0
Lyn11	Q9UIW2	PLXNA1	76|71|54	201	67	3	0|0|0	1	1	1	80.78	670	0
Lyn11	Q9UJF2	RASAL2	61|74|50	185	61.67	3	0|0|0	1	1	1	75.06	616.67	0
Lyn11	Q9UJY4	GGA2	64|76|73	213	71	3	12|3|2	1	1	1	9.17	12.53	0
Lyn11	Q9UJY5	GGA1	53|55|65	173	57.67	3	9|0|12	1	1	1	6.6	8.24	0
Lyn11	Q9UKE5	TNIK	84|103|49	236	78.67	3	8|2|2	1	1	1	12.95	19.67	0
Lyn11	Q9UKG1	APPL1	24|20|14	58	19.33	3	0|3|0	1	1	1	5.33	19.33	0
Lyn11	Q9UKI2	CDC42EP3	8|6|10	24	8	3	0|0|0	1	1	1	10.35	80	0
Lyn11	Q9UKS6	PACSIN3	3|6|3	12	4	3	0|0|0	1	1	1	5.29	40	0
Lyn11	Q9ULC3	RAB23	12|13|8	33	11	3	0|0|0	1	1	1	13.54	110	0
Lyn11	Q9ULC8	ZDHHC8	5|16|6	27	9	3	0|0|0	1	1	1	8.71	90	0
Lyn11	Q9ULF5	SLC39A10	15|19|15	49	16.33	3	0|0|0	1	1	1	24.22	163.33	0
Lyn11	Q9ULH0	KIDINS220	14|25|35	74	24.67	3	0|0|1	1	1	1	38.98	74	0
Lyn11	Q9ULH1	ASAP1	3|4|5	12	4	3	0|0|0	1	1	1	5.29	40	0
Lyn11	Q9ULJ7	ANKRD50	10|5|17	32	10.67	3	0|0|0	1	1	1	8.71	106.67	0
Lyn11	Q9ULJ8	PPP1R9A	40|28|34	102	34	3	0|2|2	1	1	1	58.48	25.5	0
Lyn11	Q9ULP9	TBC1D24	7|6|4	17	5.67	3	0|0|0	1	1	1	7.03	56.67	0
Lyn11	Q9UNF0	PACSIN2	19|16|13	48	16	3	0|1|0	1	1	1	35.24	48	0
Lyn11	Q9UNK9	ANGEL1	12|6|5	23	7.67	3	0|0|0	1	1	1	8.71	76.67	0
Lyn11	Q9UP95	SLC12A4	24|19|21	64	21.33	3	0|0|0	1	1	1	30.17	213.33	0
Lyn11	Q9UPM8	AP4E1	49|59|52	160	53.33	3	21|16|15	1	1	1	5.54	3.08	0
Lyn11	Q9UPQ3	AGAP1	12|15|9	36	12	3	0|0|0	1	1	1	15.1	120	0
Lyn11	Q9UPS8	ANKRD26	42|18|62	122	40.67	3	0|2|1	1	1	1	19.74	40.67	0
Lyn11	Q9UPT5	EXOC7	36|11|24	71	23.67	3	1|3|1	1	1	1	7.33	14.2	0
Lyn11	Q9UQB8	BAIAP2	36|31|38	105	35	3	1|0|0	1	1	1	110.56	105	0
Lyn11	Q9Y217	MTMR6	24|23|19	66	22	3	0|0|0	1	1	1	30.17	220	0
Lyn11	Q9Y219	JAG2	3|4|4	11	3.67	3	0|0|0	1	1	1	5.29	36.67	0
Lyn11	Q9Y2G0	EFR3B	16|16|16	48	16	3	0|0|0	1	1	1	25.72	160	0
Lyn11	Q9Y2H0	DLGAP4	3|6|6	15	5	3	0|0|0	1	1	1	5.29	50	0
Lyn11	Q9Y2I1	NISCH	27|26|26	79	26.33	3	0|0|0	1	1	1	40.44	263.33	0
Lyn11	Q9Y2J2	EPB41L3	217|354|167	738	246	3	21|13|17	1	1	1	141.16	14.47	0
Lyn11	Q9Y2L5	TRAPPC8	22|23|20	65	21.67	3	0|0|1	1	1	1	62.71	65	0
Lyn11	Q9Y3R0	GRIP1	9|15|8	32	10.67	3	0|0|0	1	1	1	13.54	106.67	0
Lyn11	Q9Y485	DMXL1	20|27|36	83	27.67	3	3|3|1	1	1	1	15.91	11.86	0
Lyn11	Q9Y4D1	DAAM1	11|4|15	30	10	3	0|0|0	1	1	1	7.03	100	0
Lyn11	Q9Y4E6	WDR7	27|18|23	68	22.67	3	0|0|0	1	1	1	28.69	226.67	0
Lyn11	Q9Y4F1	FARP1	33|24|33	90	30	3	0|0|0	1	1	1	37.52	300	0
Lyn11	Q9Y4J8	DTNA	53|46|35	134	44.67	3	2|0|4	1	1	1	17.01	22.33	0
Lyn11	Q9Y5S2	CDC42BPB	48|36|46	130	43.33	3	3|0|0	1	1	1	12.9	43.33	0
Lyn11	Q9Y5X1	SNX9	27|24|22	73	24.33	3	8|3|3	1	1	1	6.71	5.21	0
Lyn11	Q9Y5Y0	FLVCR1	32|41|28	101	33.67	3	0|0|0	1	1	1	43.35	336.67	0
Lyn11	Q9Y624	F11R	12|11|8	31	10.33	3	0|0|0	1	1	1	13.54	103.33	0
Lyn11	Q9Y666	SLC12A7	44|37|37	118	39.33	3	0|0|0	1	1	1	56.38	393.33	0
Lyn11	Q9Y6D5	ARFGEF2	31|12|28	71	23.67	3	0|1|0	1	1	1	31.58	71	0
Lyn11	Q9Y6D6	ARFGEF1	14|9|10	33	11	3	0|0|0	1	1	1	15.1	110	0
Lyn11	Q9Y6I3	EPN1	16|10|8	34	11.33	3	0|1|1	1	1	1	7.82	17	0
Lyn11	Q9Y6M4	CSNK1G3	7|4|8	19	6.33	3	0|0|0	1	1	1	7.03	63.33	0
Lyn11	Q9Y6M5	SLC30A1	37|30|32	99	33	3	0|0|0	1	1	1	46.26	330	0
Lyn11	Q9Y6M7	SLC4A7	58|69|57	184	61.33	3	0|1|0	1	1	1	237.42	184	0
Lyn11	Q9Y6N7	ROBO1	31|16|32	79	26.33	3	0|0|0	1	1	1	25.72	263.33	0
Lyn11	Q9Y6R0	NUMBL	9|8|7	24	8	3	0|0|0	1	1	1	11.96	80	0
Lyn11	Q9Y6R1	SLC4A4	8|8|8	24	8	3	0|0|0	1	1	1	13.54	80	0
Lyn11	Q9Y6W5	WASF2	11|5|10	26	8.67	3	0|0|0	1	1	1	8.71	86.67	0
Lyn11	P78536	ADAM17	3|5|3	11	3.67	3	0|0|0	1	1	1	5.29	36.67	0
Lyn11	Q5ZPR3	CD276	3|7|4	14	4.67	3	0|0|0	1	1	1	5.29	46.67	0
Lyn11	A1XBS5	FAM92A	6|2|6	14	4.67	3	0|0|0	0.99	1	0.99	3.45	46.67	0
Lyn11	O00192	ARVCF	3|2|4	9	3	3	0|0|0	0.99	1	0.99	3.45	30	0
Lyn11	O14523	C2CD2L	3|2|3	8	2.67	3	0|0|0	0.99	0.99	0.99	3.45	26.67	0
Lyn11	O15198	SMAD9	6|4|2	12	4	3	0|0|0	0.99	1	0.99	3.45	40	0
Lyn11	O15400	STX7	5|2|6	13	4.33	3	0|0|0	0.99	1	0.99	3.45	43.33	0
Lyn11	O60879	DIAPH2	11|14|12	37	12.33	3	4|1|3	0.99	1	0.99	4.48	4.63	0
Lyn11	O75165	DNAJC13	22|7|16	45	15	3	2|1|1	0.99	1	0.99	3.71	11.25	0
Lyn11	O75387	SLC43A1	2|5|4	11	3.67	3	0|0|0	0.99	1	0.99	3.45	36.67	0
Lyn11	O75581	LRP6	12|2|4	18	6	3	0|0|0	0.99	1	0.99	3.45	60	0
Lyn11	O75970	MPDZ	22|3|15	40	13.33	3	0|0|1	0.99	1	0.99	3.49	40	0
Lyn11	O94806	PRKD3	8|3|6	17	5.67	3	1|0|0	0.99	1	0.99	3.49	17	0
Lyn11	O94921	CDK14	10|4|2	16	5.33	3	0|0|0	0.99	1	0.99	3.45	53.33	0
Lyn11	O95249	GOSR1	6|2|5	13	4.33	3	0|0|0	0.99	1	0.99	3.45	43.33	0
Lyn11	O95835	LATS1	8|8|2	18	6	3	0|0|0	0.99	1	0.99	3.45	60	0
Lyn11	O95858	TSPAN15	5|4|2	11	3.67	3	0|0|0	0.99	1	0.99	3.45	36.67	0
Lyn11	P16070	CD44	5|3|2	10	3.33	3	0|0|0	0.99	1	0.99	3.45	33.33	0
Lyn11	P17302	GJA1	2|5|10	17	5.67	3	0|0|0	0.99	1	0.99	3.45	56.67	0
Lyn11	P34741	SDC2	3|2|4	9	3	3	0|0|0	0.99	1	0.99	3.45	30	0
Lyn11	P49006	MARCKSL1	7|9|17	33	11	3	2|1|1	0.99	1	0.99	3.71	8.25	0
Lyn11	P53350	PLK1	12|14|15	41	13.67	3	3|2|5	0.99	1	0.99	3.73	4.1	0
Lyn11	P53365	ARFIP2	8|6|8	22	7.33	3	1|0|2	0.99	1	0.99	3.58	7.33	0
Lyn11	P61764	STXBP1	9|2|4	15	5	3	0|0|0	0.99	1	0.99	3.45	50	0
Lyn11	P62330	ARF6	6|2|6	14	4.67	3	0|0|0	0.99	1	0.99	3.45	46.67	0
Lyn11	P98174	FGD1	2|5|9	16	5.33	3	0|0|0	0.99	1	0.99	3.45	53.33	0
Lyn11	Q10567	AP1B1	8|5|8	21	7	3	0|1|1	0.99	1	0.99	3.68	10.5	0
Lyn11	Q12767	TMEM94	5|5|2	12	4	3	0|0|0	0.99	1	0.99	3.45	40	0
Lyn11	Q12846	STX4	6|2|4	12	4	3	0|0|0	0.99	1	0.99	3.45	40	0
Lyn11	Q13873	BMPR2	5|2|3	10	3.33	3	0|0|0	0.99	1	0.99	3.45	33.33	0
Lyn11	Q14156	EFR3A	3|2|7	12	4	3	0|0|0	0.99	1	0.99	3.45	40	0
Lyn11	Q15036	SNX17	7|2|3	12	4	3	0|0|0	0.99	1	0.99	3.45	40	0
Lyn11	Q15768	EFNB3	5|5|2	12	4	3	0|0|0	0.99	1	0.99	3.45	40	0
Lyn11	Q16666	IFI16	20|6|12	38	12.67	3	2|0|1	0.99	1	0.99	3.58	12.67	0
Lyn11	Q4ADV7	RIC1	2|3|3	8	2.67	3	0|0|0	0.99	0.99	0.99	3.45	26.67	0
Lyn11	Q5JSL3	DOCK11	10|18|20	48	16	3	3|3|0	0.99	1	0.99	3.97	8	0
Lyn11	Q5T0F9	CC2D1B	5|2|8	15	5	3	0|0|0	0.99	1	0.99	3.45	50	0
Lyn11	Q5T5P2	KIAA1217	4|2|3	9	3	3	0|0|0	0.99	1	0.99	3.45	30	0
Lyn11	Q5XG99	LYSMD4	5|2|3	10	3.33	3	0|0|0	0.99	1	0.99	3.45	33.33	0
Lyn11	Q6T4R5	NHS	2|4|7	13	4.33	3	0|0|0	0.99	1	0.99	3.45	43.33	0
Lyn11	Q70EL4	USP43	2|4|6	12	4	3	0|0|0	0.99	1	0.99	3.45	40	0
Lyn11	Q71H61	ILDR2	5|2|3	10	3.33	3	0|0|0	0.99	1	0.99	3.45	33.33	0
Lyn11	Q7L0J3	SV2A	2|3|4	9	3	3	0|0|0	0.99	1	0.99	3.45	30	0
Lyn11	Q7Z2W4	ZC3HAV1	103|149|116	368	122.67	3	37|32|46	0.99	1	0.99	4.16	3.2	0
Lyn11	Q8N3F8	MICALL1	8|3|9	20	6.67	3	0|1|0	0.99	1	0.99	3.49	20	0
Lyn11	Q8ND76	CCNY	7|2|4	13	4.33	3	0|0|0	0.99	1	0.99	3.45	43.33	0
Lyn11	Q8NEU8	APPL2	8|3|5	16	5.33	3	0|1|0	0.99	1	0.99	3.49	16	0
Lyn11	Q8WUA7	TBC1D22A	3|4|2	9	3	3	0|0|0	0.99	1	0.99	3.45	30	0
Lyn11	Q8WXE9	STON2	11|2|9	22	7.33	3	0|0|0	0.99	1	0.99	3.45	73.33	0
Lyn11	Q96Q45	TMEM237	4|3|2	9	3	3	0|0|0	0.99	1	0.99	3.45	30	0
Lyn11	Q9BPZ7	MAPKAP1	7|2|5	14	4.67	3	0|0|0	0.99	1	0.99	3.45	46.67	0
Lyn11	Q9BX10	GTPBP2	3|4|2	9	3	3	0|0|0	0.99	1	0.99	3.45	30	0
Lyn11	Q9BZQ8	NIBAN1	5|4|2	11	3.67	3	0|0|0	0.99	1	0.99	3.45	36.67	0
Lyn11	Q9BZV1	UBXN6	3|2|3	8	2.67	3	0|0|0	0.99	0.99	0.99	3.45	26.67	0
Lyn11	Q9NR82	KCNQ5	3|3|3	9	3	3	0|0|0	0.99	0.99	0.99	5.29	30	0
Lyn11	Q9NU19	TBC1D22B	2|3|7	12	4	3	0|0|0	0.99	1	0.99	3.45	40	0
Lyn11	Q9NZ52	GGA3	18|10|9	37	12.33	3	3|0|1	0.99	1	0.99	4	9.25	0
Lyn11	Q9P260	RELCH	30|15|38	83	27.67	3	6|1|5	0.99	1	0.99	3.22	6.92	0
Lyn11	Q9P265	DIP2B	2|4|6	12	4	3	0|0|0	0.99	1	0.99	3.45	40	0
Lyn11	Q9P273	TENM3	4|2|7	13	4.33	3	0|0|0	0.99	1	0.99	3.45	43.33	0
Lyn11	Q9UBT7	CTNNAL1	7|2|5	14	4.67	3	0|0|0	0.99	1	0.99	3.45	46.67	0
Lyn11	Q9UET6	FTSJ1	8|2|5	15	5	3	0|0|0	0.99	1	0.99	3.45	50	0
Lyn11	Q9UIJ5	ZDHHC2	3|3|3	9	3	3	0|0|0	0.99	0.99	0.99	5.29	30	0
Lyn11	Q9UJV3	MID2	5|4|2	11	3.67	3	0|0|0	0.99	1	0.99	3.45	36.67	0
Lyn11	Q9UMY4	SNX12	4|2|3	9	3	3	0|0|0	0.99	1	0.99	3.45	30	0
Lyn11	Q9UPX8	SHANK2	2|9|8	19	6.33	3	0|0|0	0.99	1	0.99	3.45	63.33	0
Lyn11	Q9Y4K4	MAP4K5	3|3|2	8	2.67	3	0|0|0	0.99	0.99	0.99	3.45	26.67	0
Lyn11	Q9Y6Q2	STON1	3|32|6	41	13.67	3	0|1|0	0.99	1	0.99	3.49	41	0
Lyn11	P63027	VAMP2	3|3|3	9	3	3	0|0|0	0.99	0.99	0.99	5.29	30	0
Lyn11	Q6TCH7	PAQR3	5|4|2	11	3.67	3	0|0|0	0.99	1	0.99	3.45	36.67	0
Lyn11	Q13084	MRPL28	3|2|3	8	2.67	3	0|0|0	0.99	0.99	0.99	3.45	26.67	0
Lyn11	O00443	PIK3C2A	75|43|69	187	62.33	3	20|12|18	0.98	1	0.98	2.91	3.74	0
Lyn11	O15439	ABCC4	3|2|2	7	2.33	3	0|0|0	0.98	0.99	0.98	3.45	23.33	0
Lyn11	P21281	ATP6V1B2	4|2|2	8	2.67	3	0|0|0	0.98	1	0.98	3.45	26.67	0
Lyn11	P32019	INPP5B	21|16|15	52	17.33	3	0|5|0	0.98	0.99	0.98	3.6	10.4	0
Lyn11	P33527	ABCC1	3|3|5	11	3.67	3	0|0|1	0.98	1	0.98	3.49	11	0
Lyn11	Q00537	CDK17	3|2|2	7	2.33	3	0|0|0	0.98	0.99	0.98	3.45	23.33	0
Lyn11	Q05DH4	FHIP1A	12|7|9	28	9.33	3	1|2|2	0.98	1	0.98	2.77	5.6	0
Lyn11	Q13190	STX5	2|2|4	8	2.67	3	0|0|0	0.98	1	0.98	3.45	26.67	0
Lyn11	Q13424	SNTA1	2|3|2	7	2.33	3	0|0|0	0.98	0.99	0.98	3.45	23.33	0
Lyn11	Q6BDS2	UHRF1BP1	24|29|22	75	25	3	8|2|0	0.98	0.99	0.98	3.61	7.5	0
Lyn11	Q6NSJ2	PHLDB3	2|3|2	7	2.33	3	0|0|0	0.98	0.99	0.98	3.45	23.33	0
Lyn11	Q9NRY6	PLSCR3	2|8|2	12	4	3	0|0|0	0.98	1	0.98	3.45	40	0
Lyn11	Q9NZH0	GPRC5B	2|3|2	7	2.33	3	0|0|0	0.98	0.99	0.98	3.45	23.33	0
Lyn11	Q9Y2L6	FRMD4B	3|2|2	7	2.33	3	0|0|0	0.98	0.99	0.98	3.45	23.33	0
Lyn11	Q8IZN3	ZDHHC14	3|2|2	7	2.33	3	0|0|0	0.98	0.99	0.98	3.45	23.33	0
Lyn11	Q9NYG2	ZDHHC3	2|2|3	7	2.33	3	0|0|0	0.98	0.99	0.98	3.45	23.33	0
Lyn11	P78381	SLC35A2	3|2|2	7	2.33	3	0|0|0	0.98	0.99	0.98	3.45	23.33	0
Lyn11	O43572	AKAP10	11|5|11	27	9	3	1|1|1	0.97	1	0.97	2.37	9	0
Lyn11	P14923	JUP	51|50|40	141	47	3	18|7|12	0.97	1	0.97	2.25	3.81	0
Lyn11	P53985	SLC16A1	7|10|5	22	7.33	3	2|0|0	0.97	1	0.97	2.5	11	0
Lyn11	Q15599	SLC9A3R2	2|2|2	6	2	3	0|0|0	0.97	0.97	0.97	3.45	20	0
Lyn11	Q8IZJ1	UNC5B	13|11|5	29	9.67	3	1|1|1	0.97	1	0.97	2.37	9.67	0
Lyn11	Q9HCS5	EPB41L4A	2|2|2	6	2	3	0|0|0	0.97	0.97	0.97	3.45	20	0
Lyn11	Q587I9	SFT2D3	2|2|2	6	2	3	0|0|0	0.97	0.97	0.97	3.45	20	0
Lyn11	Q9BVV2	FNDC11	2|2|2	6	2	3	0|0|0	0.97	0.97	0.97	3.45	20	0
Lyn11	Q14677	CLINT1	213|356|222	791	263.67	3	31|96|23	0.95	1	0.95	2	5.27	0
Lyn11	Q8NDI1	EHBP1	55|86|72	213	71	3	25|13|7	0.95	1	0.95	1.85	4.73	0
Lyn11	Q9ULE6	PALD1	16|18|14	48	16	3	7|0|0	0.95	0.96	0.95	2.54	6.86	0
Lyn11	O43865	AHCYL1	54|43|40	137	45.67	3	21|4|4	0.94	0.98	0.94	2.23	4.72	0
Lyn11	Q8IZC4	RTKN2	11|2|5	18	6	3	0|1|0	0.93	1	0.93	1.3	18	0
Lyn11	Q9UBP9	GULP1	8|2|5	15	5	3	1|0|0	0.93	1	0.93	1.3	15	0
Lyn11	O43639	NCK2	2|5|3	10	3.33	3	1|0|0	0.92	1	0.92	1.3	10	0
Lyn11	P62081	RPS7	8|2|3	13	4.33	3	1|0|0	0.92	1	0.92	1.3	13	0
Lyn11	Q8N3R9	PALS1	29|3|16	48	16	3	1|1|0	0.92	1	0.92	1.08	24	0
Lyn11	Q9NYB9	ABI2	2|4|3	9	3	3	1|0|0	0.92	1	0.92	1.3	9	0
Lyn11	Q70E73	RAPH1	6|3|10	19	6.33	3	0|1|1	0.91	1	0.91	1.08	9.5	0
Lyn11	Q96D71	REPS1	21|31|14	66	22	3	6|5|4	0.91	1	0.91	1.06	4.4	0
Lyn11	Q6GYQ0	RALGAPA1	5|3|8	16	5.33	3	1|1|0	0.91	1	0.91	1.08	8	0.01
Lyn11	Q9Y5X3	SNX5	17|22|13	52	17.33	3	5|3|6	0.9	1	0.9	0.88	3.71	0.01
Lyn11	Q16181	SEPTIN7	30|28|24	82	27.33	3	11|2|9	0.89	0.98	0.89	0.99	3.73	0.01
Lyn11	P32856	STX2	6|4|3	13	4.33	3	0|1|1	0.88	0.99	0.88	1.08	6.5	0.01
Lyn11	O75061	DNAJC6	3|5|6	14	4.67	3	2|0|0	0.87	0.96	0.87	0.96	7	0.01
Lyn11	B2RTY4	MYO9A	7|2|2	11	3.67	3	0|1|0	0.86	1	0.86	1.3	11	0.01
Lyn11	P52565	ARHGDIA	2|4|2	8	2.67	3	0|0|1	0.86	1	0.86	1.3	8	0.01
Lyn11	Q63ZY3	KANK2	9|4|6	19	6.33	3	2|0|2	0.86	1	0.86	0.41	4.75	0.01
Lyn11	Q6N022	TENM4	2|7|2	11	3.67	3	1|0|0	0.86	1	0.86	1.3	11	0.01
Lyn11	Q8NFY4	SEMA6D	3|2|2	7	2.33	3	0|1|0	0.85	0.97	0.85	1.3	7	0.01
Lyn11	P21359	NF1	17|3|16	36	12	3	2|1|0	0.84	1	0.84	0.05	12	0.01
Lyn11	Q96RU3	FNBP1	7|2|7	16	5.33	3	1|1|0	0.82	1	0.82	-0.14	8	0.01
Lyn11	Q4KMQ2	ANO6	4|4|3	11	3.67	3	2|0|0	0.81	0.85	0.81	0.96	5.5	0.01
Lyn11	P17813	ENG	2|2|2	6	2	3	1|0|0	0.79	0.79	0.79	1.3	6	0.01
Lyn11	Q00610	CLTC	15|21|19	55	18.33	3	10|3|2	0.75	0.94	0.75	-0.25	3.67	0.01
Lyn11	Q96QD5	DEPDC7	42|25|46	113	37.67	3	12|11|7	0.75	1	0.75	-1.08	3.77	0.01
Lyn11	Q9UNH7	SNX6	13|15|10	38	12.67	3	4|5|3	0.75	0.99	0.75	-0.76	3.17	0.01
Lyn11	O14976	GAK	14|8|18	40	13.33	3	8|0|1	0.74	0.94	0.74	-0.53	4.44	0.01
Lyn11	Q8WVT3	TRAPPC12	5|3|4	12	4	3	2|1|0	0.74	0.91	0.74	0.05	4	0.01
Lyn11	P42684	ABL2	3|11|6	20	6.67	3	2|1|1	0.73	1	0.73	-1.05	5	0.01
Lyn11	Q9H1K0	RBSN	6|3|2	11	3.67	3	0|2|0	0.73	0.96	0.73	0.08	5.5	0.01
Lyn11	Q9P2F8	SIPA1L2	12|8|18	38	12.67	3	6|3|0	0.73	0.98	0.73	-0.67	4.22	0.01
Lyn11	Q9UQN3	CHMP2B	7|13|12	32	10.67	3	4|3|2	0.73	1	0.73	-1.35	3.56	0.01
Lyn11	Q8IYB5	SMAP1	57|81|16	154	51.33	3	10|5|4	0.72	1	0.72	-1.56	8.11	0.01
Lyn11	Q9UBC2	EPS15L1	164|157|145	466	155.33	3	60|63|49	0.72	1	0.72	-1.55	2.71	0.01
Lyn11	Q15276	RABEP1	24|23|21	68	22.67	3	7|10|8	0.7	0.95	0.7	-0.78	2.72	0.01
Lyn11	Q8IWU2	LMTK2	8|2|10	20	6.67	3	2|1|1	0.69	1	0.69	-2.43	5	0.01
Lyn11	Q9NVZ3	NECAP2	11|18|12	41	13.67	3	6|3|4	0.68	1	0.68	-0.56	3.15	0.01
Lyn11	Q9Y2H2	INPP5F	9|3|7	19	6.33	3	3|1|1	0.68	0.99	0.68	-2.19	3.8	0.01
Lyn11	Q8NI35	PATJ	23|2|13	38	12.67	3	2|2|1	0.68	1	0.68	-3.61	7.6	0.02
Lyn11	O00213	APBB1	53|72|39	164	54.67	3	22|15|17	0.67	1	0.67	-9.17	3.04	0.02
Lyn11	O00522	KRIT1	10|1|8	19	6.33	3	0|0|0	0.67	1	0.67	1.42	63.33	0.02
Lyn11	O60266	ADCY3	6|1|5	12	4	3	0|0|0	0.67	1	0.67	1.42	40	0.02
Lyn11	O95248	SBF1	11|6|1	18	6	3	0|0|0	0.67	1	0.67	1.42	60	0.02
Lyn11	P04920	SLC4A2	34|0|17	51	17	3	0|0|0	0.67	1	0.67	-1.09	170	0.02
Lyn11	P14209	CD99	5|5|1	11	3.67	3	0|0|0	0.67	1	0.67	1.42	36.67	0.02
Lyn11	P19634	SLC9A1	6|1|9	16	5.33	3	0|0|0	0.67	1	0.67	1.42	53.33	0.02
Lyn11	P32121	ARRB2	6|1|5	12	4	3	0|0|0	0.67	1	0.67	1.42	40	0.02
Lyn11	P33402	GUCY1A2	6|1|6	13	4.33	3	0|0|0	0.67	1	0.67	1.42	43.33	0.02
Lyn11	Q14CM0	FRMPD4	15|1|8	24	8	3	0|0|0	0.67	1	0.67	1.42	80	0.02
Lyn11	Q15643	TRIP11	22|7|21	50	16.67	3	8|6|3	0.67	1	0.67	-10.52	2.94	0.02
Lyn11	Q16513	PKN2	42|55|59	156	52	3	22|16|17	0.67	1	0.67	-6.4	2.84	0.02
Lyn11	Q6P995	FAM171B	7|1|5	13	4.33	3	0|0|0	0.67	1	0.67	1.42	43.33	0.02
Lyn11	Q96A54	ADIPOR1	11|0|8	19	6.33	3	0|0|0	0.67	1	0.67	-1.09	63.33	0.02
Lyn11	Q96PD2	DCBLD2	6|1|5	12	4	3	0|0|0	0.67	1	0.67	1.42	40	0.02
Lyn11	Q9BXB1	LGR4	8|0|8	16	5.33	3	0|0|0	0.67	1	0.67	-1.09	53.33	0.02
Lyn11	Q9H6A9	PCNX3	5|1|5	11	3.67	3	0|0|0	0.67	1	0.67	1.42	36.67	0.02
Lyn11	Q9UDY2	TJP2	20|30|32	82	27.33	3	12|9|8	0.67	1	0.67	-6.42	2.83	0.02
Lyn11	P60880	SNAP25	5|1|4	10	3.33	3	0|0|0	0.67	1	0.67	1.42	33.33	0.03
Lyn11	Q6VY07	PACS1	7|4|0	11	3.67	3	0|0|0	0.67	1	0.67	-1.09	36.67	0.03
Lyn11	Q7Z401	DENND4A	15|36|39	90	30	3	13|3|5	0.67	1	0.67	-5.15	4.29	0.03
Lyn11	Q86VW2	ARHGEF25	1|4|10	15	5	3	0|0|1	0.67	1	0.67	-0.49	15	0.03
Lyn11	Q8IVF5	TIAM2	1|5|4	10	3.33	3	0|0|0	0.67	1	0.67	1.42	33.33	0.03
Lyn11	Q8IVH8	MAP4K3	4|0|5	9	3	3	0|0|0	0.67	1	0.67	-1.09	30	0.03
Lyn11	Q96DR7	ARHGEF26	5|1|4	10	3.33	3	0|0|0	0.67	1	0.67	1.42	33.33	0.03
Lyn11	Q96MT3	PRICKLE1	5|1|4	10	3.33	3	0|0|0	0.67	1	0.67	1.42	33.33	0.03
Lyn11	Q96QT4	TRPM7	4|1|6	11	3.67	3	0|0|0	0.67	1	0.67	1.42	36.67	0.03
Lyn11	Q9Y4G8	RAPGEF2	5|0|4	9	3	3	0|0|0	0.67	1	0.67	-1.09	30	0.03
Lyn11	O94910	ADGRL1	0|6|3	9	3	3	0|0|0	0.66	1	0.66	-1.09	30	0.03
Lyn11	Q5SYE7	NHSL1	1|3|6	10	3.33	3	0|0|0	0.66	1	0.66	1.42	33.33	0.03
Lyn11	Q5T7V8	GORAB	5|0|3	8	2.67	3	0|0|0	0.66	1	0.66	-1.09	26.67	0.03
Lyn11	Q6DN90	IQSEC1	5|0|3	8	2.67	3	0|0|0	0.66	1	0.66	-1.09	26.67	0.03
Lyn11	Q6NZI2	CAVIN1	3|1|5	9	3	3	0|0|0	0.66	1	0.66	1.42	30	0.03
Lyn11	Q9BZF3	OSBPL6	5|0|3	8	2.67	3	0|0|0	0.66	1	0.66	-1.09	26.67	0.03
Lyn11	Q9H3P7	ACBD3	3|8|1	12	4	3	0|0|0	0.66	1	0.66	1.42	40	0.03
Lyn11	Q9NXD2	MTMR10	5|0|3	8	2.67	3	0|0|0	0.66	1	0.66	-1.09	26.67	0.03
Lyn11	Q9UGH3	SLC23A2	3|0|5	8	2.67	3	0|0|0	0.66	1	0.66	-1.09	26.67	0.03
Lyn11	A7KAX9	ARHGAP32	2|1|6	9	3	3	0|0|0	0.66	1	0.66	1.42	30	0.04
Lyn11	O15013	ARHGEF10	5|0|3	8	2.67	3	0|0|1	0.66	1	0.66	-1.9	8	0.04
Lyn11	O43747	AP1G1	3|0|3	6	2	3	0|0|0	0.66	0.99	0.66	-1.09	20	0.04
Lyn11	O95185	UNC5C	6|0|2	8	2.67	3	0|0|0	0.66	1	0.66	-1.09	26.67	0.04
Lyn11	P02786	TFRC	7|1|2	10	3.33	3	0|0|0	0.66	1	0.66	1.42	33.33	0.04
Lyn11	P51153	RAB13	12|2|0	14	4.67	3	0|0|0	0.66	1	0.66	-1.09	46.67	0.04
Lyn11	P63010	AP2B1	5|0|3	8	2.67	3	0|1|0	0.66	1	0.66	-1.9	8	0.04
Lyn11	P98198	ATP8B2	3|1|3	7	2.33	3	0|0|0	0.66	0.99	0.66	1.42	23.33	0.04
Lyn11	Q01973	ROR1	18|34|12	64	21.33	3	2|12|0	0.66	0.98	0.66	-1.51	4.57	0.04
Lyn11	Q13433	SLC39A6	2|1|6	9	3	3	0|0|0	0.66	1	0.66	1.42	30	0.04
Lyn11	Q13835	PKP1	3|3|0	6	2	3	0|0|0	0.66	0.99	0.66	-1.09	20	0.04
Lyn11	Q15147	PLCB4	3|1|3	7	2.33	3	0|0|0	0.66	0.99	0.66	1.42	23.33	0.04
Lyn11	Q5TCZ1	SH3PXD2A	1|3|3	7	2.33	3	0|0|0	0.66	0.99	0.66	1.42	23.33	0.04
Lyn11	Q6P1M3	LLGL2	7|2|1	10	3.33	3	0|0|0	0.66	1	0.66	1.42	33.33	0.04
Lyn11	Q70EL1	USP54	3|5|0	8	2.67	3	1|0|0	0.66	1	0.66	-1.9	8	0.04
Lyn11	Q8NHQ8	RASSF8	3|0|3	6	2	3	0|0|0	0.66	0.99	0.66	-1.09	20	0.04
Lyn11	Q92597	NDRG1	29|27|21	77	25.67	3	14|4|4	0.66	0.93	0.66	-1.42	3.5	0.04
Lyn11	Q92953	KCNB2	0|3|3	6	2	3	0|0|0	0.66	0.99	0.66	-1.09	20	0.04
Lyn11	Q96F81	DISP1	3|0|4	7	2.33	3	0|0|0	0.66	1	0.66	-1.09	23.33	0.04
Lyn11	Q96N96	SPATA13	3|1|3	7	2.33	3	0|0|0	0.66	0.99	0.66	1.42	23.33	0.04
Lyn11	Q9NP80	PNPLA8	3|1|4	8	2.67	3	0|0|0	0.66	1	0.66	1.42	26.67	0.04
Lyn11	Q9P2F5	STOX2	5|3|1	9	3	3	0|1|0	0.66	1	0.66	-0.49	9	0.04
Lyn11	Q9UNK0	STX8	3|3|1	7	2.33	3	0|0|0	0.66	0.99	0.66	1.42	23.33	0.04
Lyn11	Q9UPN3	MACF1	24|6|38	68	22.67	3	8|9|2	0.66	1	0.66	-13.98	3.58	0.04
Lyn11	B8ZZ34	SHISA8	2|4|0	6	2	3	0|0|0	0.66	1	0.66	-1.09	20	0.05
Lyn11	O14966	RAB29	2|0|5	7	2.33	3	0|0|0	0.66	1	0.66	-1.09	23.33	0.05
Lyn11	O75147	OBSL1	4|1|2	7	2.33	3	0|0|0	0.66	1	0.66	1.42	23.33	0.05
Lyn11	O76039	CDKL5	2|0|4	6	2	3	0|0|0	0.66	1	0.66	-1.09	20	0.05
Lyn11	P06241	FYN	5|0|2	7	2.33	3	0|0|0	0.66	1	0.66	-1.09	23.33	0.05
Lyn11	P27986	PIK3R1	5|1|2	8	2.67	3	0|0|0	0.66	1	0.66	1.42	26.67	0.05
Lyn11	P50395	GDI2	5|0|6	11	3.67	3	0|1|1	0.66	0.99	0.66	-3.13	5.5	0.05
Lyn11	Q00325	SLC25A3	0|4|3	7	2.33	3	0|1|0	0.66	1	0.66	-1.9	7	0.05
Lyn11	Q13425	SNTB2	4|2|1	7	2.33	3	0|0|0	0.66	1	0.66	1.42	23.33	0.05
Lyn11	Q13613	MTMR1	2|1|5	8	2.67	3	0|0|0	0.66	1	0.66	1.42	26.67	0.05
Lyn11	Q15139	PRKD1	2|0|5	7	2.33	3	0|0|0	0.66	1	0.66	-1.09	23.33	0.05
Lyn11	Q5T5C0	STXBP5	2|0|5	7	2.33	3	0|0|0	0.66	1	0.66	-1.09	23.33	0.05
Lyn11	Q5VIR6	VPS53	4|0|2	6	2	3	0|0|0	0.66	1	0.66	-1.09	20	0.05
Lyn11	Q5VWQ8	DAB2IP	4|3|1	8	2.67	3	0|0|1	0.66	1	0.66	-0.49	8	0.05
Lyn11	Q86Y82	STX12	1|4|2	7	2.33	3	0|0|0	0.66	1	0.66	1.42	23.33	0.05
Lyn11	Q8IYI6	EXOC8	4|3|1	8	2.67	3	0|1|0	0.66	1	0.66	-0.49	8	0.05
Lyn11	Q8NBN3	TMEM87A	5|0|2	7	2.33	3	0|0|0	0.66	1	0.66	-1.09	23.33	0.05
Lyn11	Q8NFJ5	GPRC5A	1|4|2	7	2.33	3	0|0|0	0.66	1	0.66	1.42	23.33	0.05
Lyn11	Q8NFX7	STXBP6	4|2|1	7	2.33	3	0|0|0	0.66	1	0.66	1.42	23.33	0.05
Lyn11	Q96J02	ITCH	4|1|3	8	2.67	3	0|0|1	0.66	1	0.66	-0.49	8	0.05
Lyn11	Q96KP1	EXOC2	2|4|1	7	2.33	3	0|0|0	0.66	1	0.66	1.42	23.33	0.05
Lyn11	Q9ULK0	GRID1	4|2|1	7	2.33	3	0|0|0	0.66	1	0.66	1.42	23.33	0.05
Lyn11	Q9Y2H5	PLEKHA6	1|4|2	7	2.33	3	0|0|0	0.66	1	0.66	1.42	23.33	0.05
Lyn11	Q92896	GLG1	2|1|4	7	2.33	3	0|0|0	0.66	1	0.66	1.42	23.33	0.05
Lyn11	Q9UIG8	SLCO3A1	1|4|2	7	2.33	3	0|0|0	0.66	1	0.66	1.42	23.33	0.05
Lyn11	O14492	SH2B2	1|2|3	6	2	3	0|0|0	0.65	0.99	0.65	1.42	20	0.06
Lyn11	O75096	LRP4	0|3|2	5	1.67	3	0|0|0	0.65	0.99	0.65	-1.09	16.67	0.06
Lyn11	O75110	ATP9A	2|1|3	6	2	3	0|0|0	0.65	0.99	0.65	1.42	20	0.06
Lyn11	P07948	LYN	3|0|2	5	1.67	3	0|0|0	0.65	0.99	0.65	-1.09	16.67	0.06
Lyn11	P10321	HLA-C	2|3|1	6	2	3	0|0|0	0.65	0.99	0.65	1.42	20	0.06
Lyn11	P29966	MARCKS	42|53|30	125	41.67	3	18|13|7	0.65	1	0.65	-6.34	3.29	0.06
Lyn11	P78504	JAG1	2|3|0	5	1.67	3	0|0|0	0.65	0.99	0.65	-1.09	16.67	0.06
Lyn11	Q14141	SEPTIN6	2|3|1	6	2	3	0|0|0	0.65	0.99	0.65	1.42	20	0.06
Lyn11	Q15053	KIAA0040	1|2|3	6	2	3	0|0|0	0.65	0.99	0.65	1.42	20	0.06
Lyn11	Q2KHT3	CLEC16A	2|1|3	6	2	3	0|0|0	0.65	0.99	0.65	1.42	20	0.06
Lyn11	Q68DH5	LMBRD2	1|2|3	6	2	3	0|0|0	0.65	0.99	0.65	1.42	20	0.06
Lyn11	Q7Z698	SPRED2	3|1|2	6	2	3	0|0|0	0.65	0.99	0.65	1.42	20	0.06
Lyn11	Q8NC67	NETO2	2|1|3	6	2	3	0|0|0	0.65	0.99	0.65	1.42	20	0.06
Lyn11	Q969F2	NKD2	3|2|1	6	2	3	0|0|0	0.65	0.99	0.65	1.42	20	0.06
Lyn11	Q96CN9	GCC1	2|1|3	6	2	3	0|0|0	0.65	0.99	0.65	1.42	20	0.06
Lyn11	Q96RV3	PCNX1	2|0|3	5	1.67	3	0|0|0	0.65	0.99	0.65	-1.09	16.67	0.06
Lyn11	Q9GZM5	YIPF3	3|0|2	5	1.67	3	0|0|0	0.65	0.99	0.65	-1.09	16.67	0.06
Lyn11	Q9HC56	PCDH9	2|0|3	5	1.67	3	0|0|0	0.65	0.99	0.65	-1.09	16.67	0.06
Lyn11	Q9NRM7	LATS2	1|2|3	6	2	3	0|0|0	0.65	0.99	0.65	1.42	20	0.06
Lyn11	O14763	TNFRSF10B	2|0|3	5	1.67	3	0|0|0	0.65	0.99	0.65	-1.09	16.67	0.06
Lyn11	O15127	SCAMP2	3|1|2	6	2	3	0|0|0	0.65	0.99	0.65	1.42	20	0.06
Lyn11	O60487	MPZL2	3|2|1	6	2	3	0|0|0	0.65	0.99	0.65	1.42	20	0.06
Lyn11	O95279	KCNK5	3|2|1	6	2	3	0|0|0	0.65	0.99	0.65	1.42	20	0.06
Lyn11	Q14517	FAT1	3|2|1	6	2	3	0|0|0	0.65	0.99	0.65	1.42	20	0.06
Lyn11	Q9UM47	NOTCH3	0|2|3	5	1.67	3	0|0|0	0.65	0.99	0.65	-1.09	16.67	0.06
Lyn11	O76082	SLC22A5	1|2|2	5	1.67	3	0|0|0	0.65	0.97	0.65	1.42	16.67	0.07
Lyn11	P10586	PTPRF	2|0|2	4	1.33	3	0|0|0	0.65	0.97	0.65	-1.09	13.33	0.07
Lyn11	Q08495	DMTN	2|2|1	5	1.67	3	0|0|0	0.65	0.97	0.65	1.42	16.67	0.07
Lyn11	Q99952	PTPN18	2|2|1	5	1.67	3	0|0|0	0.65	0.97	0.65	1.42	16.67	0.07
Lyn11	Q9P0L2	MARK1	1|2|2	5	1.67	3	0|0|0	0.65	0.97	0.65	1.42	16.67	0.07
Lyn11	Q9Y478	PRKAB1	2|0|2	4	1.33	3	0|0|0	0.65	0.97	0.65	-1.09	13.33	0.07
Lyn11	Q9Y606	PUS1	1|2|2	5	1.67	3	0|0|0	0.65	0.97	0.65	1.42	16.67	0.07
Lyn11	O60331	PIP5K1C	2|1|2	5	1.67	3	0|0|0	0.65	0.97	0.65	1.42	16.67	0.07
Lyn11	P43003	SLC1A3	2|0|2	4	1.33	3	0|0|0	0.65	0.97	0.65	-1.09	13.33	0.07
Lyn11	P63000	RAC1	2|2|0	4	1.33	3	0|0|0	0.65	0.97	0.65	-1.09	13.33	0.07
Lyn11	Q03113	GNA12	2|2|0	4	1.33	3	0|0|0	0.65	0.97	0.65	-1.09	13.33	0.07
Lyn11	Q15223	NECTIN1	2|0|2	4	1.33	3	0|0|0	0.65	0.97	0.65	-1.09	13.33	0.07
Lyn11	Q9C0I3	CCSER1	2|1|2	5	1.67	3	0|0|0	0.65	0.97	0.65	1.42	16.67	0.07
Lyn11	O95299	NDUFA10	3|0|3	6	2	3	1|0|0	0.65	0.97	0.65	-1.9	6	0.07
Lyn11	P48059	LIMS1	2|2|0	4	1.33	3	0|0|0	0.65	0.97	0.65	-1.09	13.33	0.07
Lyn11	P42677	RPS27	2|5|2	9	3	3	1|0|1	0.64	0.98	0.64	-0.14	4.5	0.08
Lyn11	Q17RS7	GEN1	19|15|9	43	14.33	3	5|3|7	0.64	1	0.64	-5.39	2.87	0.08
Lyn11	Q8TBC3	SHKBP1	7|5|5	17	5.67	3	1|4|0	0.64	0.82	0.64	0.2	3.4	0.08
Lyn11	P62879	GNB2	2|2|7	11	3.67	3	1|1|0	0.64	1	0.64	-0.14	5.5	0.08
Lyn11	Q6ULP2	AFTPH	4|9|5	18	6	3	1|2|2	0.63	0.99	0.63	-0.85	3.6	0.08
Lyn11	Q8TDM6	DLG5	5|1|6	12	4	3	1|0|2	0.63	0.97	0.63	-2.72	4	0.08
Lyn11	Q96L93	KIF16B	31|20|25	76	25.33	3	12|7|8	0.63	1	0.63	-4.22	2.81	0.08
Lyn11	Q6P1N0	CC2D1A	68|52|41	161	53.67	3	20|18|21	0.62	1	0.62	-12.07	2.73	0.08
Lyn11	Q9Y4E1	WASHC2C	13|8|12	33	11	3	6|2|4	0.61	0.95	0.61	-3.36	2.75	0.08
Lyn11	Q5JSH3	WDR44	14|11|11	36	12	3	2|1|8	0.6	0.83	0.6	-0.04	3.27	0.08
Lyn11	Q765P7	MTSS2	1|2|5	8	2.67	3	1|0|0	0.6	1	0.6	-0.49	8	0.08
Lyn11	Q9H8T0	AKTIP	5|0|2	7	2.33	3	1|0|0	0.6	1	0.6	-1.9	7	0.08
Lyn11	Q9HCH0	NCKAP5L	10|1|9	20	6.67	3	0|4|3	0.6	0.93	0.6	-7.39	2.86	0.08
Lyn11	Q9NQT8	KIF13B	1|6|4	11	3.67	3	2|0|0	0.6	0.96	0.6	-1.22	5.5	0.08
Lyn11	Q9P246	STIM2	7|1|2	10	3.33	3	0|0|1	0.6	1	0.6	-0.49	10	0.08
Lyn11	Q14680	MELK	17|5|8	30	10	3	3|2|3	0.59	1	0.59	-2.88	3.75	0.08
Lyn11	Q9UL25	RAB21	6|3|6	15	5	3	1|2|2	0.59	0.84	0.59	-2.19	3	0.08
Lyn11	P12236	SLC25A6	0|2|3	5	1.67	3	1|0|0	0.59	0.97	0.59	-1.9	5	0.09
Lyn11	Q12965	MYO1E	10|6|4	20	6.67	3	3|1|2	0.59	0.99	0.59	-1.97	3.33	0.09
Lyn11	Q14689	DIP2A	3|0|2	5	1.67	3	1|0|0	0.59	0.97	0.59	-1.9	5	0.09
Lyn11	Q92572	AP3S1	11|10|7	28	9.33	3	4|1|5	0.59	0.91	0.59	-2.48	2.8	0.09
Lyn11	Q9NR12	PDLIM7	3|2|1	6	2	3	0|0|1	0.59	0.97	0.59	-0.49	6	0.09
Lyn11	O95721	SNAP29	12|29|19	60	20	3	8|5|8	0.57	1	0.57	-8.13	2.86	0.09
Lyn11	P04049	RAF1	6|1|6	13	4.33	3	3|0|1	0.57	0.86	0.57	-3.8	3.25	0.09
Lyn11	P08779	KRT16	18|24|10	52	17.33	3	11|0|4	0.57	0.94	0.57	-4.12	3.47	0.09
Lyn11	P61221	ABCE1	18|14|28	60	20	3	9|1|7	0.57	0.99	0.57	-2.44	3.53	0.09
Lyn11	O43615	TIMM44	16|4|12	32	10.67	3	1|6|5	0.55	0.98	0.55	-8.77	2.67	0.09
Lyn11	Q14574	DSC3	3|0|4	7	2.33	3	1|1|0	0.55	0.91	0.55	-3.13	3.5	0.09
Lyn11	Q9NXB0	MKS1	4|7|2	13	4.33	3	1|2|1	0.54	0.98	0.54	-2.43	3.25	0.09
Lyn11	P61586	RHOA	2|2|1	5	1.67	3	1|0|0	0.52	0.79	0.52	-0.49	5	0.09
Lyn11	Q15208	STK38	2|2|1	5	1.67	3	0|0|1	0.52	0.79	0.52	-0.49	5	0.09
Lyn11	Q6YI46	TMEM64	1|2|2	5	1.67	3	1|0|0	0.52	0.79	0.52	-0.49	5	0.09
Lyn11	Q13948	CUX1	4|4|3	11	3.67	3	4|0|0	0.52	0.59	0.52	-0.53	2.75	0.1
Lyn11	Q9Y4K1	CRYBG1	2|2|2	6	2	3	2|0|0	0.52	0.52	0.52	0.08	3	0.1
Lyn11	O14514	ADGRB1	2|12|1	15	5	3	2|0|0	0.51	1	0.51	-1.22	7.5	0.1
Lyn11	Q9H4B6	SAV1	12|6|13	31	10.33	3	7|0|4	0.48	0.77	0.48	-4.57	2.82	0.1
Lyn11	Q96P47	AGAP3	4|1|2	7	2.33	3	1|0|1	0.46	0.91	0.46	-1.52	3.5	0.1
Lyn11	P61081	UBE2M	3|4|1	8	2.67	3	0|1|2	0.43	0.78	0.43	-2.72	2.67	0.11
Lyn11	Q9P266	JCAD	3|1|4	8	2.67	3	1|2|0	0.43	0.78	0.43	-2.72	2.67	0.11
Lyn11	Q5VZ89	DENND4C	36|48|51	135	45	3	27|7|7	0.42	0.74	0.42	-5.86	3.29	0.11
Lyn11	Q96KG9	SCYL1	3|2|3	8	2.67	3	2|0|1	0.41	0.51	0.41	-1.27	2.67	0.11
Lyn11	Q9GZT9	EGLN1	1|3|2	6	2	3	0|2|0	0.41	0.72	0.41	-1.22	3	0.11
Lyn11	Q9H444	CHMP4B	11|13|6	30	10	3	6|2|5	0.41	0.87	0.41	-7.24	2.31	0.11
Lyn11	Q9UJ41	RABGEF1	3|1|2	6	2	3	0|0|2	0.41	0.72	0.41	-1.22	3	0.11
Lyn11	A6NKD9	CCDC85C	3|1|2	6	2	3	1|1|0	0.4	0.75	0.4	-1.52	3	0.11
Lyn11	Q8TBA6	GOLGA5	7|7|14	28	9.33	3	2|4|4	0.39	1	0.39	-2.45	2.8	0.11
Lyn11	Q15019	SEPTIN2	5|0|2	7	2.33	3	2|0|1	0.38	0.91	0.38	-4.13	2.33	0.11
Lyn11	Q92625	ANKS1A	14|4|7	25	8.33	3	5|0|4	0.38	0.96	0.38	-5.09	2.78	0.11
Lyn11	P15311	EZR	93|81|77	251	83.67	3	36|33|28	0.37	1	0.37	-7.13	2.59	0.12
Lyn11	Q5HYK7	SH3D19	21|8|9	38	12.67	3	5|3|5	0.35	1	0.35	-4.48	2.92	0.12
Lyn11	Q9H788	SH2D4A	2|0|2	4	1.33	3	0|0|2	0.35	0.52	0.35	-3.26	2	0.12
Lyn11	Q9P219	CCDC88C	2|0|2	4	1.33	3	2|0|0	0.35	0.52	0.35	-3.26	2	0.12
Lyn11	Q9P0L0	VAPA	2|2|1	5	1.67	3	2|0|0	0.35	0.52	0.35	-1.22	2.5	0.12
Lyn11	P20929	NEB	1|2|2	5	1.67	3	2|0|0	0.35	0.52	0.35	-1.22	2.5	0.12
Lyn11	O60941	DTNB	5|1|1	7	2.33	3	0|0|0	0.33	1	0.33	1.42	23.33	0.13
Lyn11	P29320	EPHA3	10|1|1	12	4	3	0|0|0	0.33	1	0.33	1.42	40	0.13
Lyn11	P42345	MTOR	6|1|0	7	2.33	3	0|0|0	0.33	1	0.33	-1.09	23.33	0.13
Lyn11	P53355	DAPK1	6|0|0	6	2	3	0|0|0	0.33	1	0.33	-1.09	20	0.13
Lyn11	P57087	JAM2	1|5|0	6	2	3	0|0|0	0.33	1	0.33	-1.09	20	0.13
Lyn11	P78324	SIRPA	8|0|1	9	3	3	0|0|0	0.33	1	0.33	-1.09	30	0.13
Lyn11	Q6P4Q7	CNNM4	5|0|1	6	2	3	0|0|0	0.33	1	0.33	-1.09	20	0.13
Lyn11	Q86XD5	FAM131B	0|5|0	5	1.67	3	0|0|0	0.33	1	0.33	-1.09	16.67	0.13
Lyn11	Q96PE1	ADGRA2	1|8|0	9	3	3	0|0|0	0.33	1	0.33	-1.09	30	0.13
Lyn11	Q9HB19	PLEKHA2	0|6|0	6	2	3	0|0|0	0.33	1	0.33	-1.09	20	0.13
Lyn11	Q9UBF8	PI4KB	1|5|1	7	2.33	3	0|0|1	0.33	1	0.33	-0.49	7	0.13
Lyn11	Q8IW50	FAM219A	0|8|0	8	2.67	3	0|0|0	0.33	1	0.33	-1.09	26.67	0.13
Lyn11	B3KU38	IQCJ-SCHIP1	3|0|1	4	1.33	3	0|0|0	0.33	0.99	0.33	-1.09	13.33	0.14
Lyn11	O43236	SEPTIN4	1|3|0	4	1.33	3	0|0|0	0.33	0.99	0.33	-1.09	13.33	0.14
Lyn11	O60869	EDF1	2|4|1	7	2.33	3	0|2|1	0.33	0.78	0.33	-2.72	2.33	0.14
Lyn11	O75145	PPFIA3	3|1|1	5	1.67	3	0|0|0	0.33	0.99	0.33	1.42	16.67	0.14
Lyn11	O95057	DIRAS1	1|1|4	6	2	3	0|0|0	0.33	1	0.33	1.42	20	0.14
Lyn11	O95678	KRT75	0|3|0	3	1	3	0|0|0	0.33	0.99	0.33	-1.09	10	0.14
Lyn11	O95747	OXSR1	3|0|1	4	1.33	3	0|0|0	0.33	0.99	0.33	-1.09	13.33	0.14
Lyn11	O95886	DLGAP3	0|4|0	4	1.33	3	0|0|0	0.33	1	0.33	-1.09	13.33	0.14
Lyn11	P19022	CDH2	3|0|1	4	1.33	3	0|0|0	0.33	0.99	0.33	-1.09	13.33	0.14
Lyn11	P26232	CTNNA2	0|3|1	4	1.33	3	0|0|0	0.33	0.99	0.33	-1.09	13.33	0.14
Lyn11	P43005	SLC1A1	3|1|1	5	1.67	3	0|0|0	0.33	0.99	0.33	1.42	16.67	0.14
Lyn11	P43007	SLC1A4	0|1|3	4	1.33	3	0|0|0	0.33	0.99	0.33	-1.09	13.33	0.14
Lyn11	P51149	RAB7A	1|1|3	5	1.67	3	0|0|0	0.33	0.99	0.33	1.42	16.67	0.14
Lyn11	P54760	EPHB4	3|1|1	5	1.67	3	0|0|0	0.33	0.99	0.33	1.42	16.67	0.14
Lyn11	Q07954	LRP1	0|1|4	5	1.67	3	0|0|0	0.33	1	0.33	-1.09	16.67	0.14
Lyn11	Q13574	DGKZ	3|0|0	3	1	3	0|0|0	0.33	0.99	0.33	-1.09	10	0.14
Lyn11	Q5SW96	LDLRAP1	4|1|1	6	2	3	0|0|0	0.33	1	0.33	1.42	20	0.14
Lyn11	Q5T9L3	WLS	4|1|1	6	2	3	0|0|0	0.33	1	0.33	1.42	20	0.14
Lyn11	Q8IVF7	FMNL3	1|0|3	4	1.33	3	0|0|0	0.33	0.99	0.33	-1.09	13.33	0.14
Lyn11	Q8TEQ0	SNX29	3|1|0	4	1.33	3	0|0|0	0.33	0.99	0.33	-1.09	13.33	0.14
Lyn11	Q8WWN8	ARAP3	1|4|0	5	1.67	3	1|0|0	0.33	1	0.33	-1.9	5	0.14
Lyn11	Q96KQ4	PPP1R13B	1|1|3	5	1.67	3	0|0|0	0.33	0.99	0.33	1.42	16.67	0.14
Lyn11	Q96S38	RPS6KC1	1|0|3	4	1.33	3	0|0|0	0.33	0.99	0.33	-1.09	13.33	0.14
Lyn11	Q99767	APBA2	3|0|1	4	1.33	3	0|0|0	0.33	0.99	0.33	-1.09	13.33	0.14
Lyn11	Q9BZG1	RAB34	3|0|1	4	1.33	3	0|0|0	0.33	0.99	0.33	-1.09	13.33	0.14
Lyn11	Q9H1H9	KIF13A	0|4|1	5	1.67	3	1|0|0	0.33	1	0.33	-1.9	5	0.14
Lyn11	Q9NVD7	PARVA	1|3|1	5	1.67	3	0|0|0	0.33	0.99	0.33	1.42	16.67	0.14
Lyn11	Q9UQC2	GAB2	1|3|1	5	1.67	3	0|0|0	0.33	0.99	0.33	1.42	16.67	0.14
Lyn11	O14544	SOCS6	3|1|0	4	1.33	3	0|0|0	0.33	0.99	0.33	-1.09	13.33	0.14
Lyn11	P51636	CAV2	3|0|0	3	1	3	0|0|0	0.33	0.99	0.33	-1.09	10	0.14
Lyn11	Q96JW4	SLC41A2	0|0|3	3	1	3	0|0|0	0.33	0.99	0.33	-1.09	10	0.14
Lyn11	Q9H7V2	SYNDIG1	1|3|1	5	1.67	3	0|0|0	0.33	0.99	0.33	1.42	16.67	0.14
Lyn11	Q9H4L5	OSBPL3	3|0|0	3	1	3	0|0|0	0.33	0.99	0.33	-1.09	10	0.14
Lyn11	Q9UPY5	SLC7A11	1|0|3	4	1.33	3	0|0|0	0.33	0.99	0.33	-1.09	13.33	0.14
Lyn11	Q9NZM3	ITSN2	3|0|1	4	1.33	3	0|0|0	0.33	0.99	0.33	-1.09	13.33	0.14
Lyn11	Q9Y2K3	MYH15	0|4|0	4	1.33	3	0|0|0	0.33	1	0.33	-1.09	13.33	0.14
Lyn11	Q8NFT2	STEAP2	3|0|1	4	1.33	3	0|0|0	0.33	0.99	0.33	-1.09	13.33	0.14
Lyn11	P05141	SLC25A5	12|34|14	60	20	3	8|15|6	0.33	0.98	0.33	-17.07	2.07	0.17
Lyn11	P27824	CANX	0|5|0	5	1.67	3	1|1|0	0.33	0.98	0.33	-3.13	2.5	0.17
Lyn11	O15040	TECPR2	1|1|2	4	1.33	3	0|0|0	0.32	0.97	0.32	1.42	13.33	0.17
Lyn11	O15118	NPC1	1|0|2	3	1	3	0|0|0	0.32	0.97	0.32	-1.09	10	0.17
Lyn11	O95630	STAMBP	2|0|0	2	0.67	3	0|0|0	0.32	0.97	0.32	-1.09	6.67	0.17
Lyn11	P04259	KRT6B	3|0|1	4	1.33	3	1|0|0	0.32	0.97	0.32	-1.9	4	0.17
Lyn11	P42338	PIK3CB	1|1|3	5	1.67	3	0|1|0	0.32	0.97	0.32	-0.49	5	0.17
Lyn11	P46459	NSF	2|1|0	3	1	3	0|0|0	0.32	0.97	0.32	-1.09	10	0.17
Lyn11	Q01484	ANK2	1|1|2	4	1.33	3	0|0|0	0.32	0.97	0.32	1.42	13.33	0.17
Lyn11	Q13464	ROCK1	0|1|2	3	1	3	0|0|0	0.32	0.97	0.32	-1.09	10	0.17
Lyn11	Q5JWR5	DOP1A	1|0|2	3	1	3	0|0|0	0.32	0.97	0.32	-1.09	10	0.17
Lyn11	Q6ZV73	FGD6	1|0|2	3	1	3	0|0|0	0.32	0.97	0.32	-1.09	10	0.17
Lyn11	Q8IXJ6	SIRT2	1|0|2	3	1	3	0|0|0	0.32	0.97	0.32	-1.09	10	0.17
Lyn11	Q8N7R7	CCNYL1	1|1|2	4	1.33	3	0|0|0	0.32	0.97	0.32	1.42	13.33	0.17
Lyn11	Q96EF6	FBXO17	2|1|0	3	1	3	0|0|0	0.32	0.97	0.32	-1.09	10	0.17
Lyn11	Q96HN2	AHCYL2	0|0|2	2	0.67	3	0|0|0	0.32	0.97	0.32	-1.09	6.67	0.17
Lyn11	Q9BQL6	FERMT1	2|1|0	3	1	3	0|0|0	0.32	0.97	0.32	-1.09	10	0.17
Lyn11	Q9GZU7	CTDSP1	1|2|1	4	1.33	3	0|0|0	0.32	0.97	0.32	1.42	13.33	0.17
Lyn11	Q9H6X2	ANTXR1	0|1|2	3	1	3	0|0|0	0.32	0.97	0.32	-1.09	10	0.17
Lyn11	Q9HCJ1	ANKH	2|0|1	3	1	3	0|0|0	0.32	0.97	0.32	-1.09	10	0.17
Lyn11	Q9NV70	EXOC1	1|2|1	4	1.33	3	0|0|0	0.32	0.97	0.32	1.42	13.33	0.17
Lyn11	Q9NZN3	EHD3	2|0|1	3	1	3	0|0|0	0.32	0.97	0.32	-1.09	10	0.17
Lyn11	Q9ULK5	VANGL2	2|0|1	3	1	3	0|0|0	0.32	0.97	0.32	-1.09	10	0.17
Lyn11	Q9UPR0	PLCL2	2|0|1	3	1	3	0|0|0	0.32	0.97	0.32	-1.09	10	0.17
Lyn11	O14613	CDC42EP2	1|1|2	4	1.33	3	0|0|0	0.32	0.97	0.32	1.42	13.33	0.17
Lyn11	O43609	SPRY1	2|0|0	2	0.67	3	0|0|0	0.32	0.97	0.32	-1.09	6.67	0.17
Lyn11	O60347	TBC1D12	0|0|2	2	0.67	3	0|0|0	0.32	0.97	0.32	-1.09	6.67	0.17
Lyn11	P08648	ITGA5	2|0|1	3	1	3	0|0|0	0.32	0.97	0.32	-1.09	10	0.17
Lyn11	P31689	DNAJA1	2|0|0	2	0.67	3	0|0|0	0.32	0.97	0.32	-1.09	6.67	0.17
Lyn11	P34947	GRK5	2|0|1	3	1	3	0|0|0	0.32	0.97	0.32	-1.09	10	0.17
Lyn11	P36896	ACVR1B	1|1|2	4	1.33	3	0|0|0	0.32	0.97	0.32	1.42	13.33	0.17
Lyn11	Q5JTC6	AMER1	1|1|2	4	1.33	3	0|0|0	0.32	0.97	0.32	1.42	13.33	0.17
Lyn11	Q99500	S1PR3	2|1|0	3	1	3	0|0|0	0.32	0.97	0.32	-1.09	10	0.17
Lyn11	Q9GZZ1	NAA50	2|0|0	2	0.67	3	0|0|0	0.32	0.97	0.32	-1.09	6.67	0.17
Lyn11	Q9NYK6	EURL	2|1|0	3	1	3	0|0|0	0.32	0.97	0.32	-1.09	10	0.17
Lyn11	O00478	BTN3A3	0|0|2	2	0.67	3	0|0|0	0.32	0.97	0.32	-1.09	6.67	0.17
Lyn11	Q70EK8	USP53	2|0|1	3	1	3	0|0|0	0.32	0.97	0.32	-1.09	10	0.17
Lyn11	Q8WV83	SLC35F5	2|1|0	3	1	3	0|0|0	0.32	0.97	0.32	-1.09	10	0.17
Lyn11	Q6ZUT9	DENND5B	0|0|2	2	0.67	3	0|0|0	0.32	0.97	0.32	-1.09	6.67	0.17
Lyn11	Q674X7	KAZN	2|0|1	3	1	3	0|0|0	0.32	0.97	0.32	-1.09	10	0.17
Lyn11	Q86VW0	SESTD1	0|1|2	3	1	3	0|0|0	0.32	0.97	0.32	-1.09	10	0.17
Lyn11	Q9Y250	LZTS1	0|0|2	2	0.67	3	0|0|0	0.32	0.97	0.32	-1.09	6.67	0.17
Lyn11	O75674	TOM1L1	1|2|0	3	1	3	0|0|0	0.32	0.97	0.32	-1.09	10	0.17
Lyn11	Q92569	PIK3R3	1|0|2	3	1	3	0|0|0	0.32	0.97	0.32	-1.09	10	0.17
Lyn11	O95755	RAB36	1|0|2	3	1	3	0|0|0	0.32	0.97	0.32	-1.09	10	0.17
Lyn11	P05067	APP	2|1|1	4	1.33	3	0|0|0	0.32	0.97	0.32	1.42	13.33	0.17
Lyn11	P35916	FLT4	0|2|0	2	0.67	3	0|0|0	0.32	0.97	0.32	-1.09	6.67	0.17
Lyn11	Q7Z7G8	VPS13B	0|1|2	3	1	3	0|0|0	0.32	0.97	0.32	-1.09	10	0.17
Lyn11	Q86WG5	SBF2	0|0|2	2	0.67	3	0|0|0	0.32	0.97	0.32	-1.09	6.67	0.17
Lyn11	Q9NWM3	CUEDC1	2|0|1	3	1	3	0|0|0	0.32	0.97	0.32	-1.09	10	0.17
Lyn11	O60346	PHLPP1	1|2|1	4	1.33	3	0|0|0	0.32	0.97	0.32	1.42	13.33	0.17
Lyn11	Q9BXS9	SLC26A6	1|0|2	3	1	3	0|0|0	0.32	0.97	0.32	-1.09	10	0.17
Lyn11	Q8N9N7	LRRC57	2|1|0	3	1	3	0|0|0	0.32	0.97	0.32	-1.09	10	0.17
Lyn11	Q9HC07	TMEM165	1|2|0	3	1	3	0|0|0	0.32	0.97	0.32	-1.09	10	0.17
Lyn11	Q86YT6	MIB1	2|0|1	3	1	3	0|0|0	0.32	0.97	0.32	-1.09	10	0.17
Lyn11	Q96IG2	FBXL20	2|0|1	3	1	3	0|0|0	0.32	0.97	0.32	-1.09	10	0.17
Lyn11	Q7L576	CYFIP1	0|2|0	2	0.67	3	0|0|0	0.32	0.97	0.32	-1.09	6.67	0.17
Lyn11	Q24JP5	TMEM132A	1|0|2	3	1	3	0|0|0	0.32	0.97	0.32	-1.09	10	0.17
Lyn11	Q2M3C6	TMEM266	1|0|2	3	1	3	0|0|0	0.32	0.97	0.32	-1.09	10	0.17
Lyn11	Q8WUK0	PTPMT1	2|0|1	3	1	3	0|0|0	0.32	0.97	0.32	-1.09	10	0.17
Lyn11	Q96B26	EXOSC8	2|0|0	2	0.67	3	0|0|0	0.32	0.97	0.32	-1.09	6.67	0.17
Lyn11	Q9BWQ6	YIPF2	1|2|1	4	1.33	3	0|0|0	0.32	0.97	0.32	1.42	13.33	0.17
Lyn11	Q9P253	VPS18	2|0|0	2	0.67	3	0|0|0	0.32	0.97	0.32	-1.09	6.67	0.17
Lyn11	Q8NHG7	SVIP	2|1|1	4	1.33	3	0|0|0	0.32	0.97	0.32	1.42	13.33	0.17
Lyn11	P61077	UBE2D3	1|2|0	3	1	3	0|0|0	0.32	0.97	0.32	-1.09	10	0.17
Lyn11	Q9Y6K0	CEPT1	0|2|0	2	0.67	3	0|0|0	0.32	0.97	0.32	-1.09	6.67	0.17
Lyn11	Q9HD45	TM9SF3	0|2|0	2	0.67	3	0|0|0	0.32	0.97	0.32	-1.09	6.67	0.17
Lyn11	Q13145	BAMBI	2|0|0	2	0.67	3	0|0|0	0.32	0.97	0.32	-1.09	6.67	0.17
Lyn11	Q8NET6	CHST13	0|1|2	3	1	3	0|0|0	0.32	0.97	0.32	-1.09	10	0.17
Lyn11	A0JNW5	UHRF1BP1L	89|111|81	281	93.67	3	46|23|15	0.32	0.94	0.32	-8.93	3.35	0.22
Lyn11	Q14204	DYNC1H1	2|35|12	49	16.33	3	16|3|2	0.32	0.96	0.32	-23.23	2.33	0.22
Lyn11	Q5JWF2	GNAS	2|3|2	7	2.33	3	1|0|2	0.32	0.51	0.32	-1.27	2.33	0.22
Lyn11	Q8NI08	NCOA7	43|33|35	111	37	3	20|12|11	0.32	0.96	0.32	-6.83	2.58	0.22
Lyn11	Q15418	RPS6KA1	5|2|2	9	3	3	3|0|1	0.31	0.74	0.31	-2.23	2.25	0.22
Lyn11	Q9H9E3	COG4	2|0|2	4	1.33	3	1|0|1	0.31	0.47	0.31	-3.13	2	0.22
Lyn11	Q9NZ01	TECR	1|2|2	5	1.67	3	1|1|0	0.31	0.47	0.31	-1.52	2.5	0.22
Lyn11	P11274	BCR	14|6|7	27	9	3	6|4|4	0.3	0.89	0.3	-8.4	1.93	0.22
Lyn11	P07355	ANXA2	27|26|14	67	22.33	3	13|8|10	0.29	0.59	0.29	-16.84	2.16	0.22
Lyn11	P14625	HSP90B1	0|5|0	5	1.67	3	2|2|0	0.29	0.87	0.29	-5.69	1.25	0.22
Lyn11	Q00013	MPP1	26|25|24	75	25	3	13|9|8	0.29	0.54	0.29	-2.35	2.5	0.22
Lyn11	Q6ZQQ6	WDR87	1|4|0	5	1.67	3	2|0|0	0.28	0.85	0.28	-3.26	2.5	0.22
Lyn11	P10398	ARAF	11|6|6	23	7.67	3	6|1|3	0.28	0.78	0.28	-3.72	2.3	0.23
Lyn11	Q8NEB9	PIK3C3	12|5|5	22	7.33	3	4|3|5	0.28	0.85	0.28	-7.5	1.83	0.23
Lyn11	Q92783	STAM	10|6|6	22	7.33	3	4|1|5	0.27	0.77	0.27	-3.79	2.2	0.23
Lyn11	P02663	CSN1S2	0|2|0	2	0.67	3	0|0|1	0.26	0.79	0.26	-1.9	2	0.23
Lyn11	P04843	RPN1	0|2|1	3	1	3	1|0|0	0.26	0.79	0.26	-1.9	3	0.23
Lyn11	P21796	VDAC1	0|2|0	2	0.67	3	1|0|0	0.26	0.79	0.26	-1.9	2	0.23
Lyn11	Q13907	IDI1	1|0|2	3	1	3	0|0|1	0.26	0.79	0.26	-1.9	3	0.23
Lyn11	Q7L1W4	LRRC8D	0|1|2	3	1	3	0|1|0	0.26	0.79	0.26	-1.9	3	0.23
Lyn11	Q8N122	RPTOR	2|0|1	3	1	3	0|0|1	0.26	0.79	0.26	-1.9	3	0.23
Lyn11	Q8TAG9	EXOC6	1|1|2	4	1.33	3	1|0|0	0.26	0.79	0.26	-0.49	4	0.23
Lyn11	Q9Y295	DRG1	0|0|2	2	0.67	3	0|0|1	0.26	0.79	0.26	-1.9	2	0.23
Lyn11	O00291	HIP1	2|0|0	2	0.67	3	0|1|0	0.26	0.79	0.26	-1.9	2	0.23
Lyn11	P63167	DYNLL1	2|1|0	3	1	3	1|0|0	0.26	0.79	0.26	-1.9	3	0.23
Lyn11	Q8IWQ3	BRSK2	2|0|1	3	1	3	0|1|0	0.26	0.79	0.26	-1.9	3	0.23
Lyn11	Q9H4A6	GOLPH3	1|1|2	4	1.33	3	1|0|0	0.26	0.79	0.26	-0.49	4	0.23
Lyn11	Q9P2G1	ANKIB1	1|0|2	3	1	3	0|0|1	0.26	0.79	0.26	-1.9	3	0.23
Lyn11	Q9Y3D7	PAM16	2|0|1	3	1	3	0|1|0	0.26	0.79	0.26	-1.9	3	0.23
Lyn11	Q96JB2	COG3	2|0|1	3	1	3	1|0|0	0.26	0.79	0.26	-1.9	3	0.23
Lyn11	Q9Y5N6	ORC6	2|0|0	2	0.67	3	0|1|0	0.26	0.79	0.26	-1.9	2	0.23
Lyn11	P29374	ARID4A	0|2|0	2	0.67	3	1|0|0	0.26	0.79	0.26	-1.9	2	0.23
Lyn11	P18124	RPL7	0|1|2	3	1	3	1|0|0	0.26	0.79	0.26	-1.9	3	0.23
Lyn11	P62249	RPS16	0|2|0	2	0.67	3	1|0|0	0.26	0.79	0.26	-1.9	2	0.23
Lyn11	Q5TF39	MFSD4B	0|2|1	3	1	3	0|1|0	0.26	0.79	0.26	-1.9	3	0.23
Lyn11	P02668	CSN3	1|3|0	4	1.33	3	1|0|1	0.25	0.75	0.25	-3.13	2	0.25
Lyn11	P48553	TRAPPC10	3|1|0	4	1.33	3	1|0|1	0.25	0.75	0.25	-3.13	2	0.25
Lyn11	P14635	CCNB1	25|30|16	71	23.67	3	14|11|9	0.24	0.72	0.24	-17.5	2.09	0.25
Lyn11	P46776	RPL27A	2|4|2	8	2.67	3	3|0|1	0.24	0.54	0.24	-2.23	2	0.25
Lyn11	Q86XP1	DGKH	4|2|2	8	2.67	3	1|1|2	0.24	0.56	0.24	-2.43	2	0.25
Lyn11	P61923	COPZ1	2|2|2	6	2	3	2|1|0	0.22	0.22	0.22	-1.27	2	0.26
Lyn11	O94915	FRYL	4|0|1	5	1.67	3	4|0|0	0.2	0.59	0.2	-5.16	1.25	0.26
Lyn11	P04080	CSTB	6|15|2	23	7.67	3	8|0|6	0.2	0.61	0.2	-14.3	1.64	0.26
Lyn11	P62917	RPL8	0|4|4	8	2.67	3	3|1|1	0.2	0.3	0.2	-7.04	1.6	0.26
Lyn11	Q16527	CSRP2	2|6|2	10	3.33	3	4|1|1	0.2	0.6	0.2	-4.7	1.67	0.26
Lyn11	O00425	IGF2BP3	0|3|0	3	1	3	3|0|0	0.19	0.57	0.19	-3.68	1	0.26
Lyn11	P07195	LDHB	2|3|3	8	2.67	3	2|0|2	0.19	0.25	0.19	-2.56	2	0.26
Lyn11	P46977	STT3A	1|4|1	6	2	3	1|1|2	0.19	0.56	0.19	-3.92	1.5	0.26
Lyn11	Q8IWJ2	GCC2	4|0|1	5	1.67	3	1|2|1	0.19	0.56	0.19	-5.61	1.25	0.26
Lyn11	P46779	RPL28	0|3|0	3	1	3	3|0|0	0.19	0.57	0.19	-3.68	1	0.26
Lyn11	P02769	ALB	8|93|40	141	47	3	37|31|15	0.18	0.53	0.18	-94.67	1.7	0.27
Lyn11	P05166	PCCB	0|4|1	5	1.67	3	3|0|1	0.18	0.54	0.18	-5.49	1.25	0.27
Lyn11	P41252	IARS1	1|9|3	13	4.33	3	3|3|4	0.18	0.53	0.18	-11.52	1.3	0.27
Lyn11	Q15382	RHEB	13|27|9	49	16.33	3	9|14|6	0.18	0.54	0.18	-21.53	1.69	0.27
Lyn11	P50454	SERPINH1	1|1|2	4	1.33	3	2|0|0	0.17	0.52	0.17	-1.22	2	0.27
Lyn11	P51571	SSR4	1|3|0	4	1.33	3	2|1|0	0.17	0.51	0.17	-4.13	1.33	0.27
Lyn11	Q7Z794	KRT77	0|0|2	2	0.67	3	2|0|0	0.17	0.52	0.17	-3.26	1	0.27
Lyn11	Q8TAP8	PPP1R35	1|3|1	5	1.67	3	2|1|0	0.17	0.51	0.17	-2.72	1.67	0.27
Lyn11	Q9NXR1	NDE1	1|1|3	5	1.67	3	1|2|0	0.17	0.51	0.17	-2.72	1.67	0.27
Lyn11	Q9UNE7	STUB1	2|0|1	3	1	3	2|0|0	0.17	0.52	0.17	-3.26	1.5	0.27
Lyn11	O94885	SASH1	5|3|8	16	5.33	3	5|2|2	0.17	0.48	0.17	-6.87	1.78	0.28
Lyn11	O43399	TPD52L2	13|19|12	44	14.67	3	6|8|8	0.16	0.48	0.16	-9.26	2	0.28
Lyn11	P46781	RPS9	0|0|2	2	0.67	3	0|1|1	0.16	0.47	0.16	-3.13	1	0.28
Lyn11	P53004	BLVRA	1|2|1	4	1.33	3	1|0|1	0.16	0.47	0.16	-1.52	2	0.28
Lyn11	Q15717	ELAVL1	0|2|1	3	1	3	1|0|1	0.16	0.47	0.16	-3.13	1.5	0.28
Lyn11	Q7L099	RUFY3	2|0|0	2	0.67	3	0|1|1	0.16	0.47	0.16	-3.13	1	0.28
Lyn11	Q86VP6	CAND1	0|0|2	2	0.67	3	0|1|1	0.16	0.47	0.16	-3.13	1	0.28
Lyn11	Q16143	SNCB	0|2|0	2	0.67	3	1|1|0	0.16	0.47	0.16	-3.13	1	0.28
Lyn11	Q9UMS4	PRPF19	0|2|0	2	0.67	3	0|1|1	0.16	0.47	0.16	-3.13	1	0.28
Lyn11	P68431	H3C1	2|1|1	4	1.33	3	1|1|0	0.16	0.47	0.16	-1.52	2	0.28
Lyn11	Q96P63	SERPINB12	2|1|0	3	1	3	1|1|0	0.16	0.47	0.16	-3.13	1.5	0.28
Lyn11	Q9UIF9	BAZ2A	1|1|2	4	1.33	3	0|1|1	0.16	0.47	0.16	-1.52	2	0.28
Lyn11	P83881	RPL36A	2|1|2	5	1.67	3	1|1|1	0.15	0.22	0.15	-2.72	1.67	0.29
Lyn11	Q96KP4	CNDP2	2|2|1	5	1.67	3	1|0|2	0.15	0.22	0.15	-2.72	1.67	0.29
Lyn11	Q9NP61	ARFGAP3	2|2|2	6	2	3	4|0|0	0.15	0.15	0.15	-1.75	1.5	0.29
Lyn11	Q96BX8	MOB3A	0|2|2	4	1.33	3	1|1|1	0.15	0.22	0.15	-4.13	1.33	0.29
Lyn11	A6NHG4	DDTL	3|0|4	7	2.33	3	1|3|1	0.13	0.3	0.13	-7.04	1.4	0.29
Lyn11	Q13325	IFIT5	2|3|6	11	3.67	3	1|3|3	0.13	0.39	0.13	-5.99	1.57	0.29
Lyn11	Q96T17	MAP7D2	1|3|2	6	2	3	3|1|0	0.13	0.28	0.13	-3.8	1.5	0.29
Lyn11	O95336	PGLS	1|5|0	6	2	3	5|0|1	0.12	0.36	0.12	-7.8	1	0.29
Lyn11	Q9UGV2	NDRG3	8|2|2	12	4	3	7|0|2	0.12	0.35	0.12	-7.68	1.33	0.29
Lyn11	Q8TDJ6	DMXL2	0|2|4	6	2	3	3|2|0	0.11	0.3	0.11	-7.01	1.2	0.3
Lyn11	Q9BZI7	UPF3B	9|7|6	22	7.33	3	6|3|2	0.11	0.29	0.11	-4.94	2	0.3
Lyn11	Q9C0J8	WDR33	2|0|1	3	1	3	3|0|0	0.11	0.32	0.11	-3.68	1	0.3
Lyn11	P00551	aphA1	1|1|2	4	1.33	3	3|0|0	0.11	0.32	0.11	-2.28	1.33	0.3
Lyn11	Q99102	MUC4	0|0|2	2	0.67	3	0|0|3	0.11	0.32	0.11	-3.68	0.67	0.3
Lyn11	B7ZAP0	RABGAP1L	3|1|1	5	1.67	3	2|1|1	0.09	0.26	0.09	-3.92	1.25	0.3
Lyn11	Q9NRV9	HEBP1	1|3|0	4	1.33	3	1|2|1	0.09	0.26	0.09	-5.61	1	0.3
Lyn11	Q9NZZ3	CHMP5	1|3|1	5	1.67	3	2|1|1	0.09	0.26	0.09	-3.92	1.25	0.3
Lyn11	P25098	GRK2	3|3|2	8	2.67	3	2|2|1	0.08	0.1	0.08	-3.61	1.6	0.3
Lyn11	O14777	NDC80	2|0|0	2	0.67	3	0|2|1	0.07	0.22	0.07	-4.13	0.67	0.31
Lyn11	O43150	ASAP2	2|0|0	2	0.67	3	2|1|0	0.07	0.22	0.07	-4.13	0.67	0.31
Lyn11	O95456	PSMG1	2|0|1	3	1	3	1|0|2	0.07	0.22	0.07	-4.13	1	0.31
Lyn11	Q12834	CDC20	2|0|0	2	0.67	3	2|0|1	0.07	0.22	0.07	-4.13	0.67	0.31
Lyn11	Q13459	MYO9B	2|0|0	2	0.67	3	2|1|0	0.07	0.22	0.07	-4.13	0.67	0.31
Lyn11	Q14161	GIT2	2|1|0	3	1	3	1|1|1	0.07	0.22	0.07	-4.13	1	0.31
Lyn11	Q6KB66	KRT80	2|0|0	2	0.67	3	1|2|0	0.07	0.22	0.07	-4.13	0.67	0.31
Lyn11	Q9UBF2	COPG2	0|2|1	3	1	3	1|2|0	0.07	0.22	0.07	-4.13	1	0.31
Lyn11	P09936	UCHL1	3|5|0	8	2.67	3	6|1|0	0.07	0.19	0.07	-9.25	1.14	0.32
Lyn11	P68371	TUBB4B	3|10|4	17	5.67	3	8|1|3	0.06	0.18	0.06	-9.9	1.42	0.32
Lyn11	Q53EZ4	CEP55	16|7|19	42	14	3	2|9|10	0.06	0.17	0.06	-14.77	2	0.32
Lyn11	Q08J23	NSUN2	0|5|0	5	1.67	3	5|1|1	0.05	0.16	0.05	-9.55	0.71	0.32
Lyn11	Q14974	KPNB1	0|2|0	2	0.67	3	4|0|0	0.05	0.15	0.05	-5.16	0.5	0.32
Lyn11	Q8WVM8	SCFD1	3|2|4	9	3	3	3|2|1	0.05	0.12	0.05	-4.8	1.5	0.32
Lyn11	Q96CT7	CCDC124	2|0|5	7	2.33	3	2|3|2	0.05	0.15	0.05	-9.81	1	0.32
Lyn11	Q9P035	HACD3	8|3|8	19	6.33	3	7|0|4	0.05	0.08	0.05	-8.84	1.73	0.32
Lyn11	Q9UQ80	PA2G4	6|2|2	10	3.33	3	5|1|2	0.05	0.16	0.05	-7.09	1.25	0.32
Lyn11	P62701	RPS4X	0|3|0	3	1	3	4|0|1	0.05	0.14	0.05	-6.85	0.6	0.33
Lyn11	Q07020	RPL18	0|4|1	5	1.67	3	4|0|2	0.05	0.14	0.05	-8.08	0.83	0.33
Lyn11	Q9UH65	SWAP70	2|2|1	5	1.67	3	0|2|2	0.05	0.07	0.05	-3.99	1.25	0.33
Lyn11	P16615	ATP2A2	3|32|13	48	16	3	20|8|4	0.04	0.13	0.04	-36.22	1.5	0.33
Lyn11	P25054	APC	48|41|53	142	47.33	3	28|13|10	0.04	0.1	0.04	-9.68	2.78	0.33
Lyn11	P53990	IST1	9|2|8	19	6.33	3	7|2|3	0.04	0.09	0.04	-11.92	1.58	0.33
Lyn11	Q7RTS7	KRT74	2|2|2	6	2	3	4|1|0	0.04	0.04	0.04	-3.2	1.2	0.33
Lyn11	P00366	GLUD1	0|2|0	2	0.67	3	3|1|0	0.03	0.1	0.03	-5.49	0.5	0.33
Lyn11	P25705	ATP5F1A	3|1|1	5	1.67	3	2|1|2	0.03	0.1	0.03	-5.12	1	0.33
Lyn11	P27635	RPL10	1|2|1	4	1.33	3	3|0|1	0.03	0.1	0.03	-3.8	1	0.33
Lyn11	P33316	DUT	1|2|0	3	1	3	3|1|0	0.03	0.1	0.03	-5.49	0.75	0.33
Lyn11	P58107	EPPK1	0|2|0	2	0.67	3	3|1|0	0.03	0.1	0.03	-5.49	0.5	0.33
Lyn11	Q13619	CUL4A	2|0|0	2	0.67	3	3|1|0	0.03	0.1	0.03	-5.49	0.5	0.33
Lyn11	Q15843	NEDD8	0|1|2	3	1	3	3|0|1	0.03	0.1	0.03	-5.49	0.75	0.33
Lyn11	Q68EM7	ARHGAP17	6|3|5	14	4.67	3	6|3|0	0.03	0.07	0.03	-6.43	1.56	0.33
Lyn11	Q9BTX1	NDC1	0|2|0	2	0.67	3	3|0|1	0.03	0.1	0.03	-5.49	0.5	0.33
Lyn11	P35268	RPL22	1|3|0	4	1.33	3	2|1|2	0.03	0.1	0.03	-7.04	0.8	0.33
Lyn11	P52594	AGFG1	81|191|83	355	118.33	3	40|82|34	0.03	0.09	0.03	-71.13	2.28	0.34
Lyn11	P62995	TRA2B	1|2|1	4	1.33	3	2|1|1	0.03	0.08	0.03	-3.92	1	0.34
Lyn11	Q02224	CENPE	0|1|2	3	1	3	1|1|2	0.03	0.08	0.03	-5.61	0.75	0.34
Lyn11	Q04695	KRT17	6|10|4	20	6.67	3	3|9|1	0.03	0.08	0.03	-9.58	1.54	0.34
Lyn11	Q6ZWJ1	STXBP4	2|0|1	3	1	3	1|1|2	0.03	0.08	0.03	-5.61	0.75	0.34
Lyn11	Q9UBK8	MTRR	2|0|0	2	0.67	3	1|1|2	0.03	0.08	0.03	-5.61	0.5	0.34
Lyn11	P58546	MTPN	1|2|0	3	1	3	2|1|1	0.03	0.08	0.03	-5.61	0.75	0.34
Lyn11	P02662	CSN1S1	3|7|3	13	4.33	3	4|3|3	0.03	0.08	0.03	-8.06	1.3	0.35
Lyn11	P50991	CCT4	1|7|0	8	2.67	3	3|5|2	0.03	0.08	0.03	-14.13	0.8	0.35
Lyn11	P47756	CAPZB	9|9|6	24	8	3	7|2|4	0.02	0.04	0.02	-7.17	1.85	0.35
Lyn11	Q7RTP6	MICAL3	45|58|60	163	54.33	3	30|13|17	0.02	0.06	0.02	-13.55	2.72	0.35
Lyn11	Q9Y2I7	PIKFYVE	10|20|14	44	14.67	3	12|8|4	0.02	0.06	0.02	-14.15	1.83	0.35
Lyn11	P84098	RPL19	1|2|0	3	1	3	2|0|2	0.02	0.07	0.02	-5.69	0.75	0.35
Lyn11	O00401	WASL	51|31|35	117	39	3	28|5|16	0.02	0.06	0.02	-16.34	2.39	0.36
Lyn11	O15063	GARRE1	5|2|1	8	2.67	3	3|3|2	0.02	0.05	0.02	-8.89	1	0.36
Lyn11	Q08378	GOLGA3	83|79|74	236	78.67	3	36|35|29	0.02	0.06	0.02	-14.21	2.36	0.36
Lyn11	Q0IIM8	TBC1D8B	1|2|1	4	1.33	3	5|0|0	0.02	0.05	0.02	-4.73	0.8	0.36
Lyn11	Q53SF7	COBLL1	11|11|11	33	11	3	12|2|2	0.02	0.02	0.02	-4.12	2.06	0.36
Lyn11	Q6WKZ4	RAB11FIP1	24|24|22	70	23.33	3	15|2|11	0.02	0.02	0.02	-5.37	2.5	0.36
Lyn11	Q9P2E9	RRBP1	2|5|0	7	2.33	3	0|5|3	0.02	0.06	0.02	-11.04	0.88	0.36
Lyn11	P07737	PFN1	1|2|3	6	2	3	4|0|2	0.01	0.04	0.01	-5.98	1	0.36
Lyn11	P56192	MARS1	0|4|0	4	1.33	3	3|1|3	0.01	0.04	0.01	-9.81	0.57	0.36
Lyn11	P63104	YWHAZ	1|2|1	4	1.33	3	4|0|1	0.01	0.04	0.01	-4.94	0.8	0.36
Lyn11	P0DP23	CALM1	1|2|0	3	1	3	0|3|2	0.01	0.03	0.01	-7.01	0.6	0.37
Lyn11	P18206	VCL	3|0|2	5	1.67	3	3|2|1	0.01	0.03	0.01	-8.32	0.83	0.37
Lyn11	P62424	RPL7A	1|3|0	4	1.33	3	3|2|1	0.01	0.03	0.01	-8.32	0.67	0.37
Lyn11	P62753	RPS6	3|7|4	14	4.67	3	8|1|2	0.01	0.03	0.01	-8.78	1.27	0.37
Lyn11	Q14847	LASP1	5|2|10	17	5.67	3	2|8|4	0.01	0.04	0.01	-14.56	1.21	0.37
Lyn11	Q8N5M4	TTC9C	3|1|0	4	1.33	3	2|1|3	0.01	0.03	0.01	-8.32	0.67	0.37
Lyn11	Q8WUH6	TMEM263	1|2|1	4	1.33	3	3|1|1	0.01	0.03	0.01	-5.12	0.8	0.37
Lyn11	Q9H3K6	BOLA2	2|7|2	11	3.67	3	4|3|4	0.01	0.03	0.01	-10.87	1	0.37
Lyn11	Q9P289	STK26	3|2|1	6	2	3	1|3|2	0.01	0.03	0.01	-6.22	1	0.37
Lyn11	P18858	LIG1	0|2|1	3	1	3	2|0|3	0.01	0.03	0.01	-7.01	0.6	0.37
Lyn11	O00410	IPO5	2|3|1	6	2	3	6|0|1	0.01	0.02	0.01	-7	0.86	0.38
Lyn11	O95292	VAPB	5|4|1	10	3.33	3	3|4|2	0.01	0.02	0.01	-10.13	1.11	0.38
Lyn11	P06493	CDK1	4|3|5	12	4	3	5|2|2	0.01	0.02	0.01	-6.87	1.33	0.38
Lyn11	P43487	RANBP1	4|3|1	8	2.67	3	1|5|2	0.01	0.02	0.01	-8.79	1	0.38
Lyn11	Q92574	TSC1	11|7|13	31	10.33	3	9|2|7	0.01	0.02	0.01	-11.36	1.72	0.38
Lyn11	Q99439	CNN2	4|3|2	9	3	3	4|0|4	0.01	0.02	0.01	-7.01	1.12	0.38
Lyn11	O14640	DVL1	5|2|6	13	4.33	3	7|0|4	0	0.01	0	-10.47	1.18	0.38
Lyn11	Q04760	GLO1	9|5|7	21	7	3	4|5|5	0	0.01	0	-9.84	1.5	0.38
Lyn11	Q96A19	CCDC102A	4|4|3	11	3.67	3	6|2|1	0	0.01	0	-6.55	1.22	0.38
Lyn11	O43166	SIPA1L1	6|4|4	14	4.67	3	6|5|0	0	0.01	0	-7.33	1.27	0.39
Lyn11	P32969	RPL9	8|4|9	21	7	3	6|5|4	0	0	0	-12.46	1.4	0.39
Lyn11	P34897	SHMT2	5|0|0	5	1.67	3	2|1|7	0	0.01	0	-13.71	0.5	0.39
Lyn11	P62244	RPS15A	4|3|4	11	3.67	3	3|3|3	0	0	0	-6.87	1.22	0.39
Lyn11	P62280	RPS11	2|7|5	14	4.67	3	6|3|3	0	0.01	0	-12.1	1.17	0.39
Lyn11	P81605	DCD	5|5|3	13	4.33	3	4|3|3	0	0.01	0	-8.06	1.3	0.39
Lyn11	Q27J81	INF2	8|2|5	15	5	3	7|2|4	0	0.01	0	-13.36	1.15	0.39
Lyn11	Q7L804	RAB11FIP2	14|11|5	30	10	3	11|4|5	0	0.01	0	-16.75	1.5	0.39
Lyn11	Q8IYD1	GSPT2	3|3|1	7	2.33	3	3|2|3	0	0	0	-8.89	0.88	0.39
Lyn11	Q9HA64	FN3KRP	2|3|1	6	2	3	6|0|2	0	0.01	0	-8.51	0.75	0.39
Lyn11	P47755	CAPZA2	2|4|1	7	2.33	3	3|2|4	0	0	0	-10.13	0.78	0.4
Lyn11	P82094	TMF1	18|10|23	51	17	3	12|7|13	0	0	0	-23.74	1.59	0.4
Lyn11	Q15058	KIF14	4|1|2	7	2.33	3	3|3|3	0	0	0	-10.13	0.78	0.4
Lyn11	Q6P5Z2	PKN3	28|32|20	80	26.67	3	20|8|10	0	0	0	-16.83	2.11	0.4
Lyn11	Q8N1N4	KRT78	2|0|3	5	1.67	3	6|1|1	0	0.01	0	-10.94	0.63	0.4
Lyn11	Q99497	PARK7	7|2|2	11	3.67	3	6|4|3	0	0	0	-13.43	0.85	0.4
Lyn11	O75575	CRCP	10|2|4	16	5.33	3	11|1|5	0	0	0	-18.21	0.94	0.41
Lyn11	P02538	KRT6A	21|10|9	40	13.33	3	22|1|6	0	0	0	-20.58	1.38	0.41
Lyn11	P27348	YWHAQ	5|2|0	7	2.33	3	9|0|3	0	0	0	-16.27	0.58	0.41
Lyn11	P36404	ARL2	7|6|3	16	5.33	3	9|1|4	0	0	0	-12.46	1.14	0.41
Lyn11	P55010	EIF5	4|2|2	8	2.67	3	6|0|4	0	0	0	-9.22	0.8	0.41
Lyn11	Q02543	RPL18A	2|4|5	11	3.67	3	4|3|4	0	0	0	-10.87	1	0.41
Lyn11	Q5D862	FLG2	7|4|3	14	4.67	3	11|1|2	0	0	0	-12.18	1	0.41
Lyn11	Q8WXG6	MADD	17|14|17	48	16	3	16|6|3	0	0	0	-9.94	1.92	0.41
Lyn11	Q96MW1	CCDC43	4|2|3	9	3	3	2|4|4	0	0	0	-9.59	0.9	0.41
Lyn11	Q9UG63	ABCF2	10|1|4	15	5	3	6|6|5	0	0	0	-21.23	0.88	0.41
Lyn11	Q9Y4P8	WIPI2	13|17|10	40	13.33	3	14|4|7	0	0	0	-15.07	1.6	0.41
Lyn11	P00338	LDHA	4|1|3	8	2.67	3	5|2|4	0	0	0	-12.89	0.73	0.42
Lyn11	P10809	HSPD1	1|7|4	12	4	3	10|3|2	0	0	0	-17.81	0.8	0.42
Lyn11	P22061	PCMT1	10|5|2	17	5.67	3	12|1|6	0	0	0	-20.83	0.89	0.42
Lyn11	P22087	FBL	4|1|2	7	2.33	3	3|3|5	0	0	0	-12.89	0.64	0.42
Lyn11	P30041	PRDX6	10|10|13	33	11	3	7|9|7	0	0	0	-13.2	1.43	0.42
Lyn11	P36873	PPP1CC	27|16|27	70	23.33	3	19|5|13	0	0	0	-20.56	1.89	0.42
Lyn11	P49411	TUFM	9|12|6	27	9	3	9|3|9	0	0	0	-16.44	1.29	0.42
Lyn11	P53618	COPB1	5|8|7	20	6.67	3	6|3|7	0	0	0	-12.2	1.25	0.42
Lyn11	P61313	RPL15	6|9|4	19	6.33	3	13|3|2	0	0	0	-15.34	1.06	0.42
Lyn11	Q06124	PTPN11	6|2|4	12	4	3	7|2|5	0	0	0	-14.72	0.86	0.42
Lyn11	Q07157	TJP1	82|91|82	255	85	3	38|21|39	0	0	0	-14.41	2.6	0.42
Lyn11	Q96Q05	TRAPPC9	9|10|4	23	7.67	3	14|2|4	0	0	0	-17.98	1.15	0.42
Lyn11	Q9Y3P9	RABGAP1	6|6|10	22	7.33	3	10|5|4	0	0	0	-14.14	1.16	0.42
Lyn11	O75396	SEC22B	13|13|4	30	10	3	12|5|7	0	0	0	-23.73	1.25	0.43
Lyn11	O75663	TIPRL	8|5|7	20	6.67	3	9|5|5	0	0	0	-15.76	1.05	0.43
Lyn11	O95372	LYPLA2	18|8|16	42	14	3	13|9|8	0	0	0	-24.38	1.4	0.43
Lyn11	P62266	RPS23	6|8|5	19	6.33	3	6|6|7	0	0	0	-15.76	1	0.43
Lyn11	P63241	EIF5A	12|4|11	27	9	3	13|4|6	0	0	0	-22.2	1.17	0.43
Lyn11	Q01813	PFKP	1|5|1	7	2.33	3	8|4|2	0	0	0	-16.83	0.5	0.43
Lyn11	Q02878	RPL6	10|7|13	30	10	3	12|5|8	0	0	0	-19.81	1.2	0.43
Lyn11	Q86X10	RALGAPB	17|14|12	43	14.33	3	15|6|7	0	0	0	-15.88	1.54	0.43
Lyn11	Q86YZ3	HRNR	24|15|2	41	13.67	3	27|6|2	0	0	0	-42.75	1.17	0.43
Lyn11	Q96A73	KIAA1191	3|7|4	14	4.67	3	15|2|1	0	0	0	-16.93	0.78	0.43
Lyn11	Q9NSV4	DIAPH3	25|9|19	53	17.67	3	20|3|14	0	0	0	-30.61	1.43	0.43
Lyn11	Q9UNH6	SNX7	7|5|4	16	5.33	3	10|4|4	0	0	0	-15.91	0.89	0.43
Lyn11	P15880	RPS2	6|9|6	21	7	3	7|8|6	0	0	0	-16.61	1	0.44
Lyn11	P48444	ARCN1	11|14|8	33	11	3	9|10|8	0	0	0	-20.76	1.22	0.44
Lyn11	P55327	TPD52	4|7|6	17	5.67	3	6|6|6	0	0	0	-16.15	0.94	0.44
Lyn11	P60709	ACTB	3|24|4	31	10.33	3	23|9|6	0	0	0	-44.61	0.82	0.44
Lyn11	Q71U36	TUBA1A	39|128|48	215	71.67	3	56|61|45	0	0	0	-136.41	1.33	0.44
Lyn11	Q86YL5	TDRP	16|24|10	50	16.67	3	15|16|8	0	0	0	-32.1	1.28	0.44
Lyn11	Q8TF72	SHROOM3	8|10|11	29	9.67	3	8|7|8	0	0	0	-16.06	1.26	0.44
Lyn11	Q9H425	C1orf198	30|36|30	96	32	3	16|23|12	0	0	0	-18.57	1.88	0.44
Lyn11	Q9HB71	CACYBP	8|3|4	15	5	3	11|5|4	0	0	0	-20.41	0.75	0.44
Lyn11	Q9NXU5	ARL15	4|4|9	17	5.67	3	8|4|9	0	0	0	-19.96	0.81	0.44
Lyn11	Q9UHD8	SEPTIN9	33|33|20	86	28.67	3	22|15|14	0	0	0	-31.62	1.69	0.44
Lyn11	P00390	GSR	4|8|3	15	5	3	13|3|7	0	0	0	-24.21	0.65	0.45
Lyn11	P15056	BRAF	16|13|13	42	14	3	15|8|8	0	0	0	-18.16	1.35	0.45
Lyn11	P32119	PRDX2	5|8|7	20	6.67	3	6|6|9	0	0	0	-18.2	0.95	0.45
Lyn11	P39023	RPL3	8|8|10	26	8.67	3	11|7|7	0	0	0	-18.42	1.04	0.45
Lyn11	P50747	HLCS	15|18|6	39	13	3	18|7|10	0	0	0	-33.97	1.11	0.45
Lyn11	P63244	RACK1	7|3|8	18	6	3	11|3|8	0	0	0	-23.02	0.82	0.45
Lyn11	Q02413	DSG1	10|4|5	19	6.33	3	17|4|6	0	0	0	-27.1	0.7	0.45
Lyn11	Q13625	TP53BP2	30|12|22	64	21.33	3	25|7|14	0	0	0	-36.81	1.39	0.45
Lyn11	Q15366	PCBP2	5|8|5	18	6	3	9|7|6	0	0	0	-19.47	0.82	0.45
Lyn11	Q15654	TRIP6	18|10|15	43	14.33	3	10|19|7	0	0	0	-28.02	1.19	0.45
Lyn11	Q86TX2	ACOT1	12|6|8	26	8.67	3	10|5|13	0	0	0	-25.11	0.93	0.45
Lyn11	Q8N6H7	ARFGAP2	18|16|15	49	16.33	3	14|10|12	0	0	0	-21.23	1.36	0.45
Lyn11	Q8TCG1	CIP2A	5|2|11	18	6	3	12|5|10	0	0	0	-32.51	0.67	0.45
Lyn11	Q96A65	EXOC4	30|28|34	92	30.67	3	29|15|9	0	0	0	-23.33	1.74	0.45
Lyn11	Q96C19	EFHD2	10|8|6	24	8	3	12|4|8	0	0	0	-20.01	1	0.45
Lyn11	O60610	DIAPH1	21|15|6	42	14	3	23|12|9	0	0	0	-45.85	0.95	0.46
Lyn11	Q15942	ZYX	12|8|5	25	8.33	3	12|12|10	0	0	0	-35.09	0.74	0.46
Lyn11	Q8TEU7	RAPGEF6	16|15|10	41	13.67	3	19|8|12	0	0	0	-31.85	1.05	0.46
Lyn11	Q9BXF6	RAB11FIP5	10|7|8	25	8.33	3	12|7|10	0	0	0	-24.81	0.86	0.46
Lyn11	Q9C0C2	TNKS1BP1	43|61|61	165	55	3	42|21|17	0	0	0	-34.64	2.06	0.46
Lyn11	Q9H920	RNF121	49|51|34	134	44.67	3	6|51|13	0	0	0	-33.75	1.91	0.46
Lyn11	P0CG47	UBB	51|54|38	143	47.67	3	24|44|23	0	0	0	-52.35	1.57	0.47
Lyn11	P10599	TXN	17|50|14	81	27	3	23|36|18	0	0	0	-73.05	1.05	0.47
Lyn11	P33981	TTK	34|19|32	85	28.33	3	31|15|23	0	0	0	-53.99	1.23	0.47
Lyn11	P38646	HSPA9	15|6|10	31	10.33	3	22|12|10	0	0	0	-45.98	0.7	0.47
Lyn11	P53396	ACLY	6|5|15	26	8.67	3	17|13|9	0	0	0	-41.83	0.67	0.47
Lyn11	P63151	PPP2R2A	8|19|7	34	11.33	3	32|4|14	0	0	0	-51.15	0.68	0.47
Lyn11	Q09666	AHNAK	671|1710|665	3046	1015.33	3	526|567|213	0	0	0	-617.51	2.33	0.47
Lyn11	Q12931	TRAP1	14|7|5	26	8.67	3	13|19|7	0	0	0	-41.42	0.67	0.47
Lyn11	Q12979	ABR	26|23|29	78	26	3	30|24|9	0	0	0	-40.57	1.24	0.47
Lyn11	Q15545	TAF7	18|7|17	42	14	3	14|19|13	0	0	0	-46.87	0.91	0.47
Lyn11	Q7Z434	MAVS	13|11|9	33	11	3	13|15|8	0	0	0	-30.19	0.92	0.47
Lyn11	Q8N6T3	ARFGAP1	20|22|14	56	18.67	3	21|15|16	0	0	0	-41.65	1.08	0.47
Lyn11	Q8WU90	ZC3H15	26|6|18	50	16.67	3	15|27|14	0	0	0	-62.42	0.89	0.47
Lyn11	Q96C24	SYTL4	41|81|38	160	53.33	3	54|35|27	0	0	0	-81.12	1.38	0.47
Lyn11	Q96FJ0	STAMBPL1	20|7|19	46	15.33	3	26|7|14	0	0	0	-47.47	0.98	0.47
Lyn11	Q96HC4	PDLIM5	14|14|8	36	12	3	15|12|14	0	0	0	-38.27	0.88	0.47
Lyn11	Q9H2G2	SLK	106|119|83	308	102.67	3	59|60|39	0	0	0	-69.98	1.95	0.47
Lyn11	Q9NRY4	ARHGAP35	31|15|30	76	25.33	3	28|17|16	0	0	0	-50.85	1.25	0.47
Lyn11	Q9UK76	JPT1	11|15|8	34	11.33	3	14|21|9	0	0	0	-41.85	0.77	0.47
Lyn11	Q9ULV4	CORO1C	11|8|16	35	11.67	3	20|5|17	0	0	0	-38.91	0.83	0.47
Lyn11	O00203	AP3B1	40|35|32	107	35.67	3	36|35|28	0	0	0	-70.54	1.08	0.48
Lyn11	O14617	AP3D1	83|87|75	245	81.67	3	57|37|38	0	0	0	-52.23	1.86	0.48
Lyn11	P02533	KRT14	45|41|34	120	40	3	61|54|17	0	0	0	-106.27	0.91	0.48
Lyn11	P07437	TUBB	28|76|42	146	48.67	3	60|52|48	0	0	0	-154.64	0.91	0.48
Lyn11	P11021	HSPA5	30|38|22	90	30	3	41|34|34	0	0	0	-99.67	0.83	0.48
Lyn11	P42566	EPS15	51|40|48	139	46.33	3	48|34|24	0	0	0	-66.72	1.31	0.48
Lyn11	P68104	EEF1A1	35|50|35	120	40	3	48|64|33	0	0	0	-121.29	0.83	0.48
Lyn11	Q13586	STIM1	38|54|38	130	43.33	3	44|43|31	0	0	0	-84.13	1.1	0.48
Lyn11	Q14669	TRIP12	40|26|34	100	33.33	3	41|19|24	0	0	0	-60.97	1.19	0.48
Lyn11	Q14678	KANK1	38|9|21	68	22.67	3	51|21|26	0	0	0	-112.8	0.69	0.48
Lyn11	Q4VCS5	AMOT	40|43|34	117	39	3	43|31|10	0	0	0	-49.37	1.39	0.48
Lyn11	Q641Q2	WASHC2A	84|83|85	252	84	3	56|51|43	0	0	0	-58.06	1.68	0.48
Lyn11	Q8IVF2	AHNAK2	13|73|23	109	36.33	3	88|21|4	0	0	0	-122.58	0.96	0.48
Lyn11	Q92997	DVL3	24|14|15	53	17.67	3	32|16|23	0	0	0	-65.32	0.75	0.48
Lyn11	Q9UM54	MYO6	422|617|401	1440	480	3	232|257|143	0	0	0	-221.43	2.28	0.48
Lyn11	A0MZ66	SHTN1	47|55|38	140	46.67	3	67|72|48	0	0	0	-169.86	0.75	0.49
Lyn11	A6NHR9	SMCHD1	0|1|0	1	0.33	3	27|9|22	0	0	0	-84.6	0.02	0.49
Lyn11	E9PAV3	NACA	0|1|1	2	0.67	3	6|0|4	0	0	0	-13.76	0.2	0.49
Lyn11	O00151	PDLIM1	5|9|9	23	7.67	3	23|19|20	0	0	0	-73.8	0.37	0.49
Lyn11	O00154	ACOT7	4|5|6	15	5	3	11|5|9	0	0	0	-25.25	0.6	0.49
Lyn11	O00170	AIP	0|1|0	1	0.33	3	0|0|1	0	0	0	-1.9	1	0.49
Lyn11	O00178	GTPBP1	0|1|0	1	0.33	3	0|0|1	0	0	0	-1.9	1	0.49
Lyn11	O00267	SUPT5H	0|1|1	2	0.67	3	6|3|8	0	0	0	-24.41	0.12	0.49
Lyn11	O00429	DNM1L	3|0|2	5	1.67	3	58|36|44	0	0	0	-204.4	0.04	0.49
Lyn11	O00505	KPNA3	3|2|5	10	3.33	3	14|9|15	0	0	0	-48.25	0.26	0.49
Lyn11	O00571	DDX3X	29|31|30	90	30	3	54|55|30	0	0	0	-124.58	0.65	0.49
Lyn11	O00763	ACACB	60|59|68	187	62.33	3	111|61|33	0	0	0	-154.99	0.91	0.49
Lyn11	O14641	DVL2	25|32|30	87	29	3	82|135|70	0	0	0	-335.52	0.3	0.49
Lyn11	O14737	PDCD5	9|7|6	22	7.33	3	8|16|8	0	0	0	-30.2	0.69	0.49
Lyn11	O14776	TCERG1	5|0|2	7	2.33	3	33|14|22	0	0	0	-101.05	0.1	0.49
Lyn11	O14965	AURKA	1|0|1	2	0.67	3	0|0|0	0	0	0	-1.09	6.67	0.49
Lyn11	O14974	PPP1R12A	1|0|1	2	0.67	3	20|10|10	0	0	0	-58.07	0.05	0.49
Lyn11	O15027	SEC16A	1|5|3	9	3	3	57|36|34	0	0	0	-182.62	0.07	0.49
Lyn11	O15042	U2SURP	0|1|0	1	0.33	3	37|17|23	0	0	0	-113.01	0.01	0.49
Lyn11	O15056	SYNJ2	27|27|27	81	27	3	60|37|32	0	0	0	-115.34	0.63	0.49
Lyn11	O15067	PFAS	0|1|0	1	0.33	3	1|3|2	0	0	0	-8.32	0.17	0.49
Lyn11	O15226	NKRF	1|1|0	2	0.67	3	17|6|10	0	0	0	-47.59	0.06	0.49
Lyn11	O15371	EIF3D	4|9|6	19	6.33	3	11|15|11	0	0	0	-41.45	0.51	0.49
Lyn11	O43143	DHX15	2|1|1	4	1.33	3	23|10|17	0	0	0	-68.75	0.08	0.49
Lyn11	O43175	PHGDH	4|4|4	12	4	3	13|14|6	0	0	0	-35.78	0.36	0.49
Lyn11	O43237	DYNC1LI2	0|0|1	1	0.33	3	8|3|8	0	0	0	-27.27	0.05	0.49
Lyn11	O43314	PPIP5K2	0|1|1	2	0.67	3	1|2|0	0	0	0	-4.13	0.67	0.49
Lyn11	O43379	WDR62	1|0|0	1	0.33	3	12|6|5	0	0	0	-33.02	0.04	0.49
Lyn11	O43395	PRPF3	5|1|6	12	4	3	100|145|49	0	0	0	-430.95	0.04	0.49
Lyn11	O43432	EIF4G3	0|1|0	1	0.33	3	43|27|27	0	0	0	-143.1	0.01	0.49
Lyn11	O43583	DENR	0|1|2	3	1	3	1|6|1	0	0	0	-10.94	0.38	0.49
Lyn11	O43683	BUB1	4|2|3	9	3	3	24|9|26	0	0	0	-78.04	0.15	0.49
Lyn11	O43684	BUB3	1|0|1	2	0.67	3	1|0|1	0	0	0	-3.13	1	0.49
Lyn11	O43707	ACTN4	1|1|0	2	0.67	3	2|0|3	0	0	0	-7.01	0.4	0.49
Lyn11	O43768	ENSA	10|9|5	24	8	3	11|10|10	0	0	0	-31.09	0.77	0.49
Lyn11	O60229	KALRN	1|0|0	1	0.33	3	0|0|0	0	0	0	-1.09	3.33	0.49
Lyn11	O60264	SMARCA5	0|2|0	2	0.67	3	17|14|16	0	0	0	-68.84	0.04	0.49
Lyn11	O60271	SPAG9	63|81|47	191	63.67	3	95|98|66	0	0	0	-246.17	0.74	0.49
Lyn11	O60281	ZNF292	2|0|0	2	0.67	3	17|1|6	0	0	0	-33.7	0.08	0.49
Lyn11	O60566	BUB1B	16|12|14	42	14	3	63|31|41	0	0	0	-156.91	0.31	0.49
Lyn11	O60664	PLIN3	1|0|2	3	1	3	5|6|10	0	0	0	-30.22	0.14	0.49
Lyn11	O60763	USO1	1|1|1	3	1	3	8|2|7	0	0	0	-21.06	0.18	0.49
Lyn11	O60814	H2BC12	3|3|1	7	2.33	3	5|5|3	0	0	0	-15.62	0.54	0.49
Lyn11	O60826	CCDC22	2|1|0	3	1	3	1|1|4	0	0	0	-8.22	0.5	0.49
Lyn11	O75116	ROCK2	0|1|0	1	0.33	3	0|1|0	0	0	0	-1.9	1	0.49
Lyn11	O75122	CLASP2	3|1|5	9	3	3	19|5|8	0	0	0	-42.1	0.28	0.49
Lyn11	O75223	GGCT	0|1|0	1	0.33	3	3|0|0	0	0	0	-3.68	0.33	0.49
Lyn11	O75330	HMMR	2|5|3	10	3.33	3	34|18|29	0	0	0	-110.5	0.12	0.49
Lyn11	O75369	FLNB	0|1|3	4	1.33	3	15|17|23	0	0	0	-80.76	0.07	0.49
Lyn11	O75376	NCOR1	0|0|1	1	0.33	3	48|35|24	0	0	0	-157.84	0.01	0.49
Lyn11	O75391	SPAG7	1|0|0	1	0.33	3	8|1|4	0	0	0	-18.1	0.08	0.49
Lyn11	O75400	PRPF40A	1|0|0	1	0.33	3	26|19|17	0	0	0	-91.26	0.02	0.49
Lyn11	O75533	SF3B1	1|0|2	3	1	3	185|226|134	0	0	0	#NAME?	0.01	0.49
Lyn11	O75534	CSDE1	3|2|2	7	2.33	3	23|21|22	0	0	0	-88.86	0.11	0.49
Lyn11	O75643	SNRNP200	0|2|3	5	1.67	3	86|66|60	0	0	0	-315.21	0.02	0.49
Lyn11	O75694	NUP155	1|0|1	2	0.67	3	3|4|2	0	0	0	-12.63	0.22	0.49
Lyn11	O75792	RNASEH2A	0|0|1	1	0.33	3	1|0|2	0	0	0	-4.13	0.33	0.49
Lyn11	O75794	CDC123	5|2|0	7	2.33	3	5|5|5	0	0	0	-21.39	0.47	0.49
Lyn11	O75808	CAPN15	22|24|22	68	22.67	3	34|31|23	0	0	0	-72.98	0.77	0.49
Lyn11	O75821	EIF3G	5|1|5	11	3.67	3	13|27|8	0	0	0	-65.34	0.23	0.49
Lyn11	O75955	FLOT1	1|1|1	3	1	3	0|0|0	0	0	0	1.42	10	0.49
Lyn11	O76021	RSL1D1	4|4|3	11	3.67	3	15|4|7	0	0	0	-28.22	0.42	0.49
Lyn11	O94927	HAUS5	1|0|0	1	0.33	3	0|0|4	0	0	0	-5.16	0.25	0.49
Lyn11	O94964	SOGA1	0|1|0	1	0.33	3	1|2|0	0	0	0	-4.13	0.33	0.49
Lyn11	O94992	HEXIM1	0|0|1	1	0.33	3	0|1|2	0	0	0	-4.13	0.33	0.49
Lyn11	O95163	ELP1	1|1|2	4	1.33	3	16|2|9	0	0	0	-34.76	0.15	0.49
Lyn11	O95218	ZRANB2	1|0|0	1	0.33	3	2|7|3	0	0	0	-16.82	0.08	0.49
Lyn11	O95229	ZWINT	3|0|0	3	1	3	6|2|4	0	0	0	-16.99	0.25	0.49
Lyn11	O95347	SMC2	0|1|0	1	0.33	3	1|2|0	0	0	0	-4.13	0.33	0.49
Lyn11	O95359	TACC2	0|1|1	2	0.67	3	19|6|11	0	0	0	-51.93	0.06	0.49
Lyn11	O95373	IPO7	1|0|4	5	1.67	3	17|6|15	0	0	0	-55.08	0.13	0.49
Lyn11	O95425	SVIL	1|0|0	1	0.33	3	21|6|5	0	0	0	-45.68	0.03	0.49
Lyn11	O95433	AHSA1	2|2|2	6	2	3	7|6|6	0	0	0	-21.48	0.32	0.49
Lyn11	O95486	SEC24A	0|0|1	1	0.33	3	2|0|2	0	0	0	-5.69	0.25	0.49
Lyn11	O95487	SEC24B	1|2|2	5	1.67	3	3|1|5	0	0	0	-10.09	0.56	0.49
Lyn11	O95551	TDP2	4|3|1	8	2.67	3	24|25|17	0	0	0	-92.66	0.12	0.49
Lyn11	O95757	HSPA4L	0|1|1	2	0.67	3	1|0|0	0	0	0	-1.9	2	0.49
Lyn11	O95793	STAU1	1|0|1	2	0.67	3	33|42|32	0	0	0	-158.42	0.02	0.49
Lyn11	O95861	BPNT1	1|1|0	2	0.67	3	1|1|1	0	0	0	-4.13	0.67	0.49
Lyn11	O95983	MBD3	1|0|1	2	0.67	3	12|4|7	0	0	0	-32.96	0.09	0.49
Lyn11	P00698	LYZ	11|12|7	30	10	3	10|23|6	0	0	0	-36.79	0.77	0.49
Lyn11	P00722	lacZ	7|12|14	33	11	3	85|126|50	0	0	0	-355.1	0.13	0.49
Lyn11	P00761		84|372|219	675	225	3	223|438|247	0	0	0	#NAME?	0.74	0.49
Lyn11	P02666	CSN2	1|0|0	1	0.33	3	0|0|1	0	0	0	-1.9	1	0.49
Lyn11	P04040	CAT	1|1|1	3	1	3	0|1|0	0	0	0	-0.49	3	0.49
Lyn11	P04083	ANXA1	1|0|0	1	0.33	3	1|1|1	0	0	0	-4.13	0.33	0.49
Lyn11	P04150	NR3C1	1|0|0	1	0.33	3	9|4|8	0	0	0	-30.22	0.05	0.49
Lyn11	P04183	TK1	1|1|0	2	0.67	3	2|1|1	0	0	0	-5.61	0.5	0.49
Lyn11	P04264	KRT1	290|369|156	815	271.67	3	258|509|134	0	0	0	#NAME?	0.9	0.49
Lyn11	P04406	GAPDH	1|2|2	5	1.67	3	9|6|3	0	0	0	-22.51	0.28	0.49
Lyn11	P05089	ARG1	1|0|0	1	0.33	3	1|1|1	0	0	0	-4.13	0.33	0.49
Lyn11	P05165	PCCA	215|615|229	1059	353	3	266|756|139	0	0	0	#NAME?	0.91	0.49
Lyn11	P05198	EIF2S1	0|0|1	1	0.33	3	1|1|1	0	0	0	-4.13	0.33	0.49
Lyn11	P05388	RPLP0	1|2|1	4	1.33	3	5|11|8	0	0	0	-31.22	0.17	0.49
Lyn11	P05787	KRT8	0|4|3	7	2.33	3	11|5|7	0	0	0	-33.21	0.3	0.49
Lyn11	P06709	BirA	1342|342|1313	2997	999	3	595|428|846	0	0	0	#NAME?	1.6	0.49
Lyn11	P06733	ENO1	4|5|1	10	3.33	3	11|5|3	0	0	0	-23.67	0.53	0.49
Lyn11	P06748	NPM1	8|11|12	31	10.33	3	55|54|56	0	0	0	-212.49	0.19	0.49
Lyn11	P07814	EPRS1	0|21|5	26	8.67	3	35|20|24	0	0	0	-116.27	0.33	0.49
Lyn11	P07900	HSP90AA1	20|34|25	79	26.33	3	41|52|29	0	0	0	-120.32	0.65	0.49
Lyn11	P08237	PFKM	1|0|0	1	0.33	3	2|4|4	0	0	0	-14.13	0.1	0.49
Lyn11	P08238	HSP90AB1	12|22|10	44	14.67	3	21|30|17	0	0	0	-69.7	0.65	0.49
Lyn11	P08240	SRPRA	16|4|7	27	9	3	31|32|27	0	0	0	-116.95	0.3	0.49
Lyn11	P08243	ASNS	0|0|2	2	0.67	3	4|4|2	0	0	0	-14.13	0.2	0.49
Lyn11	P08670	VIM	25|18|22	65	21.67	3	111|297|104	0	0	0	-681.69	0.13	0.49
Lyn11	P09622	DLD	1|1|0	2	0.67	3	3|1|1	0	0	0	-7.04	0.4	0.49
Lyn11	P09651	HNRNPA1	9|6|7	22	7.33	3	59|86|54	0	0	0	-268.45	0.11	0.49
Lyn11	P09874	PARP1	26|27|25	78	26	3	124|103|64	0	0	0	-341.29	0.27	0.49
Lyn11	P0CAP2	POLR2M	0|4|0	4	1.33	3	11|5|7	0	0	0	-33.21	0.17	0.49
Lyn11	P0DMV8	HSPA1A	119|121|93	333	111	3	82|101|66	0	0	0	-158.11	1.34	0.49
Lyn11	P0DN76	U2AF1L5	1|0|1	2	0.67	3	2|4|3	0	0	0	-12.63	0.22	0.49
Lyn11	P0DN79	CBSL	0|2|1	3	1	3	6|3|1	0	0	0	-13.93	0.3	0.49
Lyn11	P11142	HSPA8	77|76|55	208	69.33	3	57|87|58	0	0	0	-158.58	1.03	0.49
Lyn11	P11388	TOP2A	0|9|2	11	3.67	3	58|37|27	0	0	0	-180.07	0.09	0.49
Lyn11	P11413	G6PD	3|4|4	11	3.67	3	14|6|9	0	0	0	-32.7	0.38	0.49
Lyn11	P11498	PC	583|678|570	1831	610.33	3	496|734|368	0	0	0	#NAME?	1.15	0.49
Lyn11	P11532	DMD	1|1|1	3	1	3	0|0|0	0	0	0	1.42	10	0.49
Lyn11	P11586	MTHFD1	1|2|2	5	1.67	3	5|5|10	0	0	0	-25.47	0.25	0.49
Lyn11	P11940	PABPC1	2|1|0	3	1	3	9|1|9	0	0	0	-26.82	0.16	0.49
Lyn11	P12081	HARS	1|0|0	1	0.33	3	1|1|2	0	0	0	-5.61	0.25	0.49
Lyn11	P12277	CKB	0|0|1	1	0.33	3	4|0|1	0	0	0	-6.85	0.2	0.49
Lyn11	P12956	XRCC6	0|1|0	1	0.33	3	26|13|23	0	0	0	-90.91	0.02	0.49
Lyn11	P13010	XRCC5	1|5|1	7	2.33	3	44|19|38	0	0	0	-143.84	0.07	0.49
Lyn11	P13639	EEF2	44|40|34	118	39.33	3	68|66|42	0	0	0	-163.13	0.67	0.49
Lyn11	P13645	KRT10	178|287|142	607	202.33	3	312|487|104	0	0	0	#NAME?	0.67	0.49
Lyn11	P13647	KRT5	59|60|27	146	48.67	3	77|71|23	0	0	0	-170.14	0.85	0.49
Lyn11	P13796	LCP1	0|1|1	2	0.67	3	3|2|3	0	0	0	-11.27	0.25	0.49
Lyn11	P14618	PKM	6|15|11	32	10.67	3	25|16|17	0	0	0	-65.57	0.55	0.49
Lyn11	P14678	SNRPB	13|9|16	38	12.67	3	5|32|12	0	0	0	-45.62	0.78	0.49
Lyn11	P14866	HNRNPL	6|10|3	19	6.33	3	16|10|6	0	0	0	-36.7	0.59	0.49
Lyn11	P15170	GSPT1	47|44|38	129	43	3	103|82|61	0	0	0	-247.55	0.52	0.49
Lyn11	P15924	DSP	43|25|26	94	31.33	3	97|55|47	0	0	0	-212.86	0.47	0.49
Lyn11	P16949	STMN1	12|16|11	39	13	3	19|16|16	0	0	0	-45.54	0.76	0.49
Lyn11	P17844	DDX5	2|4|2	8	2.67	3	26|38|23	0	0	0	-119.39	0.09	0.49
Lyn11	P17980	PSMC3	4|0|0	4	1.33	3	6|12|15	0	0	0	-47.78	0.12	0.49
Lyn11	P17987	TCP1	1|6|3	10	3.33	3	17|6|14	0	0	0	-49.67	0.27	0.49
Lyn11	P18615	NELFE	0|2|0	2	0.67	3	11|7|8	0	0	0	-37.64	0.08	0.49
Lyn11	P19013	KRT4	1|0|0	1	0.33	3	0|0|0	0	0	0	-1.09	3.33	0.49
Lyn11	P19338	NCL	0|1|0	1	0.33	3	41|65|38	0	0	0	-213.12	0.01	0.49
Lyn11	P20042	EIF2S2	1|1|0	2	0.67	3	7|5|5	0	0	0	-24.37	0.12	0.49
Lyn11	P20700	LMNB1	1|2|0	3	1	3	4|0|5	0	0	0	-12.31	0.33	0.49
Lyn11	P20936	RASA1	1|1|0	2	0.67	3	1|0|1	0	0	0	-3.13	1	0.49
Lyn11	P21333	FLNA	144|152|98	394	131.33	3	318|763|220	0	0	0	#NAME?	0.3	0.49
Lyn11	P22102	GART	7|8|12	27	9	3	40|16|22	0	0	0	-90.14	0.35	0.49
Lyn11	P22234	PAICS	3|2|2	7	2.33	3	11|6|8	0	0	0	-29.8	0.28	0.49
Lyn11	P22314	UBA1	0|0|1	1	0.33	3	9|2|6	0	0	0	-24.12	0.06	0.49
Lyn11	P22392	NME2	1|1|0	2	0.67	3	2|2|2	0	0	0	-8.32	0.33	0.49
Lyn11	P22626	HNRNPA2B1	2|4|3	9	3	3	19|25|13	0	0	0	-75.51	0.16	0.49
Lyn11	P22629	Streptavidin	2058|1416|1466	4940	1646.67	3	1702|1038|1367	0	0	0	#NAME?	1.2	0.49
Lyn11	P23396	RPS3	1|2|4	7	2.33	3	8|3|3	0	0	0	-16.87	0.5	0.49
Lyn11	P23508	MCC	1|0|0	1	0.33	3	0|1|3	0	0	0	-5.49	0.25	0.49
Lyn11	P23526	AHCY	13|7|3	23	7.67	3	22|7|13	0	0	0	-50.44	0.55	0.49
Lyn11	P23528	CFL1	2|4|2	8	2.67	3	8|1|4	0	0	0	-13.05	0.62	0.49
Lyn11	P23588	EIF4B	43|76|38	157	52.33	3	158|129|66	0	0	0	-393.64	0.44	0.49
Lyn11	P24534	EEF1B2	0|0|1	1	0.33	3	8|8|4	0	0	0	-28.78	0.05	0.49
Lyn11	P25789	PSMA4	3|4|3	10	3.33	3	5|7|2	0	0	0	-12.86	0.71	0.49
Lyn11	P26358	DNMT1	0|2|0	2	0.67	3	4|5|1	0	0	0	-14.1	0.2	0.49
Lyn11	P26373	RPL13	0|0|1	1	0.33	3	3|1|1	0	0	0	-7.04	0.2	0.49
Lyn11	P26599	PTBP1	0|0|1	1	0.33	3	18|10|11	0	0	0	-56.83	0.03	0.49
Lyn11	P26639	TARS1	0|0|2	2	0.67	3	3|4|1	0	0	0	-11.27	0.25	0.49
Lyn11	P26640	VARS1	0|2|0	2	0.67	3	7|4|10	0	0	0	-30.2	0.1	0.49
Lyn11	P26641	EEF1G	0|3|1	4	1.33	3	5|1|3	0	0	0	-12.59	0.44	0.49
Lyn11	P27708	CAD	2|11|3	16	5.33	3	25|10|12	0	0	0	-60.63	0.34	0.49
Lyn11	P27816	MAP4	46|49|39	134	44.67	3	294|479|226	0	0	0	#NAME?	0.13	0.49
Lyn11	P28288	ABCD3	1|2|2	5	1.67	3	11|6|5	0	0	0	-28.26	0.23	0.49
Lyn11	P28290	ITPRID2	0|0|1	1	0.33	3	18|5|9	0	0	0	-45.97	0.03	0.49
Lyn11	P30048	PRDX3	1|2|2	5	1.67	3	3|1|2	0	0	0	-6.22	0.83	0.49
Lyn11	P30307	CDC25C	3|1|1	5	1.67	3	5|5|7	0	0	0	-21.23	0.29	0.49
Lyn11	P30419	NMT1	0|1|1	2	0.67	3	7|3|2	0	0	0	-16.82	0.17	0.49
Lyn11	P31153	MAT2A	3|3|1	7	2.33	3	4|6|2	0	0	0	-14.2	0.58	0.49
Lyn11	P31323	PRKAR2B	0|1|0	1	0.33	3	2|1|0	0	0	0	-4.13	0.33	0.49
Lyn11	P31350	RRM2	6|4|3	13	4.33	3	14|10|6	0	0	0	-34.08	0.43	0.49
Lyn11	P31943	HNRNPH1	0|0|1	1	0.33	3	2|5|1	0	0	0	-11.18	0.12	0.49
Lyn11	P31947	SFN	1|1|1	3	1	3	2|1|2	0	0	0	-5.12	0.6	0.49
Lyn11	P31948	STIP1	0|1|0	1	0.33	3	12|2|7	0	0	0	-29.69	0.05	0.49
Lyn11	P33176	KIF5B	22|15|20	57	19	3	34|20|37	0	0	0	-89.62	0.63	0.49
Lyn11	P33993	MCM7	2|0|2	4	1.33	3	8|17|18	0	0	0	-62.62	0.09	0.49
Lyn11	P34932	HSPA4	0|0|1	1	0.33	3	2|5|6	0	0	0	-18.49	0.08	0.49
Lyn11	P35080	PFN2	1|0|0	1	0.33	3	2|1|0	0	0	0	-4.13	0.33	0.49
Lyn11	P35527	KRT9	277|335|172	784	261.33	3	220|248|99	0	0	0	-416.3	1.38	0.49
Lyn11	P35579	MYH9	35|20|23	78	26	3	184|126|115	0	0	0	-548.83	0.18	0.49
Lyn11	P35606	COPB2	0|1|0	1	0.33	3	3|2|0	0	0	0	-7.01	0.2	0.49
Lyn11	P35658	NUP214	1|0|3	4	1.33	3	92|65|63	0	0	0	-327.03	0.02	0.49
Lyn11	P35908	KRT2	117|177|75	369	123	3	179|231|68	0	0	0	-477.88	0.77	0.49
Lyn11	P35998	PSMC2	6|3|7	16	5.33	3	4|16|12	0	0	0	-36.52	0.5	0.49
Lyn11	P36578	RPL4	0|2|0	2	0.67	3	3|1|2	0	0	0	-8.32	0.33	0.49
Lyn11	P37198	NUP62	1|0|1	2	0.67	3	5|0|5	0	0	0	-13.81	0.2	0.49
Lyn11	P37802	TAGLN2	50|96|44	190	63.33	3	58|93|59	0	0	0	-187.83	0.9	0.49
Lyn11	P37840	SNCA	14|18|9	41	13.67	3	23|21|11	0	0	0	-54.36	0.75	0.49
Lyn11	P38159	RBMX	0|3|0	3	1	3	6|3|0	0	0	0	-12.19	0.33	0.49
Lyn11	P38398	BRCA1	4|1|4	9	3	3	122|85|68	0	0	0	-403.08	0.03	0.49
Lyn11	P38606	ATP6V1A	1|0|1	2	0.67	3	2|1|1	0	0	0	-5.61	0.5	0.49
Lyn11	P39880	CUX1	5|18|4	27	9	3	31|24|25	0	0	0	-102.49	0.34	0.49
Lyn11	P40227	CCT6A	4|1|0	5	1.67	3	11|8|9	0	0	0	-40.6	0.18	0.49
Lyn11	P40763	STAT3	10|2|15	27	9	3	43|36|28	0	0	0	-149.04	0.25	0.49
Lyn11	P41091	EIF2S3	0|0|1	1	0.33	3	1|0|2	0	0	0	-4.13	0.33	0.49
Lyn11	P41229	KDM5C	0|1|0	1	0.33	3	2|17|6	0	0	0	-35.3	0.04	0.49
Lyn11	P41236	PPP1R2	7|3|2	12	4	3	11|6|11	0	0	0	-34.01	0.43	0.49
Lyn11	P41240	CSK	1|1|1	3	1	3	3|0|3	0	0	0	-6.13	0.5	0.49
Lyn11	P42167	TMPO	27|39|22	88	29.33	3	67|96|54	0	0	0	-245.5	0.41	0.49
Lyn11	P45880	VDAC2	10|8|11	29	9.67	3	12|19|11	0	0	0	-39.51	0.69	0.49
Lyn11	P45974	USP5	8|5|7	20	6.67	3	27|19|17	0	0	0	-75.17	0.32	0.49
Lyn11	P46013	MKI67	5|1|13	19	6.33	3	406|481|266	0	0	0	#NAME?	0.02	0.49
Lyn11	P46020	PHKA1	1|0|0	1	0.33	3	6|3|1	0	0	0	-13.93	0.1	0.49
Lyn11	P46060	RANGAP1	8|3|4	15	5	3	17|15|21	0	0	0	-66.74	0.28	0.49
Lyn11	P46109	CRKL	1|6|0	7	2.33	3	13|1|5	0	0	0	-26.55	0.37	0.49
Lyn11	P46736	BRCC3	4|2|2	8	2.67	3	26|16|12	0	0	0	-70.93	0.15	0.49
Lyn11	P46777	RPL5	5|6|3	14	4.67	3	14|6|8	0	0	0	-31.27	0.5	0.49
Lyn11	P46821	MAP1B	36|29|59	124	41.33	3	505|825|245	0	0	0	#NAME?	0.08	0.49
Lyn11	P47736	RAP1GAP	0|0|1	1	0.33	3	2|3|6	0	0	0	-15.61	0.09	0.49
Lyn11	P48634	PRRC2A	0|0|1	1	0.33	3	90|89|77	0	0	0	-381.49	0	0.49
Lyn11	P48643	CCT5	9|7|6	22	7.33	3	18|4|7	0	0	0	-25.85	0.76	0.49
Lyn11	P49207	RPL34	0|1|1	2	0.67	3	1|2|1	0	0	0	-5.61	0.5	0.49
Lyn11	P49327	FASN	93|122|89	304	101.33	3	224|259|140	0	0	0	-643.16	0.49	0.49
Lyn11	P49368	CCT3	1|1|0	2	0.67	3	2|2|7	0	0	0	-15.36	0.18	0.49
Lyn11	P49454	CENPF	1|0|0	1	0.33	3	8|3|0	0	0	0	-15.07	0.09	0.49
Lyn11	P49790	NUP153	0|0|1	1	0.33	3	95|64|54	0	0	0	-316.25	0	0.49
Lyn11	P49792	RANBP2	0|2|0	2	0.67	3	203|195|164	0	0	0	#NAME?	0	0.49
Lyn11	P49915	GMPS	0|1|0	1	0.33	3	5|4|7	0	0	0	-22.88	0.06	0.49
Lyn11	P49916	LIG3	0|0|1	1	0.33	3	10|7|5	0	0	0	-31.72	0.05	0.49
Lyn11	P49959	MRE11	34|28|26	88	29.33	3	79|58|62	0	0	0	-211.38	0.44	0.49
Lyn11	P50219	MNX1	0|1|1	2	0.67	3	5|0|2	0	0	0	-9.47	0.29	0.49
Lyn11	P50402	EMD	6|5|4	15	5	3	20|18|8	0	0	0	-53.59	0.33	0.49
Lyn11	P50542	PEX5	1|0|0	1	0.33	3	35|9|15	0	0	0	-85.74	0.02	0.49
Lyn11	P50990	CCT8	110|207|105	422	140.67	3	257|1090|305	0	0	0	#NAME?	0.26	0.49
Lyn11	P51114	FXR1	5|3|2	10	3.33	3	11|13|8	0	0	0	-39.68	0.31	0.49
Lyn11	P51572	BCAP31	1|1|2	4	1.33	3	10|7|2	0	0	0	-23.7	0.21	0.49
Lyn11	P51587	BRCA2	1|0|1	2	0.67	3	98|89|61	0	0	0	-368.86	0.01	0.49
Lyn11	P51610	HCFC1	4|3|3	10	3.33	3	91|121|58	0	0	0	-385.44	0.04	0.49
Lyn11	P51991	HNRNPA3	6|7|4	17	5.67	3	17|8|10	0	0	0	-38.5	0.49	0.49
Lyn11	P52209	PGD	1|0|1	2	0.67	3	0|0|0	0	0	0	-1.09	6.67	0.49
Lyn11	P52272	HNRNPM	4|5|2	11	3.67	3	63|55|42	0	0	0	-227.39	0.07	0.49
Lyn11	P52597	HNRNPF	7|10|8	25	8.33	3	45|44|35	0	0	0	-156.47	0.2	0.49
Lyn11	P52701	MSH6	0|2|0	2	0.67	3	7|0|7	0	0	0	-19.53	0.14	0.49
Lyn11	P52732	KIF11	0|3|0	3	1	3	38|30|28	0	0	0	-141.97	0.03	0.49
Lyn11	P53621	COPA	10|10|8	28	9.33	3	17|5|15	0	0	0	-32.64	0.76	0.49
Lyn11	P53992	SEC24C	0|1|0	1	0.33	3	2|2|1	0	0	0	-7.04	0.2	0.49
Lyn11	P54136	RARS1	0|1|0	1	0.33	3	1|2|1	0	0	0	-5.61	0.25	0.49
Lyn11	P54277	PMS1	4|0|6	10	3.33	3	83|103|48	0	0	0	-347.49	0.04	0.49
Lyn11	P54578	USP14	0|1|0	1	0.33	3	1|0|1	0	0	0	-3.13	0.5	0.49
Lyn11	P54886	ALDH18A1	0|1|0	1	0.33	3	0|1|0	0	0	0	-1.9	1	0.49
Lyn11	P55039	DRG2	1|0|0	1	0.33	3	2|1|2	0	0	0	-7.04	0.2	0.49
Lyn11	P55060	CSE1L	1|2|1	4	1.33	3	0|3|8	0	0	0	-12.37	0.36	0.49
Lyn11	P55072	VCP	2|2|2	6	2	3	13|4|9	0	0	0	-30.91	0.23	0.49
Lyn11	P55209	NAP1L1	3|1|3	7	2.33	3	8|9|8	0	0	0	-32.63	0.28	0.49
Lyn11	P55265	ADAR	0|3|1	4	1.33	3	33|25|21	0	0	0	-116.51	0.05	0.49
Lyn11	P55884	EIF3B	0|2|0	2	0.67	3	6|1|3	0	0	0	-13.93	0.2	0.49
Lyn11	P57088	TMEM33	0|1|0	1	0.33	3	0|0|0	0	0	0	-1.09	3.33	0.49
Lyn11	P57737	CORO7	17|25|21	63	21	3	36|27|23	0	0	0	-79.3	0.73	0.49
Lyn11	P57740	NUP107	2|0|3	5	1.67	3	8|19|14	0	0	0	-59.63	0.12	0.49
Lyn11	P59780	AP3S2	0|1|0	1	0.33	3	0|1|1	0	0	0	-3.13	0.5	0.49
Lyn11	P60660	MYL6	1|0|1	2	0.67	3	2|0|4	0	0	0	-8.08	0.33	0.49
Lyn11	P60842	EIF4A1	3|6|5	14	4.67	3	11|8|7	0	0	0	-28.73	0.54	0.49
Lyn11	P61011	SRP54	2|0|3	5	1.67	3	34|29|25	0	0	0	-130.02	0.06	0.49
Lyn11	P61758	VBP1	3|2|4	9	3	3	9|3|3	0	0	0	-15.71	0.6	0.49
Lyn11	P61956	SUMO2	1|4|0	5	1.67	3	7|122|3	0	0	0	-193.6	0.04	0.49
Lyn11	P61978	HNRNPK	8|6|7	21	7	3	62|85|43	0	0	0	-255.03	0.11	0.49
Lyn11	P62195	PSMC5	23|0|14	37	12.33	3	13|43|48	0	0	0	-152.89	0.36	0.49
Lyn11	P62241	RPS8	3|8|5	16	5.33	3	10|13|7	0	0	0	-34.21	0.53	0.49
Lyn11	P62258	YWHAE	2|2|2	6	2	3	3|3|0	0	0	0	-4.7	1	0.49
Lyn11	P62263	RPS14	1|2|2	5	1.67	3	5|2|2	0	0	0	-10.13	0.56	0.49
Lyn11	P62316	SNRPD2	11|12|9	32	10.67	3	24|31|29	0	0	0	-94.16	0.38	0.49
Lyn11	P62318	SNRPD3	1|1|0	2	0.67	3	3|11|2	0	0	0	-22.26	0.12	0.49
Lyn11	P62495	ETF1	5|2|3	10	3.33	3	12|3|7	0	0	0	-25.23	0.45	0.49
Lyn11	P62805	H4C1	1|3|0	4	1.33	3	7|15|8	0	0	0	-43.33	0.13	0.49
Lyn11	P62826	RAN	10|8|15	33	11	3	17|27|12	0	0	0	-57.7	0.59	0.49
Lyn11	P62829	RPL23	1|3|3	7	2.33	3	5|2|4	0	0	0	-12.89	0.64	0.49
Lyn11	P62913	RPL11	2|2|4	8	2.67	3	3|8|2	0	0	0	-13.13	0.62	0.49
Lyn11	P62937	PPIA	4|3|3	10	3.33	3	12|1|4	0	0	0	-16.04	0.59	0.49
Lyn11	P67936	TPM4	1|0|0	1	0.33	3	2|0|1	0	0	0	-4.13	0.33	0.49
Lyn11	P78318	IGBP1	18|10|9	37	12.33	3	27|31|22	0	0	0	-88.63	0.46	0.49
Lyn11	P78344	EIF4G2	28|14|27	69	23	3	88|89|56	0	0	0	-290.94	0.3	0.49
Lyn11	P78347	GTF2I	0|0|1	1	0.33	3	64|59|42	0	0	0	-244.87	0.01	0.49
Lyn11	P78371	CCT2	1|1|3	5	1.67	3	15|11|16	0	0	0	-57.34	0.12	0.49
Lyn11	P78527	PRKDC	0|41|9	50	16.67	3	80|35|29	0	0	0	-212.48	0.35	0.49
Lyn11	P86790	CCZ1B	1|0|1	2	0.67	3	0|5|1	0	0	0	-7.8	0.33	0.49
Lyn11	P98170	XIAP	0|1|0	1	0.33	3	3|1|5	0	0	0	-12.59	0.11	0.49
Lyn11	Q00341	HDLBP	7|6|7	20	6.67	3	53|52|42	0	0	0	-193.05	0.14	0.49
Lyn11	Q00839	HNRNPU	10|25|14	49	16.33	3	38|57|32	0	0	0	-151.31	0.39	0.49
Lyn11	Q01433	AMPD2	0|2|1	3	1	3	10|5|3	0	0	0	-25.52	0.17	0.49
Lyn11	Q01780	EXOSC10	1|3|2	6	2	3	80|102|75	0	0	0	-376.8	0.02	0.49
Lyn11	Q02241	KIF23	7|2|8	17	5.67	3	41|42|35	0	0	0	-165.41	0.14	0.49
Lyn11	Q04637	EIF4G1	16|13|12	41	13.67	3	111|146|68	0	0	0	-430.54	0.13	0.49
Lyn11	Q05209	PTPN12	1|1|0	2	0.67	3	2|4|0	0	0	0	-8.08	0.33	0.49
Lyn11	Q05682	CALD1	3|4|3	10	3.33	3	19|12|14	0	0	0	-55.29	0.22	0.49
Lyn11	Q06830	PRDX1	10|19|8	37	12.33	3	13|30|14	0	0	0	-58.8	0.65	0.49
Lyn11	Q07666	KHDRBS1	1|0|1	2	0.67	3	4|0|1	0	0	0	-6.85	0.4	0.49
Lyn11	Q07866	KLC1	17|12|23	52	17.33	3	34|24|29	0	0	0	-91.15	0.6	0.49
Lyn11	Q08211	DHX9	12|28|20	60	20	3	60|36|38	0	0	0	-155.72	0.45	0.49
Lyn11	Q08379	GOLGA2	2|0|2	4	1.33	3	2|5|7	0	0	0	-19.93	0.29	0.49
Lyn11	Q08554	DSC1	2|1|1	4	1.33	3	3|2|2	0	0	0	-7.56	0.57	0.49
Lyn11	Q08945	SSRP1	1|4|1	6	2	3	12|6|18	0	0	0	-48.13	0.17	0.49
Lyn11	Q12756	KIF1A	1|2|2	5	1.67	3	5|0|2	0	0	0	-7.22	0.71	0.49
Lyn11	Q12792	TWF1	0|0|1	1	0.33	3	0|1|0	0	0	0	-1.9	1	0.49
Lyn11	Q12802	AKAP13	25|8|20	53	17.67	3	33|25|21	0	0	0	-89.67	0.67	0.49
Lyn11	Q12874	SF3A3	1|0|2	3	1	3	9|9|9	0	0	0	-39.1	0.11	0.49
Lyn11	Q13042	CDC16	1|0|1	2	0.67	3	5|6|6	0	0	0	-24.37	0.12	0.49
Lyn11	Q13085	ACACA	1066|1303|1158	3527	1175.67	3	1103|1802|641	0	0	0	#NAME?	0.99	0.49
Lyn11	Q13111	CHAF1A	1|0|0	1	0.33	3	13|5|6	0	0	0	-34.33	0.04	0.49
Lyn11	Q13123	IK	5|4|2	11	3.67	3	47|33|34	0	0	0	-159.36	0.1	0.49
Lyn11	Q13148	TARDBP	2|1|2	5	1.67	3	12|9|9	0	0	0	-39.84	0.17	0.49
Lyn11	Q13151	HNRNPA0	0|1|1	2	0.67	3	3|5|1	0	0	0	-12.59	0.22	0.49
Lyn11	Q13177	PAK2	53|71|43	167	55.67	3	77|110|40	0	0	0	-211.37	0.74	0.49
Lyn11	Q13188	STK3	0|0|1	1	0.33	3	1|1|0	0	0	0	-3.13	0.5	0.49
Lyn11	Q13263	TRIM28	0|2|0	2	0.67	3	57|78|51	0	0	0	-276.16	0.01	0.49
Lyn11	Q13283	G3BP1	1|0|1	2	0.67	3	18|5|13	0	0	0	-51.93	0.06	0.49
Lyn11	Q13310	PABPC4	0|2|2	4	1.33	3	6|8|6	0	0	0	-28.78	0.2	0.49
Lyn11	Q13442	PDAP1	12|14|9	35	11.67	3	16|22|7	0	0	0	-40.97	0.78	0.49
Lyn11	Q13573	SNW1	1|0|1	2	0.67	3	50|30|26	0	0	0	-156.27	0.02	0.49
Lyn11	Q13620	CUL4B	3|2|0	5	1.67	3	16|13|8	0	0	0	-53.92	0.14	0.49
Lyn11	Q13838	DDX39B	3|6|6	15	5	3	12|5|10	0	0	0	-29.99	0.56	0.49
Lyn11	Q14151	SAFB2	0|0|1	1	0.33	3	30|59|28	0	0	0	-172.46	0.01	0.49
Lyn11	Q14157	UBAP2L	0|1|5	6	2	3	84|136|60	0	0	0	-416.16	0.02	0.49
Lyn11	Q14195	DPYSL3	17|13|15	45	15	3	26|47|26	0	0	0	-104.56	0.45	0.49
Lyn11	Q14241	ELOA	11|1|6	18	6	3	30|26|13	0	0	0	-96.59	0.26	0.49
Lyn11	Q14247	CTTN	42|69|40	151	50.33	3	56|106|45	0	0	0	-191.12	0.73	0.49
Lyn11	Q14258	TRIM25	19|6|17	42	14	3	35|23|25	0	0	0	-100.67	0.51	0.49
Lyn11	Q14692	BMS1	4|0|0	4	1.33	3	40|20|15	0	0	0	-109.73	0.05	0.49
Lyn11	Q14739	LBR	3|14|12	29	9.67	3	30|55|19	0	0	0	-139.86	0.28	0.49
Lyn11	Q14789	GOLGB1	77|43|57	177	59	3	257|225|149	0	0	0	#NAME?	0.28	0.49
Lyn11	Q14839	CHD4	0|0|1	1	0.33	3	114|84|72	0	0	0	-401.74	0	0.49
Lyn11	Q14849	STARD3	1|0|1	2	0.67	3	0|0|0	0	0	0	-1.09	6.67	0.49
Lyn11	Q14872	MTF1	1|0|2	3	1	3	1|6|2	0	0	0	-12.31	0.33	0.49
Lyn11	Q14978	NOLC1	1|0|0	1	0.33	3	9|2|1	0	0	0	-16.32	0.08	0.49
Lyn11	Q14980	NUMA1	2|0|1	3	1	3	63|44|66	0	0	0	-256.84	0.02	0.49
Lyn11	Q14C86	GAPVD1	19|19|17	55	18.33	3	22|19|20	0	0	0	-47.84	0.9	0.49
Lyn11	Q15020	SART3	0|1|0	1	0.33	3	24|8|16	0	0	0	-69.73	0.02	0.49
Lyn11	Q15056	EIF4H	0|0|1	1	0.33	3	2|2|0	0	0	0	-5.69	0.25	0.49
Lyn11	Q15233	NONO	5|6|2	13	4.33	3	74|91|38	0	0	0	-290.48	0.06	0.49
Lyn11	Q15283	RASA2	0|0|1	1	0.33	3	0|1|0	0	0	0	-1.9	1	0.49
Lyn11	Q15365	PCBP1	9|13|12	34	11.33	3	22|22|17	0	0	0	-62.68	0.56	0.49
Lyn11	Q15393	SF3B3	27|18|20	65	21.67	3	51|41|35	0	0	0	-131.77	0.51	0.49
Lyn11	Q15417	CNN3	6|3|6	15	5	3	16|6|8	0	0	0	-33.8	0.5	0.49
Lyn11	Q15424	SAFB	5|1|3	9	3	3	85|82|45	0	0	0	-309.06	0.04	0.49
Lyn11	Q15459	SF3A1	1|0|0	1	0.33	3	32|55|36	0	0	0	-181.8	0.01	0.49
Lyn11	Q15637	SF1	0|0|1	1	0.33	3	18|7|9	0	0	0	-49.06	0.03	0.49
Lyn11	Q15691	MAPRE1	0|0|1	1	0.33	3	9|3|9	0	0	0	-30.06	0.05	0.49
Lyn11	Q15750	TAB1	2|0|0	2	0.67	3	12|5|4	0	0	0	-29.83	0.1	0.49
Lyn11	Q16512	PKN1	23|30|18	71	23.67	3	35|40|29	0	0	0	-101.04	0.68	0.49
Lyn11	Q16543	CDC37	3|3|2	8	2.67	3	8|4|4	0	0	0	-17.41	0.5	0.49
Lyn11	Q16555	DPYSL2	23|19|15	57	19	3	54|37|31	0	0	0	-131.49	0.47	0.49
Lyn11	Q16576	RBBP7	1|1|0	2	0.67	3	8|7|6	0	0	0	-30.22	0.1	0.49
Lyn11	Q16629	SRSF7	0|1|1	2	0.67	3	1|0|1	0	0	0	-3.13	1	0.49
Lyn11	Q16643	DBN1	3|3|7	13	4.33	3	13|8|7	0	0	0	-31.52	0.46	0.49
Lyn11	Q16777	H2AC20	1|0|1	2	0.67	3	5|1|3	0	0	0	-12.59	0.22	0.49
Lyn11	Q1ED39	KNOP1	20|2|11	33	11	3	46|43|30	0	0	0	-166.7	0.28	0.49
Lyn11	Q1KMD3	HNRNPUL2	1|0|0	1	0.33	3	2|1|2	0	0	0	-7.04	0.2	0.49
Lyn11	Q2M2I8	AAK1	6|3|1	10	3.33	3	12|4|9	0	0	0	-32.41	0.4	0.49
Lyn11	Q2NKX8	ERCC6L	11|6|8	25	8.33	3	63|63|56	0	0	0	-244.17	0.14	0.49
Lyn11	Q3KQU3	MAP7D1	0|0|1	1	0.33	3	1|0|1	0	0	0	-3.13	0.5	0.49
Lyn11	Q53EL6	PDCD4	0|2|1	3	1	3	8|7|3	0	0	0	-25.83	0.17	0.49
Lyn11	Q53F19	NCBP3	0|2|0	2	0.67	3	0|2|5	0	0	0	-9.47	0.29	0.49
Lyn11	Q53LP3	SOWAHC	1|1|0	2	0.67	3	0|1|2	0	0	0	-4.13	0.67	0.49
Lyn11	Q5BKX5	C19orf54	1|1|2	4	1.33	3	5|1|4	0	0	0	-11.5	0.4	0.49
Lyn11	Q5F1R6	DNAJC21	1|0|0	1	0.33	3	7|1|1	0	0	0	-12.04	0.11	0.49
Lyn11	Q5R372	RABGAP1L	3|2|4	9	3	3	10|5|6	0	0	0	-24.21	0.43	0.49
Lyn11	Q5SW79	CEP170	2|1|7	10	3.33	3	134|155|63	0	0	0	-517.77	0.03	0.49
Lyn11	Q5SWA1	PPP1R15B	10|3|10	23	7.67	3	24|25|15	0	0	0	-82.5	0.36	0.49
Lyn11	Q5SY16	NOL9	1|0|1	2	0.67	3	2|0|6	0	0	0	-10.89	0.25	0.49
Lyn11	Q5T3I0	GPATCH4	8|1|11	20	6.67	3	78|96|26	0	0	0	-290.63	0.1	0.49
Lyn11	Q5T4S7	UBR4	0|1|0	1	0.33	3	2|5|0	0	0	0	-9.47	0.14	0.49
Lyn11	Q5T5X7	BEND3	0|0|1	1	0.33	3	10|3|11	0	0	0	-34.33	0.04	0.49
Lyn11	Q5T749	KPRP	2|3|1	6	2	3	5|3|1	0	0	0	-10.09	0.67	0.49
Lyn11	Q5T7W7	TSTD2	0|0|1	1	0.33	3	12|10|6	0	0	0	-40.6	0.04	0.49
Lyn11	Q5TH69	ARFGEF3	1|1|0	2	0.67	3	0|2|0	0	0	0	-3.26	1	0.49
Lyn11	Q5VT06	CEP350	7|14|26	47	15.67	3	259|304|120	0	0	0	#NAME?	0.07	0.49
Lyn11	Q5VUA4	ZNF318	1|0|0	1	0.33	3	35|28|17	0	0	0	-117.63	0.01	0.49
Lyn11	Q5VWN6	TASOR2	0|0|1	1	0.33	3	50|81|38	0	0	0	-250.22	0.01	0.49
Lyn11	Q68D51	DENND2C	1|1|0	2	0.67	3	0|0|0	0	0	0	-1.09	6.67	0.49
Lyn11	Q68DQ2	CRYBG3	20|12|26	58	19.33	3	71|33|32	0	0	0	-158.02	0.43	0.49
Lyn11	Q6FI81	CIAPIN1	5|2|0	7	2.33	3	9|11|4	0	0	0	-34.52	0.29	0.49
Lyn11	Q6IBS0	TWF2	6|5|4	15	5	3	6|5|7	0	0	0	-16.15	0.83	0.49
Lyn11	Q6ICG6	KIAA0930	0|1|0	1	0.33	3	4|1|1	0	0	0	-8.22	0.17	0.49
Lyn11	Q6P1L5	FAM117B	0|1|1	2	0.67	3	4|8|4	0	0	0	-22.88	0.12	0.49
Lyn11	Q6P2E9	EDC4	0|3|0	3	1	3	32|6|26	0	0	0	-93.22	0.05	0.49
Lyn11	Q6P2H3	CEP85	1|0|8	9	3	3	17|18|16	0	0	0	-74.79	0.18	0.49
Lyn11	Q6P2Q9	PRPF8	1|4|5	10	3.33	3	55|39|41	0	0	0	-194.94	0.07	0.49
Lyn11	Q6PD74	AAGAB	1|2|4	7	2.33	3	10|6|6	0	0	0	-28.32	0.32	0.49
Lyn11	Q6PKG0	LARP1	5|5|2	12	4	3	51|56|43	0	0	0	-212.81	0.08	0.49
Lyn11	Q6UVJ0	SASS6	1|0|0	1	0.33	3	1|0|2	0	0	0	-4.13	0.33	0.49
Lyn11	Q6UWP8	SBSN	0|1|0	1	0.33	3	1|0|0	0	0	0	-1.9	1	0.49
Lyn11	Q6WCQ1	MPRIP	1|0|1	2	0.67	3	15|5|11	0	0	0	-44.71	0.06	0.49
Lyn11	Q6XZF7	DNMBP	0|0|1	1	0.33	3	5|2|4	0	0	0	-15.6	0.09	0.49
Lyn11	Q6Y7W6	GIGYF2	3|1|5	9	3	3	106|92|66	0	0	0	-386.92	0.03	0.49
Lyn11	Q6YHU6	THADA	7|0|6	13	4.33	3	32|46|43	0	0	0	-179.32	0.11	0.49
Lyn11	Q6ZSR9		4|3|2	9	3	3	11|3|8	0	0	0	-25.33	0.41	0.49
Lyn11	Q709C8	VPS13C	2|0|3	5	1.67	3	7|3|0	0	0	0	-13.63	0.5	0.49
Lyn11	Q7KZF4	SND1	3|1|2	6	2	3	2|4|4	0	0	0	-11.52	0.6	0.49
Lyn11	Q7L014	DDX46	4|3|3	10	3.33	3	113|293|116	0	0	0	#NAME?	0.02	0.49
Lyn11	Q7L2H7	EIF3M	1|0|0	1	0.33	3	3|8|5	0	0	0	-22.9	0.06	0.49
Lyn11	Q7L592	NDUFAF7	2|0|3	5	1.67	3	2|4|7	0	0	0	-18.41	0.38	0.49
Lyn11	Q7Z3T8	ZFYVE16	120|98|106	324	108	3	91|139|70	0	0	0	-209.79	1.08	0.49
Lyn11	Q7Z4H7	HAUS6	5|1|3	9	3	3	50|40|35	0	0	0	-180.15	0.07	0.49
Lyn11	Q7Z6Z7	HUWE1	0|4|2	6	2	3	11|2|2	0	0	0	-20.65	0.4	0.49
Lyn11	Q86TB9	PATL1	1|0|0	1	0.33	3	7|5|7	0	0	0	-27.3	0.05	0.49
Lyn11	Q86TG7	PEG10	2|2|3	7	2.33	3	9|15|7	0	0	0	-38.11	0.23	0.49
Lyn11	Q86UE4	MTDH	1|0|0	1	0.33	3	31|26|16	0	0	0	-107.29	0.01	0.49
Lyn11	Q86UK7	ZNF598	1|0|5	6	2	3	8|33|5	0	0	0	-66.1	0.13	0.49
Lyn11	Q86V48	LUZP1	1|3|0	4	1.33	3	30|30|26	0	0	0	-127.03	0.05	0.49
Lyn11	Q86XL3	ANKLE2	0|1|1	2	0.67	3	7|4|6	0	0	0	-24.37	0.12	0.49
Lyn11	Q86XP3	DDX42	1|0|2	3	1	3	40|34|24	0	0	0	-144.73	0.03	0.49
Lyn11	Q86YA3	ZGRF1	3|3|0	6	2	3	16|12|11	0	0	0	-56.92	0.15	0.49
Lyn11	Q8IVM0	CCDC50	5|4|2	11	3.67	3	4|6|5	0	0	0	-16.04	0.73	0.49
Lyn11	Q8IW35	CEP97	1|0|0	1	0.33	3	34|42|26	0	0	0	-150.73	0.01	0.49
Lyn11	Q8IWB9	TEX2	0|1|0	1	0.33	3	2|2|0	0	0	0	-5.69	0.25	0.49
Lyn11	Q8IWC1	MAP7D3	1|0|0	1	0.33	3	11|10|8	0	0	0	-42.09	0.03	0.49
Lyn11	Q8IWI9	MGA	0|0|1	1	0.33	3	124|99|54	0	0	0	-411.75	0	0.49
Lyn11	Q8IWX8	CHERP	1|0|0	1	0.33	3	34|22|19	0	0	0	-110.24	0.01	0.49
Lyn11	Q8IWZ3	ANKHD1	2|1|2	5	1.67	3	50|53|49	0	0	0	-220.42	0.03	0.49
Lyn11	Q8IX01	SUGP2	0|0|3	3	1	3	122|211|58	0	0	0	-581.97	0.01	0.49
Lyn11	Q8IX90	SKA3	4|0|2	6	2	3	22|41|26	0	0	0	-131.03	0.07	0.49
Lyn11	Q8IXL7	MSRB3	1|1|0	2	0.67	3	3|0|1	0	0	0	-5.49	0.5	0.49
Lyn11	Q8IZH2	XRN1	3|4|3	10	3.33	3	34|18|21	0	0	0	-95.18	0.14	0.49
Lyn11	Q8N0X7	SPART	22|29|16	67	22.33	3	30|39|19	0	0	0	-83.48	0.76	0.49
Lyn11	Q8N163	CCAR2	0|1|1	2	0.67	3	56|82|51	0	0	0	-280.5	0.01	0.49
Lyn11	Q8N1G2	CMTR1	0|0|3	3	1	3	91|94|76	0	0	0	-389.05	0.01	0.49
Lyn11	Q8N3C0	ASCC3	31|15|41	87	29	3	168|164|97	0	0	0	-571.99	0.2	0.49
Lyn11	Q8N5I9	NOPCHAP1	0|0|1	1	0.33	3	4|2|1	0	0	0	-9.81	0.14	0.49
Lyn11	Q8N8S7	ENAH	1|0|0	1	0.33	3	9|10|6	0	0	0	-36.16	0.04	0.49
Lyn11	Q8N9B5	JMY	4|0|1	5	1.67	3	8|6|8	0	0	0	-31.72	0.23	0.49
Lyn11	Q8NBS9	TXNDC5	1|0|1	2	0.67	3	4|0|0	0	0	0	-5.16	0.5	0.49
Lyn11	Q8NC51	SERBP1	28|29|9	66	22	3	84|92|56	0	0	0	-305.89	0.28	0.49
Lyn11	Q8ND24	RNF214	1|1|0	2	0.67	3	5|12|14	0	0	0	-44.78	0.06	0.49
Lyn11	Q8ND56	LSM14A	1|1|1	3	1	3	7|1|2	0	0	0	-11.1	0.3	0.49
Lyn11	Q8NDV7	TNRC6A	3|1|3	7	2.33	3	31|39|32	0	0	0	-146.01	0.07	0.49
Lyn11	Q8NE71	ABCF1	2|1|4	7	2.33	3	17|4|12	0	0	0	-43.62	0.21	0.49
Lyn11	Q8NEZ2	VPS37A	7|9|7	23	7.67	3	16|8|12	0	0	0	-33.65	0.64	0.49
Lyn11	Q8NHV4	NEDD1	1|1|2	4	1.33	3	8|4|1	0	0	0	-15.23	0.31	0.49
Lyn11	Q8NI36	WDR36	24|5|18	47	15.67	3	130|243|124	0	0	0	#NAME?	0.09	0.49
Lyn11	Q8TA86	RP9	4|0|0	4	1.33	3	11|1|11	0	0	0	-32.63	0.17	0.49
Lyn11	Q8TC07	TBC1D15	2|1|2	5	1.67	3	10|11|5	0	0	0	-34.1	0.19	0.49
Lyn11	Q8TCU4	ALMS1	2|5|3	10	3.33	3	56|39|19	0	0	0	-158.5	0.09	0.49
Lyn11	Q8TD16	BICD2	1|0|0	1	0.33	3	0|2|1	0	0	0	-4.13	0.33	0.49
Lyn11	Q8TD19	NEK9	6|9|5	20	6.67	3	29|37|23	0	0	0	-112.18	0.22	0.49
Lyn11	Q8TDN6	BRIX1	0|1|2	3	1	3	4|0|2	0	0	0	-8.08	0.5	0.49
Lyn11	Q8TEQ6	GEMIN5	0|1|0	1	0.33	3	16|10|9	0	0	0	-50.99	0.03	0.49
Lyn11	Q8TEV9	SMCR8	4|4|6	14	4.67	3	8|13|15	0	0	0	-40.12	0.39	0.49
Lyn11	Q8WTW3	COG1	35|30|32	97	32.33	3	55|39|37	0	0	0	-112.83	0.74	0.49
Lyn11	Q8WUF5	PPP1R13L	0|1|0	1	0.33	3	0|3|3	0	0	0	-8.22	0.17	0.49
Lyn11	Q8WUM0	NUP133	3|3|3	9	3	3	19|7|17	0	0	0	-52.05	0.21	0.49
Lyn11	Q8WUM4	PDCD6IP	0|0|1	1	0.33	3	1|0|1	0	0	0	-3.13	0.5	0.49
Lyn11	Q8WUX9	CHMP7	16|9|17	42	14	3	19|17|16	0	0	0	-50.69	0.81	0.49
Lyn11	Q8WW12	PCNP	3|1|1	5	1.67	3	16|12|14	0	0	0	-57.34	0.12	0.49
Lyn11	Q8WWK9	CKAP2	4|0|0	4	1.33	3	22|11|14	0	0	0	-68.6	0.09	0.49
Lyn11	Q8WWM7	ATXN2L	0|4|0	4	1.33	3	56|74|61	0	0	0	-284.09	0.02	0.49
Lyn11	Q8WWQ0	PHIP	0|1|0	1	0.33	3	7|2|0	0	0	0	-12	0.11	0.49
Lyn11	Q8WX93	PALLD	2|0|0	2	0.67	3	6|1|3	0	0	0	-13.93	0.2	0.49
Lyn11	Q8WZA0	LZIC	3|1|4	8	2.67	3	5|4|5	0	0	0	-17.02	0.57	0.49
Lyn11	Q92576	PHF3	0|1|0	1	0.33	3	34|19|18	0	0	0	-104.14	0.01	0.49
Lyn11	Q92598	HSPH1	19|5|11	35	11.67	3	30|29|34	0	0	0	-118.07	0.38	0.49
Lyn11	Q92615	LARP4B	0|1|0	1	0.33	3	3|3|1	0	0	0	-9.81	0.14	0.49
Lyn11	Q92616	GCN1	1|3|0	4	1.33	3	30|7|6	0	0	0	-61.73	0.09	0.49
Lyn11	Q92621	NUP205	0|1|1	2	0.67	3	6|0|2	0	0	0	-10.89	0.25	0.49
Lyn11	Q92665	MRPS31	18|4|9	31	10.33	3	32|38|34	0	0	0	-137.31	0.3	0.49
Lyn11	Q92769	HDAC2	1|1|1	3	1	3	1|3|2	0	0	0	-6.22	0.5	0.49
Lyn11	Q92797	SYMPK	4|0|6	10	3.33	3	217|133|127	0	0	0	#NAME?	0.02	0.49
Lyn11	Q92804	TAF15	2|2|2	6	2	3	17|10|8	0	0	0	-43.76	0.17	0.49
Lyn11	Q92841	DDX17	0|3|0	3	1	3	9|2|9	0	0	0	-28.48	0.15	0.49
Lyn11	Q92844	TANK	1|1|1	3	1	3	3|1|2	0	0	0	-6.22	0.5	0.49
Lyn11	Q92900	UPF1	18|25|21	64	21.33	3	91|99|66	0	0	0	-311.97	0.25	0.49
Lyn11	Q92945	KHSRP	10|11|4	25	8.33	3	45|101|45	0	0	0	-263.79	0.13	0.49
Lyn11	Q92973	TNPO1	10|7|7	24	8	3	16|23|20	0	0	0	-64.52	0.41	0.49
Lyn11	Q93008	USP9X	0|1|0	1	0.33	3	0|1|0	0	0	0	-1.9	1	0.49
Lyn11	Q93009	USP7	3|2|5	10	3.33	3	77|39|53	0	0	0	-240.18	0.06	0.49
Lyn11	Q93052	LPP	9|10|10	29	9.67	3	20|15|13	0	0	0	-45.43	0.6	0.49
Lyn11	Q96A49	SYAP1	63|69|50	182	60.67	3	60|110|40	0	0	0	-176.3	0.87	0.49
Lyn11	Q96AY4	TTC28	1|2|1	4	1.33	3	106|49|31	0	0	0	-269.61	0.02	0.49
Lyn11	Q96BK5	PINX1	4|0|2	6	2	3	13|11|10	0	0	0	-49.5	0.18	0.49
Lyn11	Q96BY7	ATG2B	2|4|3	9	3	3	32|27|11	0	0	0	-94.01	0.13	0.49
Lyn11	Q96EB1	ELP4	0|0|2	2	0.67	3	23|5|13	0	0	0	-59.16	0.05	0.49
Lyn11	Q96EK5	KIFBP	0|1|1	2	0.67	3	0|1|0	0	0	0	-1.9	2	0.49
Lyn11	Q96F86	EDC3	20|36|20	76	25.33	3	49|46|45	0	0	0	-145	0.54	0.49
Lyn11	Q96FG2	ELMOD3	1|1|1	3	1	3	0|0|0	0	0	0	1.42	10	0.49
Lyn11	Q96GX5	MASTL	1|1|2	4	1.33	3	32|11|12	0	0	0	-75.54	0.07	0.49
Lyn11	Q96H55	MYO19	0|1|0	1	0.33	3	4|0|1	0	0	0	-6.85	0.2	0.49
Lyn11	Q96HY6	DDRGK1	1|0|1	2	0.67	3	2|4|1	0	0	0	-9.81	0.29	0.49
Lyn11	Q96M27	PRRC1	3|0|1	4	1.33	3	8|4|6	0	0	0	-25.8	0.22	0.49
Lyn11	Q96NC0	ZMAT2	1|0|0	1	0.33	3	2|2|2	0	0	0	-8.32	0.17	0.49
Lyn11	Q96P48	ARAP1	0|0|1	1	0.33	3	3|0|4	0	0	0	-9.64	0.14	0.49
Lyn11	Q96P70	IPO9	0|0|2	2	0.67	3	7|5|7	0	0	0	-27.3	0.11	0.49
Lyn11	Q96PY6	NEK1	1|0|1	2	0.67	3	30|23|18	0	0	0	-104.53	0.03	0.49
Lyn11	Q96R06	SPAG5	1|0|0	1	0.33	3	30|19|52	0	0	0	-148.51	0.01	0.49
Lyn11	Q96RN5	MED15	2|0|0	2	0.67	3	9|2|12	0	0	0	-32.74	0.09	0.49
Lyn11	Q96RQ3	MCCC1	153|346|122	621	207	3	262|301|110	0	0	0	-638.96	0.92	0.49
Lyn11	Q96SN8	CDK5RAP2	2|0|0	2	0.67	3	8|3|6	0	0	0	-24.41	0.12	0.49
Lyn11	Q96T51	RUFY1	5|2|1	8	2.67	3	5|8|8	0	0	0	-26.87	0.38	0.49
Lyn11	Q96T76	MMS19	1|0|0	1	0.33	3	9|2|6	0	0	0	-24.12	0.06	0.49
Lyn11	Q99426	TBCB	2|1|0	3	1	3	4|2|1	0	0	0	-9.81	0.43	0.49
Lyn11	Q99613	EIF3C	11|11|17	39	13	3	45|50|30	0	0	0	-145.95	0.31	0.49
Lyn11	Q99614	TTC1	6|5|7	18	6	3	11|6|13	0	0	0	-29.73	0.6	0.49
Lyn11	Q99707	MTR	4|3|13	20	6.67	3	63|86|43	0	0	0	-269.84	0.1	0.49
Lyn11	Q99832	CCT7	0|1|1	2	0.67	3	4|0|3	0	0	0	-9.64	0.29	0.49
Lyn11	Q99961	SH3GL1	12|10|11	33	11	3	12|14|11	0	0	0	-29.74	0.89	0.49
Lyn11	Q9BQG2	NUDT12	1|0|0	1	0.33	3	4|3|2	0	0	0	-12.63	0.11	0.49
Lyn11	Q9BRR8	GPATCH1	43|15|30	88	29.33	3	132|101|99	0	0	0	-431.1	0.27	0.49
Lyn11	Q9BRS2	RIOK1	1|0|1	2	0.67	3	7|11|9	0	0	0	-39.1	0.07	0.49
Lyn11	Q9BTC0	DIDO1	1|0|0	1	0.33	3	34|31|30	0	0	0	-140.48	0.01	0.49
Lyn11	Q9BUH8	BEGAIN	0|2|0	2	0.67	3	6|4|0	0	0	0	-13.76	0.2	0.49
Lyn11	Q9BUK6	MSTO1	1|0|0	1	0.33	3	3|1|1	0	0	0	-7.04	0.2	0.49
Lyn11	Q9BV38	WDR18	2|3|1	6	2	3	8|5|1	0	0	0	-16.71	0.43	0.49
Lyn11	Q9BVP2	GNL3	1|0|0	1	0.33	3	4|0|1	0	0	0	-6.85	0.2	0.49
Lyn11	Q9BX66	SORBS1	10|10|10	30	10	3	18|11|19	0	0	0	-43.55	0.62	0.49
Lyn11	Q9BY44	EIF2A	7|4|4	15	5	3	11|2|12	0	0	0	-24.68	0.6	0.49
Lyn11	Q9BY89	KIAA1671	3|5|8	16	5.33	3	52|17|12	0	0	0	-105.92	0.2	0.49
Lyn11	Q9C026	TRIM9	4|6|3	13	4.33	3	10|5|4	0	0	0	-19.19	0.68	0.49
Lyn11	Q9H089	LSG1	1|0|1	2	0.67	3	10|4|3	0	0	0	-24.06	0.12	0.49
Lyn11	Q9H0A0	NAT10	0|0|1	1	0.33	3	9|3|5	0	0	0	-24.24	0.06	0.49
Lyn11	Q9H0B6	KLC2	1|1|1	3	1	3	2|1|4	0	0	0	-7.56	0.43	0.49
Lyn11	Q9H0C8	ILKAP	1|0|1	2	0.67	3	17|7|18	0	0	0	-61	0.05	0.49
Lyn11	Q9H0H5	RACGAP1	0|1|1	2	0.67	3	5|2|5	0	0	0	-16.99	0.17	0.49
Lyn11	Q9H0W8	SMG9	2|1|3	6	2	3	11|4|12	0	0	0	-35.23	0.22	0.49
Lyn11	Q9H1D9	POLR3F	1|0|0	1	0.33	3	14|33|15	0	0	0	-90.47	0.02	0.49
Lyn11	Q9H2M9	RAB3GAP2	4|2|0	6	2	3	42|24|31	0	0	0	-143.11	0.06	0.49
Lyn11	Q9H3R5	CENPH	1|0|1	2	0.67	3	8|8|2	0	0	0	-25.56	0.11	0.49
Lyn11	Q9H3S7	PTPN23	1|1|0	2	0.67	3	5|1|1	0	0	0	-9.55	0.29	0.49
Lyn11	Q9H3U1	UNC45A	1|1|3	5	1.67	3	4|1|6	0	0	0	-12.77	0.45	0.49
Lyn11	Q9H467	CUEDC2	1|2|0	3	1	3	8|3|3	0	0	0	-19.82	0.21	0.49
Lyn11	Q9H4A3	WNK1	2|0|2	4	1.33	3	23|21|21	0	0	0	-95.68	0.06	0.49
Lyn11	Q9H5V9	STEEP1	2|1|2	5	1.67	3	10|15|12	0	0	0	-50.04	0.14	0.49
Lyn11	Q9H6J7	C11orf49	3|2|1	6	2	3	5|7|5	0	0	0	-21.23	0.35	0.49
Lyn11	Q9H6S0	YTHDC2	2|3|4	9	3	3	39|27|22	0	0	0	-120.78	0.1	0.49
Lyn11	Q9H6T3	RPAP3	1|1|0	2	0.67	3	33|21|22	0	0	0	-111.92	0.03	0.49
Lyn11	Q9H6U6	BCAS3	12|8|9	29	9.67	3	15|16|13	0	0	0	-42.18	0.66	0.49
Lyn11	Q9H8H0	NOL11	1|0|1	2	0.67	3	0|1|0	0	0	0	-1.9	2	0.49
Lyn11	Q9H8V3	ECT2	3|2|5	10	3.33	3	7|6|4	0	0	0	-18.77	0.59	0.49
Lyn11	Q9H910	JPT2	22|26|20	68	22.67	3	29|90|21	0	0	0	-143.41	0.49	0.49
Lyn11	Q9H9A6	LRRC40	1|0|0	1	0.33	3	1|0|0	0	0	0	-1.9	1	0.49
Lyn11	Q9HBF4	ZFYVE1	3|3|3	9	3	3	15|1|12	0	0	0	-30.71	0.32	0.49
Lyn11	Q9HC38	GLOD4	3|5|1	9	3	3	12|1|2	0	0	0	-17.48	0.6	0.49
Lyn11	Q9HCS7	XAB2	45|37|59	141	47	3	331|557|193	0	0	0	#NAME?	0.13	0.49
Lyn11	Q9NQC3	RTN4	0|0|1	1	0.33	3	42|20|22	0	0	0	-123.31	0.01	0.49
Lyn11	Q9NQC7	CYLD	0|0|1	1	0.33	3	21|12|13	0	0	0	-67.23	0.02	0.49
Lyn11	Q9NQS7	INCENP	4|8|7	19	6.33	3	57|76|52	0	0	0	-255.85	0.1	0.49
Lyn11	Q9NQW6	ANLN	1|1|0	2	0.67	3	13|5|8	0	0	0	-37.45	0.08	0.49
Lyn11	Q9NR30	DDX21	4|10|2	16	5.33	3	15|21|12	0	0	0	-62.62	0.33	0.49
Lyn11	Q9NRN7	AASDHPPT	6|1|3	10	3.33	3	14|0|5	0	0	0	-23.15	0.53	0.49
Lyn11	Q9NRU3	CNNM1	1|1|0	2	0.67	3	0|0|0	0	0	0	-1.09	6.67	0.49
Lyn11	Q9NRY5	FAM114A2	10|5|7	22	7.33	3	18|13|18	0	0	0	-55.59	0.45	0.49
Lyn11	Q9NRZ9	HELLS	60|32|65	157	52.33	3	323|868|311	0	0	0	#NAME?	0.1	0.49
Lyn11	Q9NSE4	IARS2	41|18|35	94	31.33	3	59|63|44	0	0	0	-185.27	0.57	0.49
Lyn11	Q9NUD5	ZCCHC3	0|0|2	2	0.67	3	16|19|23	0	0	0	-85.23	0.03	0.49
Lyn11	Q9NUQ3	TXLNG	0|1|1	2	0.67	3	11|11|10	0	0	0	-46.54	0.06	0.49
Lyn11	Q9NUQ8	ABCF3	1|0|0	1	0.33	3	0|0|0	0	0	0	-1.09	3.33	0.49
Lyn11	Q9NVP1	DDX18	2|1|2	5	1.67	3	6|12|9	0	0	0	-35.5	0.19	0.49
Lyn11	Q9NVP2	ASF1B	1|0|0	1	0.33	3	6|1|5	0	0	0	-16.82	0.08	0.49
Lyn11	Q9NW64	RBM22	1|0|0	1	0.33	3	7|4|4	0	0	0	-21.39	0.07	0.49
Lyn11	Q9NW68	BSDC1	1|1|0	2	0.67	3	1|1|0	0	0	0	-3.13	1	0.49
Lyn11	Q9NX08	COMMD8	1|0|1	2	0.67	3	0|3|2	0	0	0	-7.01	0.4	0.49
Lyn11	Q9NYF8	BCLAF1	0|1|1	2	0.67	3	43|38|30	0	0	0	-164.43	0.02	0.49
Lyn11	Q9NYL9	TMOD3	17|16|12	45	15	3	29|18|23	0	0	0	-68.33	0.64	0.49
Lyn11	Q9NYZ3	GTSE1	0|0|2	2	0.67	3	22|22|21	0	0	0	-95.68	0.03	0.49
Lyn11	Q9NZI8	IGF2BP1	0|1|0	1	0.33	3	2|2|1	0	0	0	-7.04	0.2	0.49
Lyn11	Q9P003	CNIH4	1|0|0	1	0.33	3	1|0|0	0	0	0	-1.9	1	0.49
Lyn11	Q9P1Y5	CAMSAP3	1|0|1	2	0.67	3	10|3|5	0	0	0	-25.52	0.11	0.49
Lyn11	Q9P258	RCC2	1|4|1	6	2	3	16|1|4	0	0	0	-25.88	0.29	0.49
Lyn11	Q9P275	USP36	1|0|0	1	0.33	3	1|0|3	0	0	0	-5.49	0.25	0.49
Lyn11	Q9P2J3	KLHL9	0|0|1	1	0.33	3	1|2|3	0	0	0	-8.32	0.17	0.49
Lyn11	Q9P2J5	LARS1	4|6|7	17	5.67	3	29|12|12	0	0	0	-63.12	0.32	0.49
Lyn11	Q9UBD5	ORC3	0|1|1	2	0.67	3	37|15|25	0	0	0	-112.94	0.03	0.49
Lyn11	Q9UBV8	PEF1	1|3|1	5	1.67	3	6|2|1	0	0	0	-9.81	0.56	0.49
Lyn11	Q9UFF9	CNOT8	0|0|1	1	0.33	3	9|10|7	0	0	0	-37.64	0.04	0.49
Lyn11	Q9UGI8	TES	12|12|8	32	10.67	3	15|10|12	0	0	0	-33.13	0.86	0.49
Lyn11	Q9UGP4	LIMD1	4|3|5	12	4	3	12|7|6	0	0	0	-27.36	0.48	0.49
Lyn11	Q9UHB6	LIMA1	0|0|1	1	0.33	3	22|12|13	0	0	0	-68.63	0.02	0.49
Lyn11	Q9UHB9	SRP68	23|10|8	41	13.67	3	35|19|32	0	0	0	-99.17	0.48	0.49
Lyn11	Q9UHD1	CHORDC1	7|1|6	14	4.67	3	13|3|8	0	0	0	-30.71	0.58	0.49
Lyn11	Q9UJC3	HOOK1	4|3|3	10	3.33	3	18|8|13	0	0	0	-46.57	0.26	0.49
Lyn11	Q9UJU6	DBNL	7|4|6	17	5.67	3	18|0|13	0	0	0	-32.31	0.55	0.49
Lyn11	Q9UKA4	AKAP11	3|2|5	10	3.33	3	15|29|13	0	0	0	-75.14	0.18	0.49
Lyn11	Q9UKF6	CPSF3	1|0|0	1	0.33	3	16|1|5	0	0	0	-30.8	0.05	0.49
Lyn11	Q9UKK9	NUDT5	8|13|6	27	9	3	14|17|12	0	0	0	-45.01	0.63	0.49
Lyn11	Q9UKY7	CDV3	7|5|3	15	5	3	14|5|6	0	0	0	-26.94	0.6	0.49
Lyn11	Q9ULK4	MED23	2|0|3	5	1.67	3	76|56|56	0	0	0	-279.37	0.03	0.49
Lyn11	Q9UM82	SPATA2	18|24|31	73	24.33	3	42|52|20	0	0	0	-113.48	0.64	0.49
Lyn11	Q9UMZ2	SYNRG	137|276|152	565	188.33	3	153|183|119	0	0	0	-336.24	1.24	0.49
Lyn11	Q9UNF1	MAGED2	1|3|4	8	2.67	3	15|8|5	0	0	0	-36.56	0.29	0.49
Lyn11	Q9UNY4	TTF2	24|22|30	76	25.33	3	56|25|27	0	0	0	-97.42	0.7	0.49
Lyn11	Q9UPQ9	TNRC6B	2|0|3	5	1.67	3	27|10|18	0	0	0	-80.19	0.09	0.49
Lyn11	Q9UPT8	ZC3H4	0|0|1	1	0.33	3	8|6|9	0	0	0	-33.21	0.04	0.49
Lyn11	Q9UPU7	TBC1D2B	1|1|1	3	1	3	0|0|1	0	0	0	-0.49	3	0.49
Lyn11	Q9UPW5	AGTPBP1	1|0|0	1	0.33	3	3|0|1	0	0	0	-5.49	0.25	0.49
Lyn11	Q9UQ35	SRRM2	2|4|3	9	3	3	112|141|78	0	0	0	-481.34	0.03	0.49
Lyn11	Q9UQR1	ZNF148	2|5|0	7	2.33	3	34|24|24	0	0	0	-121.06	0.09	0.49
Lyn11	Q9Y230	RUVBL2	0|1|0	1	0.33	3	2|2|5	0	0	0	-12.63	0.11	0.49
Lyn11	Q9Y244	POMP	1|0|0	1	0.33	3	1|1|1	0	0	0	-4.13	0.33	0.49
Lyn11	Q9Y263	PLAA	3|2|2	7	2.33	3	26|17|24	0	0	0	-90.43	0.1	0.49
Lyn11	Q9Y265	RUVBL1	17|8|19	44	14.67	3	34|38|25	0	0	0	-114.95	0.45	0.49
Lyn11	Q9Y266	NUDC	18|21|11	50	16.67	3	42|66|27	0	0	0	-159.46	0.37	0.49
Lyn11	Q9Y277	VDAC3	2|2|3	7	2.33	3	4|3|2	0	0	0	-8.3	0.78	0.49
Lyn11	Q9Y285	FARSA	1|2|0	3	1	3	1|4|1	0	0	0	-8.22	0.5	0.49
Lyn11	Q9Y2D5	AKAP2	1|0|1	2	0.67	3	4|2|5	0	0	0	-15.6	0.18	0.49
Lyn11	Q9Y2U8	LEMD3	0|1|2	3	1	3	17|10|9	0	0	0	-52.33	0.08	0.49
Lyn11	Q9Y2X7	GIT1	0|0|1	1	0.33	3	6|1|2	0	0	0	-12.31	0.11	0.49
Lyn11	Q9Y2X9	ZNF281	12|2|7	21	7	3	78|83|56	0	0	0	-311.97	0.1	0.49
Lyn11	Q9Y2Z0	SUGT1	3|2|2	7	2.33	3	5|3|3	0	0	0	-10.87	0.64	0.49
Lyn11	Q9Y314	NOSIP	1|0|3	4	1.33	3	10|10|11	0	0	0	-45.05	0.13	0.49
Lyn11	Q9Y3F4	STRAP	0|1|0	1	0.33	3	3|1|3	0	0	0	-9.81	0.14	0.49
Lyn11	Q9Y3Q8	TSC22D4	1|0|0	1	0.33	3	12|5|3	0	0	0	-28.33	0.05	0.49
Lyn11	Q9Y450	HBS1L	0|3|2	5	1.67	3	6|4|5	0	0	0	-21.39	0.33	0.49
Lyn11	Q9Y490	TLN1	73|44|62	179	59.67	3	116|62|78	0	0	0	-247.89	0.7	0.49
Lyn11	Q9Y4F3	MARF1	1|0|0	1	0.33	3	4|3|4	0	0	0	-15.6	0.09	0.49
Lyn11	Q9Y4H2	IRS2	1|0|2	3	1	3	9|4|2	0	0	0	-21.01	0.2	0.49
Lyn11	Q9Y4R8	TELO2	2|0|4	6	2	3	13|3|4	0	0	0	-28.19	0.3	0.49
Lyn11	Q9Y520	PRRC2C	1|0|1	2	0.67	3	47|24|33	0	0	0	-153.38	0.02	0.49
Lyn11	Q9Y5A9	YTHDF2	2|3|2	7	2.33	3	13|0|9	0	0	0	-24.85	0.32	0.49
Lyn11	Q9Y5B9	SUPT16H	0|3|3	6	2	3	12|13|9	0	0	0	-49.5	0.18	0.49
Lyn11	Q9Y5K6	CD2AP	52|58|46	156	52	3	99|88|79	0	0	0	-258.05	0.59	0.49
Lyn11	Q9Y5T5	USP16	3|0|0	3	1	3	8|1|2	0	0	0	-15.13	0.27	0.49
Lyn11	Q9Y6A5	TACC3	1|1|1	3	1	3	10|7|14	0	0	0	-41.32	0.1	0.49
Lyn11	Q9Y6G5	COMMD10	2|3|3	8	2.67	3	3|5|2	0	0	0	-9.59	0.8	0.49
Lyn11	Q9Y6G9	DYNC1LI1	1|0|0	1	0.33	3	13|8|13	0	0	0	-49.5	0.03	0.49
Lyn11	Q9Y6Y8	SEC23IP	4|4|2	10	3.33	3	23|21|14	0	0	0	-77.22	0.17	0.49
Lyn11	A1X283	SH3PXD2B	0|1|0	1	0.33	3	0|0|0	0	0	0	-1.09	3.33	0.49
Lyn11	O00418	EEF2K	0|1|0	1	0.33	3	1|1|0	0	0	0	-3.13	0.5	0.49
Lyn11	O43291	SPINT2	0|1|1	2	0.67	3	1|0|0	0	0	0	-1.9	2	0.49
Lyn11	O43592	XPOT	0|1|0	1	0.33	3	0|0|0	0	0	0	-1.09	3.33	0.49
Lyn11	O60330	PCDHGA12	0|0|1	1	0.33	3	0|0|0	0	0	0	-1.09	3.33	0.49
Lyn11	O75128	COBL	0|1|0	1	0.33	3	0|1|0	0	0	0	-1.9	1	0.49
Lyn11	O75131	CPNE3	1|0|0	1	0.33	3	0|0|0	0	0	0	-1.09	3.33	0.49
Lyn11	O95149	SNUPN	1|0|0	1	0.33	3	1|1|0	0	0	0	-3.13	0.5	0.49
Lyn11	O95397	PLEKHA8P1	1|0|1	2	0.67	3	0|0|0	0	0	0	-1.09	6.67	0.49
Lyn11	P08727	KRT19	0|1|0	1	0.33	3	1|0|1	0	0	0	-3.13	0.5	0.49
Lyn11	P14174	MIF	1|1|0	2	0.67	3	1|0|0	0	0	0	-1.9	2	0.49
Lyn11	P22681	CBL	0|0|1	1	0.33	3	2|0|1	0	0	0	-4.13	0.33	0.49
Lyn11	P30260	CDC27	1|0|0	1	0.33	3	0|1|0	0	0	0	-1.9	1	0.49
Lyn11	P42696	RBM34	0|0|1	1	0.33	3	0|3|0	0	0	0	-3.68	0.33	0.49
Lyn11	P53007	SLC25A1	0|0|1	1	0.33	3	0|0|0	0	0	0	-1.09	3.33	0.49
Lyn11	P56945	BCAR1	0|1|0	1	0.33	3	0|1|1	0	0	0	-3.13	0.5	0.49
Lyn11	P57076	CFAP298	1|0|1	2	0.67	3	2|1|0	0	0	0	-4.13	0.67	0.49
Lyn11	P58335	ANTXR2	1|1|1	3	1	3	0|0|0	0	0	0	1.42	10	0.49
Lyn11	P61326	MAGOH	1|0|0	1	0.33	3	2|0|1	0	0	0	-4.13	0.33	0.49
Lyn11	P61604	HSPE1	1|0|0	1	0.33	3	0|1|1	0	0	0	-3.13	0.5	0.49
Lyn11	P84103	SRSF3	0|1|0	1	0.33	3	1|0|1	0	0	0	-3.13	0.5	0.49
Lyn11	Q00688	FKBP3	0|1|1	2	0.67	3	0|1|0	0	0	0	-1.9	2	0.49
Lyn11	Q01581	HMGCS1	0|1|1	2	0.67	3	0|3|1	0	0	0	-5.49	0.5	0.49
Lyn11	Q08174	PCDH1	0|1|0	1	0.33	3	0|0|0	0	0	0	-1.09	3.33	0.49
Lyn11	Q13243	SRSF5	0|1|0	1	0.33	3	1|1|1	0	0	0	-4.13	0.33	0.49
Lyn11	Q13642	FHL1	3|1|1	5	1.67	3	2|5|2	0	0	0	-10.13	0.56	0.49
Lyn11	Q15121	PEA15	1|0|0	1	0.33	3	0|0|1	0	0	0	-1.9	1	0.49
Lyn11	Q15185	PTGES3	1|0|0	1	0.33	3	0|0|1	0	0	0	-1.9	1	0.49
Lyn11	Q15517	CDSN	0|1|0	1	0.33	3	1|0|0	0	0	0	-1.9	1	0.49
Lyn11	Q15831	STK11	1|1|1	3	1	3	0|0|0	0	0	0	1.42	10	0.49
Lyn11	Q16186	ADRM1	0|1|0	1	0.33	3	0|0|0	0	0	0	-1.09	3.33	0.49
Lyn11	Q52LW3	ARHGAP29	0|1|0	1	0.33	3	0|0|0	0	0	0	-1.09	3.33	0.49
Lyn11	Q53GG5	PDLIM3	1|0|0	1	0.33	3	0|0|1	0	0	0	-1.9	1	0.49
Lyn11	Q5MNZ9	WIPI1	0|0|1	1	0.33	3	1|1|0	0	0	0	-3.13	0.5	0.49
Lyn11	Q68CZ2	TNS3	1|1|1	3	1	3	0|0|0	0	0	0	1.42	10	0.49
Lyn11	Q6ZQN7	SLCO4C1	1|1|0	2	0.67	3	0|0|0	0	0	0	-1.09	6.67	0.49
Lyn11	Q7L266	ASRGL1	1|0|0	1	0.33	3	3|0|1	0	0	0	-5.49	0.25	0.49
Lyn11	Q8N6S4	ANKRD13C	1|0|1	2	0.67	3	0|0|0	0	0	0	-1.09	6.67	0.49
Lyn11	Q8NHU6	TDRD7	1|0|0	1	0.33	3	0|0|0	0	0	0	-1.09	3.33	0.49
Lyn11	Q8TF71	SLC16A10	0|1|1	2	0.67	3	0|0|0	0	0	0	-1.09	6.67	0.49
Lyn11	Q8WVJ2	NUDCD2	0|0|1	1	0.33	3	1|1|1	0	0	0	-4.13	0.33	0.49
Lyn11	Q92538	GBF1	0|1|1	2	0.67	3	1|0|1	0	0	0	-3.13	1	0.49
Lyn11	Q96DX4	RSPRY1	1|1|1	3	1	3	0|0|0	0	0	0	1.42	10	0.49
Lyn11	Q96H20	SNF8	1|0|2	3	1	3	0|6|2	0	0	0	-10.89	0.38	0.49
Lyn11	Q9BUZ4	TRAF4	1|0|1	2	0.67	3	0|0|0	0	0	0	-1.09	6.67	0.49
Lyn11	Q9NQ92	COPRS	0|0|1	1	0.33	3	1|1|3	0	0	0	-7.04	0.2	0.49
Lyn11	Q9NT62	ATG3	1|0|0	1	0.33	3	1|0|0	0	0	0	-1.9	1	0.49
Lyn11	Q9P1Y6	PHRF1	0|1|0	1	0.33	3	1|3|0	0	0	0	-5.49	0.25	0.49
Lyn11	Q9UBB4	ATXN10	1|0|0	1	0.33	3	0|0|0	0	0	0	-1.09	3.33	0.49
Lyn11	Q9UL63	MKLN1	1|0|1	2	0.67	3	0|0|0	0	0	0	-1.09	6.67	0.49
Lyn11	P0C7U0	ELFN1	0|1|0	1	0.33	3	0|0|0	0	0	0	-1.09	3.33	0.49
Lyn11	P25205	MCM3	0|1|0	1	0.33	3	0|1|1	0	0	0	-3.13	0.5	0.49
Lyn11	P30520	ADSS2	1|0|0	1	0.33	3	0|0|0	0	0	0	-1.09	3.33	0.49
Lyn11	P51809	VAMP7	1|1|0	2	0.67	3	0|0|0	0	0	0	-1.09	6.67	0.49
Lyn11	Q14166	TTLL12	0|1|0	1	0.33	3	0|0|0	0	0	0	-1.09	3.33	0.49
Lyn11	Q53T59	HS1BP3	0|0|1	1	0.33	3	1|3|1	0	0	0	-7.04	0.2	0.49
Lyn11	Q5KU26	COLEC12	1|0|0	1	0.33	3	0|0|0	0	0	0	-1.09	3.33	0.49
Lyn11	Q5TEC6	H3-2	7|8|2	17	5.67	3	6|23|4	0	0	0	-40.05	0.52	0.49
Lyn11	Q8IWS0	PHF6	1|0|0	1	0.33	3	1|0|2	0	0	0	-4.13	0.33	0.49
Lyn11	Q96EU6	RRP36	1|0|0	1	0.33	3	0|0|1	0	0	0	-1.9	1	0.49
Lyn11	Q96GP6	SCARF2	1|1|1	3	1	3	0|0|0	0	0	0	1.42	10	0.49
Lyn11	Q9BSU1	PHAF1	0|1|0	1	0.33	3	1|1|0	0	0	0	-3.13	0.5	0.49
Lyn11	Q9Y2T2	AP3M1	0|1|0	1	0.33	3	0|0|1	0	0	0	-1.9	1	0.49
Lyn11	Q9Y3R5	DOP1B	1|0|1	2	0.67	3	0|0|0	0	0	0	-1.09	6.67	0.49
Lyn11	Q9Y5W9	SNX11	1|0|1	2	0.67	3	0|0|0	0	0	0	-1.09	6.67	0.49
Lyn11	P49840	GSK3A	0|0|1	1	0.33	3	0|0|0	0	0	0	-1.09	3.33	0.49
Lyn11	Q06730	ZNF33A	1|1|0	2	0.67	3	2|0|0	0	0	0	-3.26	1	0.49
Lyn11	Q14738	PPP2R5D	0|0|1	1	0.33	3	0|1|0	0	0	0	-1.9	1	0.49
Lyn11	Q5VWZ2	LYPLAL1	1|1|0	2	0.67	3	0|1|0	0	0	0	-1.9	2	0.49
Lyn11	Q6DT37	CDC42BPG	1|1|0	2	0.67	3	0|0|0	0	0	0	-1.09	6.67	0.49
Lyn11	Q7Z3E2	CCDC186	0|0|1	1	0.33	3	0|0|1	0	0	0	-1.9	1	0.49
Lyn11	Q96M96	FGD4	1|0|0	1	0.33	3	0|1|1	0	0	0	-3.13	0.5	0.49
Lyn11	Q9NWS0	PIH1D1	0|1|0	1	0.33	3	0|0|1	0	0	0	-1.9	1	0.49
Lyn11	Q9UGJ0	PRKAG2	1|1|1	3	1	3	1|0|0	0	0	0	-0.49	3	0.49
Lyn11	Q9UI15	TAGLN3	1|1|1	3	1	3	2|5|3	0	0	0	-11.52	0.3	0.49
Lyn11	O75570	MTRF1	0|0|1	1	0.33	3	1|0|1	0	0	0	-3.13	0.5	0.49
Lyn11	O95067	CCNB2	1|1|0	2	0.67	3	0|0|0	0	0	0	-1.09	6.67	0.49
Lyn11	P17535	JUND	1|0|0	1	0.33	3	3|2|3	0	0	0	-11.27	0.12	0.49
Lyn11	P78348	ASIC1	1|0|1	2	0.67	3	0|0|0	0	0	0	-1.09	6.67	0.49
Lyn11	Q16566	CAMK4	1|0|0	1	0.33	3	0|0|0	0	0	0	-1.09	3.33	0.49
Lyn11	Q96L92	SNX27	1|0|1	2	0.67	3	0|0|0	0	0	0	-1.09	6.67	0.49
Lyn11	Q9BQE3	TUBA1C	2|3|3	8	2.67	3	3|2|5	0	0	0	-9.59	0.8	0.49
Lyn11	A1L390	PLEKHG3	1|0|1	2	0.67	3	0|0|0	0	0	0	-1.09	6.67	0.49
Lyn11	P30050	RPL12	1|0|1	2	0.67	3	0|0|1	0	0	0	-1.9	2	0.49
Lyn11	Q9BVV6	KIAA0586	0|1|0	1	0.33	3	3|1|0	0	0	0	-5.49	0.25	0.49
Lyn11	O75153	CLUH	0|1|1	2	0.67	3	0|0|1	0	0	0	-1.9	2	0.49
Lyn11	P16591	FER	1|1|1	3	1	3	0|0|0	0	0	0	1.42	10	0.49
Lyn11	P40818	USP8	1|0|1	2	0.67	3	0|0|0	0	0	0	-1.09	6.67	0.49
Lyn11	P49458	SRP9	1|1|1	3	1	3	1|0|1	0	0	0	-1.52	1.5	0.49
Lyn11	Q99729	HNRNPAB	0|0|1	1	0.33	3	2|1|1	0	0	0	-5.61	0.25	0.49
Lyn11	Q6P1Q9	METTL2B	1|0|0	1	0.33	3	0|0|1	0	0	0	-1.9	1	0.49
Lyn11	Q6ZRS2	SRCAP	0|0|1	1	0.33	3	1|0|2	0	0	0	-4.13	0.33	0.49
Lyn11	Q3ZCQ8	TIMM50	0|1|0	1	0.33	3	1|0|0	0	0	0	-1.9	1	0.49
Lyn11	Q96CW5	TUBGCP3	0|0|1	1	0.33	3	1|1|1	0	0	0	-4.13	0.33	0.49
Lyn11	Q9NTK5	OLA1	1|0|0	1	0.33	3	0|1|0	0	0	0	-1.9	1	0.49
Lyn11	Q6NTF9	RHBDD2	1|1|1	3	1	3	0|0|0	0	0	0	1.42	10	0.49
Lyn11	H3BQB6	STMND1	1|0|0	1	0.33	3	0|0|0	0	0	0	-1.09	3.33	0.49
Lyn11	O15111	CHUK	1|0|1	2	0.67	3	0|0|0	0	0	0	-1.09	6.67	0.49
Lyn11	P30825	SLC7A1	0|1|1	2	0.67	3	0|0|0	0	0	0	-1.09	6.67	0.49
Lyn11	Q15075	EEA1	1|1|0	2	0.67	3	0|0|0	0	0	0	-1.09	6.67	0.49
Lyn11	O00148	DDX39A	0|1|0	1	0.33	3	0|0|0	0	0	0	-1.09	3.33	0.49
Lyn11	Q13443	ADAM9	1|1|1	3	1	3	0|0|0	0	0	0	1.42	10	0.49
Lyn11	O60299	LZTS3	0|1|1	2	0.67	3	0|0|0	0	0	0	-1.09	6.67	0.49
Lyn11	P43378	PTPN9	1|1|0	2	0.67	3	0|0|0	0	0	0	-1.09	6.67	0.49
Lyn11	P49674	CSNK1E	0|1|1	2	0.67	3	0|0|0	0	0	0	-1.09	6.67	0.49
Lyn11	Q5VV41	ARHGEF16	1|0|0	1	0.33	3	0|0|1	0	0	0	-1.9	1	0.49
Lyn11	Q9NR31	SAR1A	1|0|1	2	0.67	3	0|1|0	0	0	0	-1.9	2	0.49
Lyn11	Q9Y371	SH3GLB1	0|0|1	1	0.33	3	0|0|0	0	0	0	-1.09	3.33	0.49
Lyn11	Q8NEN9	PDZD8	1|0|0	1	0.33	3	1|0|0	0	0	0	-1.9	1	0.49
Lyn11	Q86U86	PBRM1	0|0|1	1	0.33	3	0|0|0	0	0	0	-1.09	3.33	0.49
Lyn11	Q86UW7	CADPS2	1|0|0	1	0.33	3	0|2|0	0	0	0	-3.26	0.5	0.49
Lyn11	Q8TEM1	NUP210	0|1|0	1	0.33	3	0|0|1	0	0	0	-1.9	1	0.49
Lyn11	P35900	KRT20	1|0|0	1	0.33	3	0|1|1	0	0	0	-3.13	0.5	0.49
Lyn11	Q9NU22	MDN1	1|1|1	3	1	3	0|0|0	0	0	0	1.42	10	0.49
Lyn11	Q53GS7	GLE1	0|0|1	1	0.33	3	0|1|0	0	0	0	-1.9	1	0.49
Lyn11	Q9Y2G3	ATP11B	0|1|1	2	0.67	3	0|0|0	0	0	0	-1.09	6.67	0.49
Lyn11	Q9Y597	KCTD3	1|0|1	2	0.67	3	0|0|0	0	0	0	-1.09	6.67	0.49
Lyn11	O60447	EVI5	1|1|1	3	1	3	2|0|0	0	0	0	-1.22	1.5	0.49
Lyn11	Q8TBE9	NANP	1|0|1	2	0.67	3	1|0|1	0	0	0	-3.13	1	0.49
Lyn11	Q9NVI7	ATAD3A	0|1|0	1	0.33	3	1|0|0	0	0	0	-1.9	1	0.49
Lyn11	P78524	DENND2B	0|0|1	1	0.33	3	0|0|0	0	0	0	-1.09	3.33	0.49
Lyn11	Q5SZL2	CEP85L	0|0|1	1	0.33	3	0|1|0	0	0	0	-1.9	1	0.49
Lyn11	P08183	ABCB1	1|0|0	1	0.33	3	1|0|0	0	0	0	-1.9	1	0.49
Lyn11	O15357	INPPL1	1|0|0	1	0.33	3	3|1|0	0	0	0	-5.49	0.25	0.49
Lyn11	P18621	RPL17	1|1|0	2	0.67	3	0|0|0	0	0	0	-1.09	6.67	0.49
Lyn11	Q8IXS8	FAM126B	1|0|0	1	0.33	3	0|0|0	0	0	0	-1.09	3.33	0.49
Lyn11	P36405	ARL3	0|1|0	1	0.33	3	0|0|0	0	0	0	-1.09	3.33	0.49
Lyn11	Q86YR5	GPSM1	1|1|0	2	0.67	3	0|0|0	0	0	0	-1.09	6.67	0.49
Lyn11	Q15172	PPP2R5A	1|0|0	1	0.33	3	0|0|0	0	0	0	-1.09	3.33	0.49
Lyn11	Q86SK9	SCD5	1|0|0	1	0.33	3	1|0|0	0	0	0	-1.9	1	0.49
Lyn11	Q9HAU4	SMURF2	0|1|0	1	0.33	3	0|0|0	0	0	0	-1.09	3.33	0.49
Lyn11	Q99873	PRMT1	0|1|0	1	0.33	3	0|0|0	0	0	0	-1.09	3.33	0.49
Lyn11	Q9ULR0	ISY1	0|1|0	1	0.33	3	0|0|1	0	0	0	-1.9	1	0.49
Lyn11	Q9Y6Q9	NCOA3	1|0|0	1	0.33	3	0|1|0	0	0	0	-1.9	1	0.49
Lyn11	Q14103	HNRNPD	0|1|0	1	0.33	3	0|0|0	0	0	0	-1.09	3.33	0.49
Lyn11	Q8NCM8	DYNC2H1	1|1|0	2	0.67	3	0|2|0	0	0	0	-3.26	1	0.49
Lyn11	Q9H7F4	TMEM185B	1|0|1	2	0.67	3	0|0|0	0	0	0	-1.09	6.67	0.49
Lyn11	O95997	PTTG1	0|1|0	1	0.33	3	0|0|0	0	0	0	-1.09	3.33	0.49
Lyn11	O95674	CDS2	0|1|0	1	0.33	3	1|0|0	0	0	0	-1.9	1	0.49
Lyn11	P10412	H1-4	4|12|9	25	8.33	3	17|80|10	0	0	0	-139.94	0.23	0.49
Lyn11	Q6U841	SLC4A10	0|1|0	1	0.33	3	0|0|0	0	0	0	-1.09	3.33	0.49
Lyn11	Q86TA1	MOB3B	1|0|0	1	0.33	3	0|0|0	0	0	0	-1.09	3.33	0.49
Lyn11	Q8NB90	SPATA5	1|0|0	1	0.33	3	0|1|0	0	0	0	-1.9	1	0.49
Lyn11	Q8ND30	PPFIBP2	0|0|1	1	0.33	3	0|0|0	0	0	0	-1.09	3.33	0.49
Lyn11	Q8TCZ2	CD99L2	1|0|0	1	0.33	3	1|0|0	0	0	0	-1.9	1	0.49
Lyn11	Q96NL1	TMEM74	1|0|1	2	0.67	3	1|0|0	0	0	0	-1.9	2	0.49
Lyn11	Q6PK04	CCDC137	1|0|0	1	0.33	3	0|0|0	0	0	0	-1.09	3.33	0.49
Lyn11	P51160	PDE6C	1|0|0	1	0.33	3	0|1|0	0	0	0	-1.9	1	0.49
Lyn11	Q12840	KIF5A	0|0|1	1	0.33	3	0|0|1	0	0	0	-1.9	1	0.49
Lyn11	Q6P4R8	NFRKB	0|1|0	1	0.33	3	0|0|1	0	0	0	-1.9	1	0.49
Lyn11	P54296	MYOM2	1|0|0	1	0.33	3	1|1|0	0	0	0	-3.13	0.5	0.49
Lyn11	Q9NS87	KIF15	1|0|0	1	0.33	3	1|0|1	0	0	0	-3.13	0.5	0.49
Lyn11	P31749	AKT1	0|0|1	1	0.33	3	0|0|0	0	0	0	-1.09	3.33	0.49
Lyn11	P84085	ARF5	0|0|1	1	0.33	3	0|1|0	0	0	0	-1.9	1	0.49
Lyn11	Q6H8Q1	ABLIM2	1|1|1	3	1	3	1|2|1	0	0	0	-3.92	0.75	0.49
Lyn11	Q9BYG4	PARD6G	1|1|0	2	0.67	3	0|0|0	0	0	0	-1.09	6.67	0.49
Lyn11	P98196	ATP11A	1|0|0	1	0.33	3	0|0|0	0	0	0	-1.09	3.33	0.49
Lyn11	Q4AC94	C2CD3	0|1|0	1	0.33	3	0|1|0	0	0	0	-1.9	1	0.49
Lyn11	P40189	IL6ST	1|0|0	1	0.33	3	0|0|0	0	0	0	-1.09	3.33	0.49
Lyn11	Q9H9Y6	POLR1B	0|1|0	1	0.33	3	0|1|0	0	0	0	-1.9	1	0.49
Lyn11	Q06418	TYRO3	1|0|1	2	0.67	3	0|0|0	0	0	0	-1.09	6.67	0.49
Lyn11	Q96NW7	LRRC7	1|0|0	1	0.33	3	0|0|0	0	0	0	-1.09	3.33	0.49
Lyn11	Q86X52	CHSY1	1|1|0	2	0.67	3	1|0|1	0	0	0	-3.13	1	0.49
Lyn11	Q9C019	TRIM15	0|0|1	1	0.33	3	0|0|0	0	0	0	-1.09	3.33	0.49
Lyn11	O43556	SGCE	1|1|0	2	0.67	3	0|0|0	0	0	0	-1.09	6.67	0.49
Lyn11	P05386	RPLP1	1|0|1	2	0.67	3	0|0|1	0	0	0	-1.9	2	0.49
Lyn11	P20340	RAB6A	1|1|1	3	1	3	0|0|0	0	0	0	1.42	10	0.49
Lyn11	P25398	RPS12	0|0|1	1	0.33	3	0|0|1	0	0	0	-1.9	1	0.49
Lyn11	P29353	SHC1	1|0|1	2	0.67	3	0|0|0	0	0	0	-1.09	6.67	0.49
Lyn11	P36383	GJC1	0|0|1	1	0.33	3	0|0|0	0	0	0	-1.09	3.33	0.49
Lyn11	P49257	LMAN1	0|1|0	1	0.33	3	0|0|0	0	0	0	-1.09	3.33	0.49
Lyn11	P52292	KPNA2	0|1|0	1	0.33	3	0|0|1	0	0	0	-1.9	1	0.49
Lyn11	P60866	RPS20	1|2|1	4	1.33	3	2|3|2	0	0	0	-7.56	0.57	0.49
Lyn11	P62857	RPS28	1|0|0	1	0.33	3	1|0|1	0	0	0	-3.13	0.5	0.49
Lyn11	Q13322	GRB10	1|0|1	2	0.67	3	0|0|0	0	0	0	-1.09	6.67	0.49
Lyn11	Q5XKK7	FAM219B	0|1|0	1	0.33	3	0|0|0	0	0	0	-1.09	3.33	0.49
Lyn11	Q6P9B6	MEAK7	1|0|0	1	0.33	3	0|0|0	0	0	0	-1.09	3.33	0.49
Lyn11	Q6ZVX7	NCCRP1	1|0|0	1	0.33	3	1|0|0	0	0	0	-1.9	1	0.49
Lyn11	Q7Z3G6	PRICKLE2	0|1|0	1	0.33	3	0|0|0	0	0	0	-1.09	3.33	0.49
Lyn11	Q8IXU6	SLC35F2	1|0|0	1	0.33	3	0|0|0	0	0	0	-1.09	3.33	0.49
Lyn11	Q8N5I2	ARRDC1	1|1|0	2	0.67	3	0|0|0	0	0	0	-1.09	6.67	0.49
Lyn11	Q8NAX2	KDF1	1|0|1	2	0.67	3	0|0|0	0	0	0	-1.09	6.67	0.49
Lyn11	Q8NC96	NECAP1	1|0|0	1	0.33	3	0|0|0	0	0	0	-1.09	3.33	0.49
Lyn11	Q96FT9	IFT43	1|0|0	1	0.33	3	0|0|0	0	0	0	-1.09	3.33	0.49
Lyn11	Q96K37	SLC35E1	0|0|1	1	0.33	3	0|0|0	0	0	0	-1.09	3.33	0.49
Lyn11	Q96T49	PPP1R16B	0|1|0	1	0.33	3	0|0|0	0	0	0	-1.09	3.33	0.49
Lyn11	Q99523	SORT1	0|1|0	1	0.33	3	0|0|0	0	0	0	-1.09	3.33	0.49
Lyn11	Q99538	LGMN	0|0|1	1	0.33	3	0|0|0	0	0	0	-1.09	3.33	0.49
Lyn11	Q9BT25	HAUS8	0|0|1	1	0.33	3	0|0|0	0	0	0	-1.09	3.33	0.49
Lyn11	Q9C0D9	SELENOI	0|1|0	1	0.33	3	0|0|0	0	0	0	-1.09	3.33	0.49
Lyn11	Q9H4A5	GOLPH3L	1|0|0	1	0.33	3	0|0|0	0	0	0	-1.09	3.33	0.49
Lyn11	Q9H4G4	GLIPR2	0|1|0	1	0.33	3	0|0|0	0	0	0	-1.09	3.33	0.49
Lyn11	Q9H7P6	MVB12B	0|0|1	1	0.33	3	0|0|0	0	0	0	-1.09	3.33	0.49
Lyn11	Q9HCL0	PCDH18	0|0|1	1	0.33	3	0|0|0	0	0	0	-1.09	3.33	0.49
Lyn11	Q9UBH6	XPR1	0|0|1	1	0.33	3	0|0|0	0	0	0	-1.09	3.33	0.49
Lyn11	Q9UBI6	GNG12	1|0|1	2	0.67	3	0|0|0	0	0	0	-1.09	6.67	0.49
Lyn11	Q9ULI4	KIF26A	0|0|1	1	0.33	3	0|0|0	0	0	0	-1.09	3.33	0.49
Lyn11	O15511	ARPC5	0|0|1	1	0.33	3	0|0|1	0	0	0	-1.9	1	0.49
Lyn11	O60353	FZD6	1|0|0	1	0.33	3	0|0|0	0	0	0	-1.09	3.33	0.49
Lyn11	O75886	STAM2	1|0|0	1	0.33	3	0|0|0	0	0	0	-1.09	3.33	0.49
Lyn11	P12955	PEPD	0|1|0	1	0.33	3	1|0|1	0	0	0	-3.13	0.5	0.49
Lyn11	Q14439	GPR176	1|0|0	1	0.33	3	0|0|0	0	0	0	-1.09	3.33	0.49
Lyn11	Q5JTD0	TJAP1	1|1|0	2	0.67	3	0|0|0	0	0	0	-1.09	6.67	0.49
Lyn11	Q66K14	TBC1D9B	1|1|0	2	0.67	3	2|0|1	0	0	0	-4.13	0.67	0.49
Lyn11	Q86W74	ANKRD46	1|0|1	2	0.67	3	0|0|0	0	0	0	-1.09	6.67	0.49
Lyn11	Q8IWB7	WDFY1	1|1|0	2	0.67	3	1|2|1	0	0	0	-5.61	0.5	0.49
Lyn11	Q969E2	SCAMP4	1|1|0	2	0.67	3	0|0|0	0	0	0	-1.09	6.67	0.49
Lyn11	Q9BTU6	PI4K2A	0|0|1	1	0.33	3	0|0|0	0	0	0	-1.09	3.33	0.49
Lyn11	Q9NQQ7	SLC35C2	1|0|1	2	0.67	3	0|0|0	0	0	0	-1.09	6.67	0.49
Lyn11	Q9UBI4	STOML1	1|0|0	1	0.33	3	0|0|0	0	0	0	-1.09	3.33	0.49
Lyn11	Q9Y6Q6	TNFRSF11A	1|0|1	2	0.67	3	0|0|0	0	0	0	-1.09	6.67	0.49
Lyn11	O00560	SDCBP	0|0|1	1	0.33	3	1|0|1	0	0	0	-3.13	0.5	0.49
Lyn11	O43597	SPRY2	0|0|1	1	0.33	3	0|0|0	0	0	0	-1.09	3.33	0.49
Lyn11	P49588	AARS1	0|1|0	1	0.33	3	0|1|0	0	0	0	-1.9	1	0.49
Lyn11	Q14542	SLC29A2	1|0|1	2	0.67	3	0|0|0	0	0	0	-1.09	6.67	0.49
[truncated: 4,555 more rows]
