# Supplementary material for: Mapping C. difficile TcdB interactions with host cell-surface and intracellular factors using proximity-dependent biotinylation labeling
Source: mBio. 2025 Jan 17;16(2):e03336-24. doi: 10.1128/mbio.03336-24 (PMC11796423; doi:10.1128/mbio.03336-24)
Supplement: Table S2 — Mapping the cell surface interactome of TcdB with recombinant protein on HEK293T cells (related to Fig. 4). [file mbio.03336-24-s0002.xlsx]

## Sheet: SAINT
Bait	Prey	PreyGene	Spec	SpecSum	AvgSpec	NumReplicates	ctrlCounts	AvgP	MaxP	SaintScore	logOddsScore	FoldChange	BFDR
TcdBdGTD	E9PAV3	NACA	1|0	1	0.5	2	5|0	0	0	0	-10.78	0.2	0.78
TcdBdGTD	O00154	ACOT7	2|2	4	2	2	4|0	0	0	0	-5.01	1	0.78
TcdBdGTD	O00213	APBB1	2|0	2	1	2	0|0	0.47	0.93	0.47	-1.89	10	0.31
TcdBdGTD	O00303	EIF3F	3|1	4	2	2	7|0	0	0	0	-12.25	0.57	0.78
TcdBdGTD	O00567	NOP56	1|0	1	0.5	2	8|0	0	0	0	-16.86	0.12	0.78
TcdBdGTD	O00571	DDX3X	5|1	6	3	2	6|0	0.01	0.02	0.01	-10.14	1	0.7
TcdBdGTD	O00763	ACACB	159|121	280	140	2	167|130	0	0	0	-351.09	0.94	0.78
TcdBdGTD	O14654	IRS4	2|3	5	2.5	2	0|0	0.96	0.99	0.96	2.64	25	0
TcdBdGTD	O15067	PFAS	5|2	7	3.5	2	7|0	0	0	0	-10.27	1	0.72
TcdBdGTD	O15226	NKRF	4|0	4	2	2	1|0	0.46	0.91	0.46	-3.33	4	0.4
TcdBdGTD	O15355	PPM1G	5|1	6	3	2	3|0	0.23	0.45	0.23	-5.04	2	0.49
TcdBdGTD	O15371	EIF3D	1|0	1	0.5	2	2|0	0	0	0	-4.69	0.5	0.78
TcdBdGTD	O43143	DHX15	4|3	7	3.5	2	9|0	0	0	0	-12.16	0.78	0.78
TcdBdGTD	O43175	PHGDH	7|8	15	7.5	2	9|6	0	0	0	-17.74	1	0.76
TcdBdGTD	O43396	TXNL1	2|1	3	1.5	2	13|0	0	0	0	-24.45	0.23	0.78
TcdBdGTD	O43504	LAMTOR5	4|0	4	2	2	2|0	0.27	0.54	0.27	-4.69	2	0.47
TcdBdGTD	O43684	BUB3	8|2	10	5	2	6|1	0.03	0.06	0.03	-10.58	1.43	0.66
TcdBdGTD	O43813	LANCL1	3|3	6	3	2	6|0	0	0	0	-6.88	1	0.78
TcdBdGTD	O43847	NRDC	1|0	1	0.5	2	1|1	0	0	0	-4.93	0.5	0.78
TcdBdGTD	O60279	SUSD5	6|6	12	6	2	14|11	0	0	0	-38.45	0.48	0.78
TcdBdGTD	O60506	SYNCRIP	1|0	1	0.5	2	2|0	0	0	0	-4.69	0.5	0.78
TcdBdGTD	O60547	GMDS	3|3	6	3	2	2|0	0.34	0.34	0.34	-0.68	3	0.46
TcdBdGTD	O60678	PRMT3	5|0	5	2.5	2	2|0	0.35	0.7	0.35	-4.69	2.5	0.45
TcdBdGTD	O60814	H2BC12	1|2	3	1.5	2	18|4	0	0	0	-44.01	0.14	0.78
TcdBdGTD	O75131	CPNE3	3|1	4	2	2	2|0	0.17	0.34	0.17	-3.28	2	0.56
TcdBdGTD	O75223	GGCT	6|3	9	4.5	2	2|2	0.23	0.45	0.23	-4.15	2.25	0.49
TcdBdGTD	O75369	FLNB	6|0	6	3	2	3|0	0.3	0.6	0.3	-6.85	2	0.46
TcdBdGTD	O75390	CS	2|0	2	1	2	3|0	0.02	0.03	0.02	-6.85	0.67	0.67
TcdBdGTD	O75396	SEC22B	1|0	1	0.5	2	3|0	0	0	0	-6.85	0.33	0.78
TcdBdGTD	O75439	PMPCB	7|2	9	4.5	2	5|1	0.04	0.09	0.04	-8.72	1.5	0.65
TcdBdGTD	O75494	SRSF10	2|8	10	5	2	8|2	0	0	0	-16.31	1	0.73
TcdBdGTD	O75821	EIF3G	1|1	2	1	2	4|0	0	0	0	-6.44	0.5	0.78
TcdBdGTD	O94903	PLPBP	6|6	12	6	2	7|0	0.01	0.01	0.01	-4.48	1.71	0.69
TcdBdGTD	O95232	LUC7L3	2|4	6	3	2	1|0	0.66	0.91	0.66	-0.4	6	0.02
TcdBdGTD	O95336	PGLS	8|9	17	8.5	2	17|4	0	0	0	-26.14	0.81	0.78
TcdBdGTD	O95793	STAU1	3|1	4	2	2	3|0	0.06	0.12	0.06	-5.04	1.33	0.62
TcdBdGTD	O95861	BPNT1	7|3	10	5	2	3|0	0.41	0.71	0.41	-2.01	3.33	0.42
TcdBdGTD	O95881	TXNDC12	6|0	6	3	2	3|2	0.07	0.14	0.07	-11.35	1.2	0.61
TcdBdGTD	P00338	LDHA	2|0	2	1	2	4|2	0	0	0	-13.43	0.33	0.78
TcdBdGTD	P00390	GSR	17|13	30	15	2	18|5	0	0	0	-22.24	1.3	0.76
TcdBdGTD	P00492	HPRT1	13|2	15	7.5	2	8|0	0.21	0.41	0.21	-11.96	1.88	0.5
TcdBdGTD	P00558	PGK1	3|1	4	2	2	9|0	0	0	0	-16.22	0.44	0.78
TcdBdGTD	P00698	LYZ	19|14	33	16.5	2	15|11	0	0	0	-26.96	1.27	0.77
TcdBdGTD	P00711	LALBA	4|0	4	2	2	4|0	0.05	0.09	0.05	-8.53	1	0.64
TcdBdGTD	P00761		128|192	320	160	2	137|289	0	0	0	-583.19	0.75	0.78
TcdBdGTD	P00813	ADA	5|2	7	3.5	2	5|0	0.03	0.07	0.03	-6.81	1.4	0.66
TcdBdGTD	P00883	ALDOA	2|0	2	1	2	5|1	0	0	0	-13.05	0.33	0.78
TcdBdGTD	P02533	KRT14	45|33	78	39	2	41|131	0	0	0	-274.92	0.45	0.78
TcdBdGTD	P02538	KRT6A	36|5	41	20.5	2	14|51	0	0	0	-123.97	0.63	0.78
TcdBdGTD	P02662	CSN1S1	14|28	42	21	2	19|26	0	0	0	-62.04	0.93	0.78
TcdBdGTD	P02663	CSN1S2	17|13	30	15	2	10|3	0.02	0.05	0.02	-6.44	2.31	0.67
TcdBdGTD	P02666	CSN2	8|22	30	15	2	22|13	0	0	0	-53.93	0.86	0.77
TcdBdGTD	P02668	CSN3	9|12	21	10.5	2	8|7	0	0	0	-14.84	1.4	0.75
TcdBdGTD	P02769	ALB	11|21	32	16	2	5|30	0	0	0	-46.96	0.91	0.77
TcdBdGTD	P04040	CAT	1|0	1	0.5	2	0|3	0	0	0	-6.85	0.33	0.78
TcdBdGTD	P04080	CSTB	13|8	21	10.5	2	8|9	0	0	0	-19.81	1.24	0.76
TcdBdGTD	P04259	KRT6B	1|1	2	1	2	0|6	0	0	0	-10.14	0.33	0.78
TcdBdGTD	P04264	KRT1	184|211	395	197.5	2	206|529	0	0	0	#NAME?	0.54	0.78
TcdBdGTD	P04406	GAPDH	8|2	10	5	2	15|14	0	0	0	-56.96	0.34	0.78
TcdBdGTD	P04792	HSPB1	0|1	1	0.5	2	10|6	0	0	0	-35.46	0.06	0.78
TcdBdGTD	P04843	RPN1	1|1	2	1	2	2|0	0	0	0	-3.28	1	0.78
TcdBdGTD	P05023	ATP1A1	6|0	6	3	2	4|0	0.18	0.36	0.18	-8.53	1.5	0.55
TcdBdGTD	P05089	ARG1	1|3	4	2	2	3|10	0	0	0	-25.05	0.31	0.78
TcdBdGTD	P05165	PCCA	377|395	772	386	2	420|387	0	0	0	#NAME?	0.96	0.78
TcdBdGTD	P05166	PCCB	11|11	22	11	2	9|6	0	0	0	-12.02	1.47	0.75
TcdBdGTD	P05198	EIF2S1	1|0	1	0.5	2	6|0	0	0	0	-12.64	0.17	0.78
TcdBdGTD	P05387	RPLP2	1|0	1	0.5	2	13|0	0	0	0	-27.73	0.08	0.78
TcdBdGTD	P05388	RPLP0	12|1	13	6.5	2	14|1	0	0	0	-28.8	0.87	0.75
TcdBdGTD	P06396	GSN	4|2	6	3	2	1|0	0.66	0.91	0.66	-0.4	6	0.02
TcdBdGTD	P06709	BirA	34|35	69	34.5	2	56|29	0	0	0	-101.7	0.81	0.78
TcdBdGTD	P06733	ENO1	3|3	6	3	2	7|5	0	0	0	-18.78	0.5	0.78
TcdBdGTD	P06748	NPM1	20|8	28	14	2	22|11	0	0	0	-49.71	0.85	0.77
TcdBdGTD	P06753	TPM3	10|3	13	6.5	2	11|3	0	0	0	-22.09	0.93	0.75
TcdBdGTD	P07195	LDHB	4|0	4	2	2	8|0	0	0	0	-16.86	0.5	0.78
TcdBdGTD	P07203	GPX1	1|5	6	3	2	0|3	0.23	0.45	0.23	-5.04	2	0.49
TcdBdGTD	P07237	P4HB	3|0	3	1.5	2	7|0	0	0	0	-14.9	0.43	0.78
TcdBdGTD	P07305	H1-0	0|1	1	0.5	2	6|0	0	0	0	-12.64	0.17	0.78
TcdBdGTD	P07339	CTSD	1|1	2	1	2	4|17	0	0	0	-41.94	0.1	0.78
TcdBdGTD	P07355	ANXA2	5|6	11	5.5	2	13|17	0	0	0	-50.85	0.37	0.78
TcdBdGTD	P07437	TUBB	38|19	57	28.5	2	58|7	0	0	0	-89.58	0.88	0.78
TcdBdGTD	P07737	PFN1	2|0	2	1	2	1|0	0.2	0.4	0.2	-3.33	2	0.5
TcdBdGTD	P07814	EPRS1	8|4	12	6	2	4|2	0.15	0.29	0.15	-6.22	2	0.57
TcdBdGTD	P07900	HSP90AA1	43|26	69	34.5	2	54|17	0	0	0	-88.66	0.97	0.78
TcdBdGTD	P08195	SLC3A2	2|1	3	1.5	2	1|0	0.2	0.4	0.2	-1.72	3	0.5
TcdBdGTD	P08238	HSP90AB1	19|16	35	17.5	2	24|12	0	0	0	-41.14	0.97	0.78
TcdBdGTD	P08559	PDHA1	2|0	2	1	2	2|0	0.07	0.14	0.07	-4.69	1	0.61
TcdBdGTD	P08670	VIM	6|0	6	3	2	0|0	0.5	1	0.5	-1.89	30	0.15
TcdBdGTD	P08779	KRT16	16|4	20	10	2	2|32	0	0	0	-60.27	0.59	0.78
TcdBdGTD	P09211	GSTP1	4|0	4	2	2	2|1	0.12	0.25	0.12	-7.13	1.33	0.59
TcdBdGTD	P09429	HMGB1	1|0	1	0.5	2	6|0	0	0	0	-12.64	0.17	0.78
TcdBdGTD	P09651	HNRNPA1	7|2	9	4.5	2	20|2	0	0	0	-40.65	0.41	0.78
TcdBdGTD	P09874	PARP1	20|7	27	13.5	2	12|1	0.1	0.2	0.1	-13.16	2.08	0.6
TcdBdGTD	P09936	UCHL1	5|2	7	3.5	2	8|3	0	0	0	-18.62	0.64	0.78
TcdBdGTD	P0CG47	UBB	17|11	28	14	2	38|3	0	0	0	-58.4	0.68	0.78
TcdBdGTD	P0DMV8	HSPA1A	55|14	69	34.5	2	50|13	0	0	0	-96.23	1.1	0.78
TcdBdGTD	P0DN76	U2AF1L5	2|2	4	2	2	2|0	0.14	0.14	0.14	-1.8	2	0.58
TcdBdGTD	P0DN79	CBSL	16|13	29	14.5	2	15|6	0	0	0	-19.13	1.38	0.76
TcdBdGTD	P0DP23	CALM1	1|0	1	0.5	2	11|2	0	0	0	-28.08	0.08	0.78
TcdBdGTD	P10321	HLA-C	4|2	6	3	2	1|0	0.66	0.91	0.66	-0.4	6	0.02
TcdBdGTD	P10599	TXN	25|17	42	21	2	27|14	0	0	0	-48.66	1.02	0.78
TcdBdGTD	P10809	HSPD1	17|7	24	12	2	17|3	0	0	0	-25.8	1.2	0.76
TcdBdGTD	P11021	HSPA5	13|10	23	11.5	2	84|2	0	0	0	-153.46	0.27	0.78
TcdBdGTD	P11142	HSPA8	85|46	131	65.5	2	89|32	0	0	0	-148.07	1.08	0.78
TcdBdGTD	P11413	G6PD	3|1	4	2	2	3|0	0.06	0.12	0.06	-5.04	1.33	0.62
TcdBdGTD	P11498	PC	674|804	1478	739	2	885|1103	0	0	0	#NAME?	0.74	0.78
TcdBdGTD	P11586	MTHFD1	13|3	16	8	2	4|1	0.49	0.97	0.49	-5.7	3.2	0.29
TcdBdGTD	P11717	IGF2R	9|4	13	6.5	2	0|0	1	1	1	6.23	65	0
TcdBdGTD	P12236	SLC25A6	7|0	7	3.5	2	11|0	0	0	0	-23.41	0.64	0.75
TcdBdGTD	P12277	CKB	2|0	2	1	2	6|0	0	0	0	-12.64	0.33	0.78
TcdBdGTD	P13489	RNH1	4|2	6	3	2	2|0	0.34	0.54	0.34	-1.8	3	0.46
TcdBdGTD	P13639	EEF2	25|13	38	19	2	50|10	0	0	0	-92.24	0.63	0.78
TcdBdGTD	P13645	KRT10	90|112	202	101	2	114|607	0	0	0	#NAME?	0.28	0.78
TcdBdGTD	P13647	KRT5	51|54	105	52.5	2	63|118	0	0	0	-254.62	0.58	0.78
TcdBdGTD	P13693	TPT1	1|0	1	0.5	2	6|0	0	0	0	-12.64	0.17	0.78
TcdBdGTD	P13797	PLS3	5|0	5	2.5	2	1|0	0.49	0.98	0.49	-3.33	5	0.28
TcdBdGTD	P14174	MIF	4|3	7	3.5	2	2|2	0.04	0.06	0.04	-4.15	1.75	0.65
TcdBdGTD	P14618	PKM	26|3	29	14.5	2	8|6	0.5	1	0.5	-22.75	2.07	0.16
TcdBdGTD	P14621	ACYP2	1|2	3	1.5	2	3|0	0.02	0.03	0.02	-5.04	1	0.67
TcdBdGTD	P14625	HSP90B1	13|6	19	9.5	2	16|3	0	0	0	-25.78	1	0.76
TcdBdGTD	P14735	IDE	1|0	1	0.5	2	2|2	0	0	0	-9.12	0.25	0.78
TcdBdGTD	P14866	HNRNPL	21|9	30	15	2	20|3	0	0	0	-27.97	1.3	0.76
TcdBdGTD	P14868	DARS1	4|0	4	2	2	4|0	0.05	0.09	0.05	-8.53	1	0.64
TcdBdGTD	P14923	JUP	13|9	22	11	2	79|41	0	0	0	-230.61	0.18	0.78
TcdBdGTD	P15170	GSPT1	2|1	3	1.5	2	1|0	0.2	0.4	0.2	-1.72	3	0.5
TcdBdGTD	P15311	EZR	1|0	1	0.5	2	16|0	0	0	0	-34.18	0.06	0.78
TcdBdGTD	P15531	NME1	9|4	13	6.5	2	9|2	0	0	0	-14.54	1.18	0.74
TcdBdGTD	P15880	RPS2	2|0	2	1	2	9|0	0	0	0	-19.13	0.22	0.78
TcdBdGTD	P15924	DSP	13|17	30	15	2	137|99	0	0	0	-470.57	0.13	0.78
TcdBdGTD	P16403	H1-2	1|1	2	1	2	0|0	0	0	0	0.61	10	0.78
TcdBdGTD	P16615	ATP2A2	1|0	1	0.5	2	3|0	0	0	0	-6.85	0.33	0.78
TcdBdGTD	P17844	DDX5	11|1	12	6	2	4|1	0.46	0.91	0.46	-8.88	2.4	0.42
TcdBdGTD	P17987	TCP1	10|3	13	6.5	2	6|0	0.24	0.47	0.24	-6.88	2.17	0.49
TcdBdGTD	P18124	RPL7	1|0	1	0.5	2	9|0	0	0	0	-19.13	0.11	0.78
TcdBdGTD	P18177	tcdB	391|404	795	397.5	2	0|1	1	1	1	549.8	795	0
TcdBdGTD	P18621	RPL17	3|0	3	1.5	2	4|1	0	0	0	-11.2	0.6	0.72
TcdBdGTD	P18754	RCC1	1|0	1	0.5	2	3|0	0	0	0	-6.85	0.33	0.78
TcdBdGTD	P19022	CDH2	16|16	32	16	2	13|15	0	0	0	-27.6	1.14	0.77
TcdBdGTD	P19338	NCL	7|1	8	4	2	5|0	0.14	0.28	0.14	-8.46	1.6	0.58
TcdBdGTD	P20700	LMNB1	1|0	1	0.5	2	20|0	0	0	0	-42.96	0.05	0.78
TcdBdGTD	P20930	FLG	5|3	8	4	2	1|29	0	0	0	-54.57	0.27	0.78
TcdBdGTD	P21266	GSTM3	8|3	11	5.5	2	4|1	0.25	0.5	0.25	-5.7	2.2	0.48
TcdBdGTD	P21281	ATP6V1B2	14|11	25	12.5	2	4|0	0.87	0.92	0.87	1.57	6.25	0.01
TcdBdGTD	P21333	FLNA	14|3	17	8.5	2	9|2	0.03	0.05	0.03	-16.28	1.55	0.67
TcdBdGTD	P22061	PCMT1	17|9	26	13	2	27|7	0	0	0	-49.03	0.76	0.78
TcdBdGTD	P22087	FBL	1|2	3	1.5	2	7|0	0	0	0	-12.25	0.43	0.78
TcdBdGTD	P22102	GART	9|1	10	5	2	5|0	0.28	0.56	0.28	-8.46	2	0.47
TcdBdGTD	P22314	UBA1	8|14	22	11	2	21|0	0	0	0	-25.66	1.05	0.76
TcdBdGTD	P22392	NME2	1|0	1	0.5	2	3|0	0	0	0	-6.85	0.33	0.78
TcdBdGTD	P22626	HNRNPA2B1	11|2	13	6.5	2	41|3	0	0	0	-88.02	0.3	0.78
TcdBdGTD	P22629	Streptavidin	648|800	1448	724	2	1211|1303	0	0	0	#NAME?	0.58	0.78
TcdBdGTD	P23284	PPIB	2|1	3	1.5	2	0|0	0.47	0.93	0.47	0.61	15	0.31
TcdBdGTD	P23396	RPS3	1|0	1	0.5	2	19|0	0	0	0	-40.83	0.05	0.78
TcdBdGTD	P23526	AHCY	3|2	5	2.5	2	18|0	0	0	0	-32.05	0.28	0.78
TcdBdGTD	P23528	CFL1	8|6	14	7	2	14|8	0	0	0	-32.37	0.64	0.78
TcdBdGTD	P24534	EEF1B2	4|2	6	3	2	8|0	0	0	0	-11.96	0.75	0.78
TcdBdGTD	P24666	ACP1	2|0	2	1	2	3|0	0.02	0.03	0.02	-6.85	0.67	0.67
TcdBdGTD	P25311	AZGP1	0|1	1	0.5	2	1|58	0	0	0	-129.69	0.02	0.78
TcdBdGTD	P25398	RPS12	2|0	2	1	2	6|1	0	0	0	-15.21	0.29	0.78
TcdBdGTD	P25705	ATP5F1A	2|0	2	1	2	24|1	0	0	0	-54.12	0.08	0.78
TcdBdGTD	P26373	RPL13	7|1	8	4	2	5|1	0.04	0.09	0.04	-10.55	1.33	0.65
TcdBdGTD	P26599	PTBP1	10|9	19	9.5	2	17|4	0	0	0	-24.54	0.9	0.78
TcdBdGTD	P26641	EEF1G	17|7	24	12	2	27|5	0	0	0	-49.1	0.75	0.77
TcdBdGTD	P27348	YWHAQ	3|5	8	4	2	7|2	0	0	0	-12.71	0.89	0.75
TcdBdGTD	P27635	RPL10	10|1	11	5.5	2	8|0	0.05	0.1	0.05	-14.07	1.38	0.64
TcdBdGTD	P27708	CAD	2|1	3	1.5	2	1|0	0.2	0.4	0.2	-1.72	3	0.5
TcdBdGTD	P27816	MAP4	17|10	27	13.5	2	9|0	0.33	0.63	0.33	-3.41	3	0.46
TcdBdGTD	P29966	MARCKS	9|2	11	5.5	2	3|0	0.44	0.85	0.44	-3.32	3.67	0.42
TcdBdGTD	P30041	PRDX6	5|5	10	5	2	8|2	0	0	0	-11.29	1	0.78
TcdBdGTD	P30044	PRDX5	3|0	3	1.5	2	1|0	0.36	0.72	0.36	-3.33	3	0.44
TcdBdGTD	P30048	PRDX3	5|6	11	5.5	2	5|3	0	0	0	-8.3	1.38	0.73
TcdBdGTD	P30050	RPL12	4|0	4	2	2	7|2	0	0	0	-19.68	0.44	0.78
TcdBdGTD	P30101	PDIA3	9|2	11	5.5	2	2|0	0.56	0.97	0.56	-1.8	5.5	0.08
TcdBdGTD	P30153	PPP2R1A	1|0	1	0.5	2	1|0	0	0	0	-3.33	1	0.78
TcdBdGTD	P30520	ADSS2	4|1	5	2.5	2	4|0	0.05	0.09	0.05	-6.44	1.25	0.64
TcdBdGTD	P31153	MAT2A	8|2	10	5	2	4|1	0.25	0.5	0.25	-7.24	2	0.48
TcdBdGTD	P31930	UQCRC1	11|5	16	8	2	10|1	0	0	0	-12.76	1.45	0.72
TcdBdGTD	P31943	HNRNPH1	2|1	3	1.5	2	4|1	0	0	0	-8.88	0.6	0.78
TcdBdGTD	P31944	CASP14	1|2	3	1.5	2	2|15	0	0	0	-33.16	0.18	0.78
TcdBdGTD	P31947	SFN	2|2	4	2	2	43|3	0	0	0	-92.38	0.09	0.78
TcdBdGTD	P31948	STIP1	20|3	23	11.5	2	15|2	0	0	0	-27.85	1.35	0.72
TcdBdGTD	P32119	PRDX2	15|9	24	12	2	12|7	0	0	0	-21.85	1.26	0.76
TcdBdGTD	P33316	DUT	6|2	8	4	2	10|2	0	0	0	-20.16	0.67	0.78
TcdBdGTD	P35080	PFN2	8|2	10	5	2	7|3	0	0	0	-16.72	1	0.74
TcdBdGTD	P35219	CA8	3|1	4	2	2	2|0	0.17	0.34	0.17	-3.28	2	0.56
TcdBdGTD	P35232	PHB	1|0	1	0.5	2	6|0	0	0	0	-12.64	0.17	0.78
TcdBdGTD	P35237	SERPINB6	1|0	1	0.5	2	2|0	0	0	0	-4.69	0.5	0.78
TcdBdGTD	P35268	RPL22	1|1	2	1	2	2|1	0	0	0	-5.32	0.67	0.78
TcdBdGTD	P35527	KRT9	146|187	333	166.5	2	219|358	0	0	0	#NAME?	0.58	0.78
TcdBdGTD	P35637	FUS	8|1	9	4.5	2	5|2	0.04	0.07	0.04	-12.99	1.29	0.65
TcdBdGTD	P35908	KRT2	77|97	174	87	2	96|320	0	0	0	-672.39	0.42	0.78
TcdBdGTD	P35914	HMGCL	3|0	3	1.5	2	1|0	0.36	0.72	0.36	-3.33	3	0.44
TcdBdGTD	P36551	CPOX	6|2	8	4	2	5|0	0.08	0.15	0.08	-6.81	1.6	0.6
TcdBdGTD	P36578	RPL4	11|4	15	7.5	2	18|1	0	0	0	-29.46	0.79	0.77
TcdBdGTD	P37802	TAGLN2	8|1	9	4.5	2	11|0	0	0	0	-20.3	0.82	0.74
TcdBdGTD	P38159	RBMX	5|16	21	10.5	2	14|3	0	0	0	-23.88	1.24	0.74
TcdBdGTD	P38606	ATP6V1A	3|1	4	2	2	4|0	0.01	0.03	0.01	-6.44	1	0.69
TcdBdGTD	P38646	HSPA9	30|12	42	21	2	21|5	0	0	0	-28.82	1.62	0.74
TcdBdGTD	P38919	EIF4A3	3|0	3	1.5	2	2|0	0.17	0.34	0.17	-4.69	1.5	0.56
TcdBdGTD	P39019	RPS19	1|0	1	0.5	2	13|0	0	0	0	-27.73	0.08	0.78
TcdBdGTD	P40227	CCT6A	7|3	10	5	2	6|0	0.05	0.11	0.05	-6.88	1.67	0.64
TcdBdGTD	P40925	MDH1	3|0	3	1.5	2	0|0	0.49	0.99	0.49	-1.89	15	0.25
TcdBdGTD	P40926	MDH2	1|0	1	0.5	2	7|0	0	0	0	-14.9	0.14	0.78
TcdBdGTD	P40939	HADHA	4|0	4	2	2	1|0	0.46	0.91	0.46	-3.33	4	0.4
TcdBdGTD	P41252	IARS1	1|0	1	0.5	2	1|0	0	0	0	-3.33	1	0.78
TcdBdGTD	P42677	RPS27	7|2	9	4.5	2	8|0	0	0.01	0	-11.96	1.12	0.71
TcdBdGTD	P43487	RANBP1	3|0	3	1.5	2	1|0	0.36	0.72	0.36	-3.33	3	0.44
TcdBdGTD	P43897	TSFM	2|0	2	1	2	2|0	0.07	0.14	0.07	-4.69	1	0.61
TcdBdGTD	P45880	VDAC2	14|9	23	11.5	2	12|7	0	0	0	-21.85	1.21	0.76
TcdBdGTD	P45974	USP5	10|5	15	7.5	2	9|0	0.02	0.03	0.02	-9.02	1.67	0.68
TcdBdGTD	P46013	MKI67	14|0	14	7	2	0|0	0.5	1	0.5	-1.89	70	0.12
TcdBdGTD	P46109	CRKL	13|11	24	12	2	13|3	0	0	0	-13.1	1.5	0.75
TcdBdGTD	P46776	RPL27A	2|2	4	2	2	3|2	0	0	0	-7.38	0.8	0.78
TcdBdGTD	P47756	CAPZB	12|10	22	11	2	10|4	0	0	0	-11.46	1.57	0.74
TcdBdGTD	P48047	ATP5PO	8|1	9	4.5	2	2|1	0.49	0.97	0.49	-5.32	3	0.3
TcdBdGTD	P48643	CCT5	10|6	16	8	2	13|3	0	0	0	-20.24	1	0.76
TcdBdGTD	P49207	RPL34	3|1	4	2	2	6|1	0	0	0	-12.55	0.57	0.78
TcdBdGTD	P49321	NASP	1|1	2	1	2	3|0	0	0	0	-5.04	0.67	0.78
TcdBdGTD	P49327	FASN	14|4	18	9	2	7|0	0.34	0.69	0.34	-7.06	2.57	0.46
TcdBdGTD	P49368	CCT3	12|4	16	8	2	8|2	0.02	0.04	0.02	-12.72	1.6	0.67
TcdBdGTD	P49411	TUFM	24|11	35	17.5	2	17|5	0	0	0	-23.43	1.59	0.74
TcdBdGTD	P49588	AARS1	2|0	2	1	2	2|0	0.07	0.14	0.07	-4.69	1	0.61
TcdBdGTD	P49915	GMPS	15|4	19	9.5	2	6|0	0.41	0.82	0.41	-5.38	3.17	0.42
TcdBdGTD	P50502	ST13	2|2	4	2	2	2|0	0.14	0.14	0.14	-1.8	2	0.58
TcdBdGTD	P50747	HLCS	16|10	26	13	2	10|9	0	0	0	-20.43	1.37	0.75
TcdBdGTD	P50990	CCT8	27|6	33	16.5	2	20|1	0	0	0	-29.3	1.57	0.72
TcdBdGTD	P50991	CCT4	6|5	11	5.5	2	7|0	0.01	0.01	0.01	-5.68	1.57	0.71
TcdBdGTD	P51148	RAB5C	3|0	3	1.5	2	6|0	0	0	0	-12.64	0.5	0.78
TcdBdGTD	P51398	DAP3	7|1	8	4	2	1|0	0.5	1	0.5	-1.72	8	0.2
TcdBdGTD	P51571	SSR4	2|4	6	3	2	3|1	0.03	0.06	0.03	-5.6	1.5	0.66
TcdBdGTD	P51610	HCFC1	7|2	9	4.5	2	5|0	0.14	0.28	0.14	-6.81	1.8	0.58
TcdBdGTD	P51858	HDGF	1|0	1	0.5	2	3|0	0	0	0	-6.85	0.33	0.78
TcdBdGTD	P51991	HNRNPA3	13|6	19	9.5	2	9|6	0	0	0	-19.25	1.27	0.75
TcdBdGTD	P52272	HNRNPM	16|4	20	10	2	39|5	0	0	0	-81.62	0.45	0.78
TcdBdGTD	P52565	ARHGDIA	1|0	1	0.5	2	3|0	0	0	0	-6.85	0.33	0.78
TcdBdGTD	P52597	HNRNPF	22|24	46	23	2	29|12	0	0	0	-40.92	1.12	0.78
TcdBdGTD	P52888	THOP1	11|3	14	7	2	9|0	0.03	0.07	0.03	-12.16	1.56	0.66
TcdBdGTD	P53396	ACLY	2|2	4	2	2	4|0	0	0	0	-5.01	1	0.78
TcdBdGTD	P53618	COPB1	4|1	5	2.5	2	3|0	0.14	0.27	0.14	-5.04	1.67	0.59
TcdBdGTD	P53701	HCCS	2|0	2	1	2	2|0	0.07	0.14	0.07	-4.69	1	0.61
TcdBdGTD	P53992	SEC24C	3|0	3	1.5	2	3|0	0.06	0.12	0.06	-6.85	1	0.62
TcdBdGTD	P54136	RARS1	2|0	2	1	2	3|0	0.02	0.03	0.02	-6.85	0.67	0.67
TcdBdGTD	P54687	BCAT1	4|3	7	3.5	2	2|1	0.17	0.25	0.17	-2.42	2.33	0.57
TcdBdGTD	P55084	HADHB	1|0	1	0.5	2	2|0	0	0	0	-4.69	0.5	0.78
TcdBdGTD	P55265	ADAR	6|1	7	3.5	2	4|0	0.18	0.36	0.18	-6.44	1.75	0.55
TcdBdGTD	P55769	SNU13	2|1	3	1.5	2	4|0	0	0	0	-6.44	0.75	0.78
TcdBdGTD	P58546	MTPN	9|5	14	7	2	7|3	0	0	0	-11.69	1.4	0.73
TcdBdGTD	P60174	TPI1	2|0	2	1	2	4|2	0	0	0	-13.43	0.33	0.78
TcdBdGTD	P60660	MYL6	11|1	12	6	2	7|3	0.01	0.02	0.01	-19.05	1.2	0.7
TcdBdGTD	P60709	ACTB	45|17	62	31	2	68|35	0	0	0	-171.74	0.6	0.78
TcdBdGTD	P60842	EIF4A1	15|7	22	11	2	43|2	0	0	0	-75.38	0.49	0.78
TcdBdGTD	P60866	RPS20	4|1	5	2.5	2	5|2	0	0	0	-12.99	0.71	0.74
TcdBdGTD	P61158	ACTR3	3|0	3	1.5	2	2|1	0.04	0.08	0.04	-7.13	1	0.65
TcdBdGTD	P61204	ARF3	1|0	1	0.5	2	4|0	0	0	0	-8.53	0.25	0.78
TcdBdGTD	P61221	ABCE1	3|0	3	1.5	2	3|0	0.06	0.12	0.06	-6.85	1	0.62
TcdBdGTD	P61247	RPS3A	6|0	6	3	2	21|0	0	0	0	-45.22	0.29	0.78
TcdBdGTD	P61313	RPL15	13|3	16	8	2	10|1	0.01	0.03	0.01	-16.04	1.45	0.69
TcdBdGTD	P61626	LYZ	1|0	1	0.5	2	2|0	0	0	0	-4.69	0.5	0.78
TcdBdGTD	P61758	VBP1	6|0	6	3	2	1|0	0.5	0.99	0.5	-3.33	6	0.24
TcdBdGTD	P61962	DCAF7	7|1	8	4	2	2|0	0.45	0.9	0.45	-3.28	4	0.42
TcdBdGTD	P61978	HNRNPK	17|10	27	13.5	2	25|3	0	0	0	-35.4	0.96	0.77
TcdBdGTD	P61981	YWHAG	1|0	1	0.5	2	3|0	0	0	0	-6.85	0.33	0.78
TcdBdGTD	P62241	RPS8	19|12	31	15.5	2	20|6	0	0	0	-28.95	1.19	0.77
TcdBdGTD	P62244	RPS15A	5|1	6	3	2	10|0	0	0	0	-18.13	0.6	0.78
TcdBdGTD	P62249	RPS16	5|3	8	4	2	11|1	0	0	0	-17.83	0.67	0.78
TcdBdGTD	P62263	RPS14	3|1	4	2	2	13|0	0	0	0	-24.45	0.31	0.78
TcdBdGTD	P62266	RPS23	13|10	23	11.5	2	8|1	0.12	0.2	0.12	-3.59	2.56	0.6
TcdBdGTD	P62280	RPS11	11|6	17	8.5	2	12|0	0	0	0	-12.76	1.42	0.73
TcdBdGTD	P62424	RPL7A	4|1	5	2.5	2	15|1	0	0	0	-30.83	0.31	0.78
TcdBdGTD	P62701	RPS4X	4|0	4	2	2	14|0	0	0	0	-29.81	0.29	0.78
TcdBdGTD	P62714	PPP2CB	1|0	1	0.5	2	4|0	0	0	0	-8.53	0.25	0.78
TcdBdGTD	P62753	RPS6	12|8	20	10	2	13|2	0	0	0	-15.32	1.33	0.75
TcdBdGTD	P62805	H4C1	6|3	9	4.5	2	47|2	0	0	0	-95.41	0.18	0.78
TcdBdGTD	P62826	RAN	7|3	10	5	2	14|2	0	0	0	-25.79	0.62	0.78
TcdBdGTD	P62829	RPL23	12|7	19	9.5	2	7|1	0.14	0.28	0.14	-5.14	2.38	0.58
TcdBdGTD	P62851	RPS25	1|0	1	0.5	2	9|0	0	0	0	-19.13	0.11	0.78
TcdBdGTD	P62854	RPS26	1|0	1	0.5	2	4|0	0	0	0	-8.53	0.25	0.78
TcdBdGTD	P62857	RPS28	3|5	8	4	2	6|1	0	0	0	-8.99	1.14	0.72
TcdBdGTD	P62873	GNB1	6|2	8	4	2	5|1	0.02	0.03	0.02	-8.72	1.33	0.68
TcdBdGTD	P62888	RPL30	1|0	1	0.5	2	4|0	0	0	0	-8.53	0.25	0.78
TcdBdGTD	P62906	RPL10A	2|0	2	1	2	10|0	0	0	0	-21.14	0.2	0.78
TcdBdGTD	P62913	RPL11	6|3	9	4.5	2	5|2	0	0.01	0	-9.43	1.29	0.71
TcdBdGTD	P62917	RPL8	6|1	7	3.5	2	4|2	0.02	0.03	0.02	-10.93	1.17	0.68
TcdBdGTD	P62937	PPIA	18|4	22	11	2	30|6	0	0	0	-64.76	0.61	0.78
TcdBdGTD	P62942	FKBP1A	1|1	2	1	2	4|0	0	0	0	-6.44	0.5	0.78
TcdBdGTD	P63104	YWHAZ	19|13	32	16	2	23|11	0	0	0	-42.24	0.94	0.77
TcdBdGTD	P63151	PPP2R2A	25|9	34	17	2	19|4	0	0	0	-28.09	1.48	0.75
TcdBdGTD	P63167	DYNLL1	2|4	6	3	2	5|2	0	0	0	-11.02	0.86	0.74
TcdBdGTD	P63220	RPS21	6|2	8	4	2	6|0	0.02	0.05	0.02	-8.32	1.33	0.67
TcdBdGTD	P63241	EIF5A	10|5	15	7.5	2	22|4	0	0	0	-41.47	0.58	0.78
TcdBdGTD	P63244	RACK1	15|1	16	8	2	24|2	0	0	0	-52.4	0.62	0.77
TcdBdGTD	P68032	ACTC1	6|2	8	4	2	4|4	0	0	0	-12.9	1	0.73
TcdBdGTD	P68104	EEF1A1	29|27	56	28	2	52|24	0	0	0	-96.65	0.74	0.78
TcdBdGTD	P68363	TUBA1B	28|21	49	24.5	2	42|13	0	0	0	-67.32	0.89	0.78
TcdBdGTD	P68371	TUBB4B	5|1	6	3	2	16|0	0	0	0	-30.7	0.38	0.78
TcdBdGTD	P68431	H3C1	9|7	16	8	2	21|7	0	0	0	-41.47	0.57	0.78
TcdBdGTD	P69905	HBA1	17|17	34	17	2	3|5	1	1	1	6.68	4.25	0
TcdBdGTD	P78371	CCT2	10|5	15	7.5	2	7|2	0.01	0.02	0.01	-9.63	1.67	0.69
TcdBdGTD	P78406	RAE1	3|0	3	1.5	2	2|0	0.17	0.34	0.17	-4.69	1.5	0.56
TcdBdGTD	P78527	PRKDC	4|0	4	2	2	0|1	0.46	0.91	0.46	-3.33	4	0.4
TcdBdGTD	P81605	DCD	7|5	12	6	2	5|8	0	0	0	-17.18	0.92	0.76
TcdBdGTD	P83731	RPL24	5|1	6	3	2	6|0	0.01	0.02	0.01	-10.14	1	0.7
TcdBdGTD	P84098	RPL19	5|3	8	4	2	5|0	0.04	0.07	0.04	-5.15	1.6	0.65
TcdBdGTD	P84103	SRSF3	1|1	2	1	2	1|1	0	0	0	-3.52	1	0.78
TcdBdGTD	Q00059	TFAM	4|1	5	2.5	2	3|0	0.14	0.27	0.14	-5.04	1.67	0.59
TcdBdGTD	Q00325	SLC25A3	1|0	1	0.5	2	3|0	0	0	0	-6.85	0.33	0.78
TcdBdGTD	Q00610	CLTC	7|1	8	4	2	25|0	0	0	0	-50.11	0.32	0.78
TcdBdGTD	Q00839	HNRNPU	14|13	27	13.5	2	11|3	0	0	0	-7.85	1.93	0.73
TcdBdGTD	Q01105	SET	1|0	1	0.5	2	5|0	0	0	0	-10.78	0.2	0.78
TcdBdGTD	Q01469	FABP5	3|0	3	1.5	2	3|3	0	0	0	-13.43	0.5	0.78
TcdBdGTD	Q02413	DSG1	8|19	27	13.5	2	17|58	0	0	0	-136.36	0.36	0.78
TcdBdGTD	Q02487	DSC2	5|3	8	4	2	0|0	0.99	1	0.99	4.49	40	0
TcdBdGTD	Q02543	RPL18A	7|0	7	3.5	2	3|0	0.35	0.71	0.35	-6.85	2.33	0.45
TcdBdGTD	Q02878	RPL6	8|4	12	6	2	7|2	0	0	0	-11.16	1.33	0.72
TcdBdGTD	Q04695	KRT17	6|1	7	3.5	2	0|24	0	0	0	-47.89	0.29	0.78
TcdBdGTD	Q05048	CSTF1	4|1	5	2.5	2	1|0	0.46	0.91	0.46	-1.72	5	0.4
TcdBdGTD	Q06124	PTPN11	3|2	5	2.5	2	4|0	0.01	0.03	0.01	-5.01	1.25	0.69
TcdBdGTD	Q06830	PRDX1	55|21	76	38	2	45|19	0	0	0	-84.53	1.19	0.78
TcdBdGTD	Q07020	RPL18	5|2	7	3.5	2	9|0	0	0	0	-13.99	0.78	0.74
TcdBdGTD	Q07021	C1QBP	2|0	2	1	2	1|0	0.2	0.4	0.2	-3.33	2	0.5
TcdBdGTD	Q07666	KHDRBS1	5|1	6	3	2	3|0	0.23	0.45	0.23	-5.04	2	0.49
TcdBdGTD	Q07954	LRP1	18|18	36	18	2	0|0	1	1	1	27.89	180	0
TcdBdGTD	Q07955	SRSF1	3|2	5	2.5	2	3|1	0.01	0.02	0.01	-5.6	1.25	0.7
TcdBdGTD	Q08188	TGM3	3|3	6	3	2	3|13	0	0	0	-25.97	0.38	0.78
TcdBdGTD	Q08211	DHX9	11|2	13	6.5	2	10|0	0.01	0.02	0.01	-15.8	1.3	0.7
TcdBdGTD	Q08554	DSC1	2|5	7	3.5	2	1|10	0	0	0	-18.07	0.64	0.78
TcdBdGTD	Q08J23	NSUN2	4|0	4	2	2	1|0	0.46	0.91	0.46	-3.33	4	0.4
TcdBdGTD	Q09666	AHNAK	1|0	1	0.5	2	22|1	0	0	0	-49.72	0.04	0.78
TcdBdGTD	Q13085	ACACA	1729|1559	3288	1644	2	2155|1624	0	0	0	#NAME?	0.87	0.78
TcdBdGTD	Q13148	TARDBP	2|1	3	1.5	2	2|0	0.07	0.14	0.07	-3.28	1.5	0.61
TcdBdGTD	Q13162	PRDX4	4|4	8	4	2	4|3	0	0	0	-7.98	1.14	0.73
TcdBdGTD	Q13185	CBX3	7|1	8	4	2	3|1	0.37	0.73	0.37	-7.02	2	0.43
TcdBdGTD	Q13247	SRSF6	8|4	12	6	2	6|2	0.01	0.01	0.01	-9.51	1.5	0.71
TcdBdGTD	Q13310	PABPC4	1|0	1	0.5	2	3|0	0	0	0	-6.85	0.33	0.78
TcdBdGTD	Q13404	UBE2V1	3|0	3	1.5	2	3|0	0.06	0.12	0.06	-6.85	1	0.62
TcdBdGTD	Q13428	TCOF1	4|1	5	2.5	2	1|0	0.46	0.91	0.46	-1.72	5	0.4
TcdBdGTD	Q13541	EIF4EBP1	12|7	19	9.5	2	11|1	0	0	0	-11.46	1.58	0.72
TcdBdGTD	Q13596	SNX1	12|3	15	7.5	2	1|0	0.86	1	0.86	0.95	15	0.02
TcdBdGTD	Q13835	PKP1	0|1	1	0.5	2	17|2	0	0	0	-41.06	0.05	0.78
TcdBdGTD	Q13838	DDX39B	4|0	4	2	2	5|0	0.01	0.02	0.01	-10.78	0.8	0.69
TcdBdGTD	Q13867	BLMH	1|0	1	0.5	2	6|12	0	0	0	-39.66	0.06	0.78
TcdBdGTD	Q13885	TUBB2A	1|0	1	0.5	2	7|0	0	0	0	-14.9	0.14	0.78
TcdBdGTD	Q14103	HNRNPD	5|2	7	3.5	2	4|2	0	0.01	0	-9.11	1.17	0.71
TcdBdGTD	Q14126	DSG2	15|7	22	11	2	1|0	1	1	1	6.66	22	0
TcdBdGTD	Q14145	KEAP1	13|5	18	9	2	0|0	1	1	1	7.91	90	0
TcdBdGTD	Q14166	TTLL12	4|0	4	2	2	0|0	0.5	1	0.5	-1.89	20	0.22
TcdBdGTD	Q14240	EIF4A2	2|0	2	1	2	8|0	0	0	0	-16.86	0.25	0.78
TcdBdGTD	Q14247	CTTN	2|2	4	2	2	1|0	0.4	0.4	0.4	-0.4	4	0.43
TcdBdGTD	Q14318	FKBP8	4|0	4	2	2	0|0	0.5	1	0.5	-1.89	20	0.22
TcdBdGTD	Q14574	DSC3	6|2	8	4	2	3|3	0.02	0.03	0.02	-9.11	1.33	0.68
TcdBdGTD	Q14677	CLINT1	5|1	6	3	2	0|0	0.5	1	0.5	0.61	30	0.17
TcdBdGTD	Q14974	KPNB1	3|0	3	1.5	2	2|0	0.17	0.34	0.17	-4.69	1.5	0.56
TcdBdGTD	Q14980	NUMA1	4|0	4	2	2	1|0	0.46	0.91	0.46	-3.33	4	0.4
TcdBdGTD	Q15061	WDR43	1|0	1	0.5	2	1|0	0	0	0	-3.33	1	0.78
TcdBdGTD	Q15084	PDIA6	7|0	7	3.5	2	2|1	0.46	0.92	0.46	-7.13	2.33	0.4
TcdBdGTD	Q15149	PLEC	3|1	4	2	2	19|2	0	0	0	-41.67	0.19	0.78
TcdBdGTD	Q15181	PPA1	6|1	7	3.5	2	1|1	0.47	0.94	0.47	-3.52	3.5	0.3
TcdBdGTD	Q15233	NONO	1|0	1	0.5	2	19|0	0	0	0	-40.83	0.05	0.78
TcdBdGTD	Q15365	PCBP1	9|6	15	7.5	2	13|3	0	0	0	-20.24	0.94	0.76
TcdBdGTD	Q15366	PCBP2	5|3	8	4	2	4|1	0.02	0.04	0.02	-5.7	1.6	0.67
TcdBdGTD	Q15393	SF3B3	3|0	3	1.5	2	2|0	0.17	0.34	0.17	-4.69	1.5	0.56
TcdBdGTD	Q15424	SAFB	1|2	3	1.5	2	1|0	0.2	0.4	0.2	-1.72	3	0.5
TcdBdGTD	Q15517	CDSN	1|2	3	1.5	2	2|6	0	0	0	-14.76	0.38	0.78
TcdBdGTD	Q15717	ELAVL1	3|1	4	2	2	1|0	0.36	0.72	0.36	-1.72	4	0.44
TcdBdGTD	Q15813	TBCE	3|0	3	1.5	2	0|0	0.49	0.99	0.49	-1.89	15	0.25
TcdBdGTD	Q16527	CSRP2	6|6	12	6	2	6|0	0.05	0.05	0.05	-3.05	2	0.64
TcdBdGTD	Q16576	RBBP7	9|2	11	5.5	2	9|0	0.01	0.01	0.01	-13.99	1.22	0.71
TcdBdGTD	Q16629	SRSF7	0|4	4	2	2	0|1	0.46	0.91	0.46	-3.33	4	0.4
TcdBdGTD	Q16658	FSCN1	1|0	1	0.5	2	3|0	0	0	0	-6.85	0.33	0.78
TcdBdGTD	Q2TAA2	IAH1	3|0	3	1.5	2	3|1	0.01	0.02	0.01	-9.12	0.75	0.7
TcdBdGTD	Q3MHD2	LSM12	4|2	6	3	2	3|1	0.03	0.06	0.03	-5.6	1.5	0.66
TcdBdGTD	Q53H12	AGK	3|0	3	1.5	2	0|0	0.49	0.99	0.49	-1.89	15	0.25
TcdBdGTD	Q5BKZ1	ZNF326	3|0	3	1.5	2	2|0	0.17	0.34	0.17	-4.69	1.5	0.56
TcdBdGTD	Q5D862	FLG2	0|3	3	1.5	2	3|21	0	0	0	-52.06	0.12	0.78
TcdBdGTD	Q5T9A4	ATAD3B	6|0	6	3	2	2|0	0.41	0.82	0.41	-4.69	3	0.43
TcdBdGTD	Q641Q2	WASHC2A	3|2	5	2.5	2	0|0	0.96	0.99	0.96	2.64	25	0
TcdBdGTD	Q6FI81	CIAPIN1	4|4	8	4	2	3|0	0.27	0.27	0.27	-0.99	2.67	0.48
TcdBdGTD	Q6KB66	KRT80	3|4	7	3.5	2	6|13	0	0	0	-32.61	0.37	0.78
TcdBdGTD	Q6PKG0	LARP1	0|1	1	0.5	2	2|0	0	0	0	-4.69	0.5	0.78
TcdBdGTD	Q7KZF4	SND1	5|0	5	2.5	2	10|0	0	0	0	-21.14	0.5	0.78
TcdBdGTD	Q7L1Q6	BZW1	2|0	2	1	2	6|0	0	0	0	-12.64	0.33	0.78
TcdBdGTD	Q7RTV0	PHF5A	1|3	4	2	2	3|1	0.01	0.02	0.01	-7.02	1	0.7
TcdBdGTD	Q7Z2W4	ZC3HAV1	5|1	6	3	2	0|0	0.5	1	0.5	0.61	30	0.17
TcdBdGTD	Q7Z3T8	ZFYVE16	35|21	56	28	2	0|0	1	1	1	32.32	280	0
TcdBdGTD	Q86Y46	KRT73	2|1	3	1.5	2	9|4	0	0	0	-25.36	0.23	0.78
TcdBdGTD	Q86YZ3	HRNR	15|16	31	15.5	2	18|26	0	0	0	-58.14	0.7	0.78
TcdBdGTD	Q8IYB3	SRRM1	2|4	6	3	2	0|0	0.97	1	0.97	2.64	30	0
TcdBdGTD	Q8IYB5	SMAP1	3|1	4	2	2	4|0	0.01	0.03	0.01	-6.44	1	0.69
TcdBdGTD	Q8IZP0	ABI1	6|2	8	4	2	1|2	0.4	0.79	0.4	-3.82	2.67	0.43
TcdBdGTD	Q8N1N4	KRT78	4|6	10	5	2	6|26	0	0	0	-56.42	0.31	0.78
TcdBdGTD	Q8NBS9	TXNDC5	11|6	17	8.5	2	8|4	0	0	0	-13.86	1.42	0.73
TcdBdGTD	Q8NC51	SERBP1	16|13	29	14.5	2	21|2	0	0	0	-21.85	1.26	0.77
TcdBdGTD	Q8NI08	NCOA7	11|9	20	10	2	0|0	1	1	1	14.3	100	0
TcdBdGTD	Q8WUA2	PPIL4	5|3	8	4	2	6|0	0.01	0.02	0.01	-6.88	1.33	0.7
TcdBdGTD	Q8WUM4	PDCD6IP	31|9	40	20	2	23|2	0	0	0	-31.52	1.6	0.73
TcdBdGTD	Q8WWM7	ATXN2L	4|0	4	2	2	1|0	0.46	0.91	0.46	-3.33	4	0.4
TcdBdGTD	Q8WX93	PALLD	3|0	3	1.5	2	3|0	0.06	0.12	0.06	-6.85	1	0.62
TcdBdGTD	Q92597	NDRG1	1|0	1	0.5	2	2|0	0	0	0	-4.69	0.5	0.78
TcdBdGTD	Q92598	HSPH1	11|1	12	6	2	4|1	0.46	0.91	0.46	-8.88	2.4	0.42
TcdBdGTD	Q92841	DDX17	22|12	34	17	2	16|5	0	0	0	-20.29	1.62	0.74
TcdBdGTD	Q92945	KHSRP	51|29	80	40	2	34|15	0	0	0	-45.07	1.63	0.77
TcdBdGTD	Q96BW5	PTER	4|2	6	3	2	3|0	0.15	0.27	0.15	-3.32	2	0.57
TcdBdGTD	Q96CP2	FLYWCH2	4|0	4	2	2	2|0	0.27	0.54	0.27	-4.69	2	0.47
TcdBdGTD	Q96DC9	OTUB2	0|1	1	0.5	2	4|0	0	0	0	-8.53	0.25	0.78
TcdBdGTD	Q96FW1	OTUB1	5|1	6	3	2	6|1	0	0	0	-12.55	0.86	0.72
TcdBdGTD	Q96J01	THOC3	9|5	14	7	2	6|4	0	0	0	-11.82	1.4	0.73
TcdBdGTD	Q96P63	SERPINB12	1|0	1	0.5	2	2|7	0	0	0	-19.68	0.11	0.78
TcdBdGTD	Q96PK6	RBM14	3|1	4	2	2	4|0	0.01	0.03	0.01	-6.44	1	0.69
TcdBdGTD	Q96RQ3	MCCC1	224|271	495	247.5	2	262|250	0	0	0	-580.64	0.97	0.78
TcdBdGTD	Q96T17	MAP7D2	5|3	8	4	2	0|0	0.99	1	0.99	4.49	40	0
TcdBdGTD	Q99497	PARK7	15|11	26	13	2	12|5	0	0	0	-15.14	1.53	0.75
TcdBdGTD	Q99615	DNAJC7	2|0	2	1	2	2|1	0.01	0.02	0.01	-7.13	0.67	0.7
TcdBdGTD	Q99714	HSD17B10	6|2	8	4	2	5|0	0.08	0.15	0.08	-6.81	1.6	0.6
TcdBdGTD	Q99729	HNRNPAB	4|0	4	2	2	2|1	0.12	0.25	0.12	-7.13	1.33	0.59
TcdBdGTD	Q99798	ACO2	1|0	1	0.5	2	2|0	0	0	0	-4.69	0.5	0.78
TcdBdGTD	Q99832	CCT7	3|0	3	1.5	2	3|0	0.06	0.12	0.06	-6.85	1	0.62
TcdBdGTD	Q99873	PRMT1	6|0	6	3	2	3|0	0.3	0.6	0.3	-6.85	2	0.46
TcdBdGTD	Q9BQ67	GRWD1	1|1	2	1	2	3|0	0	0	0	-5.04	0.67	0.78
TcdBdGTD	Q9BV38	WDR18	5|1	6	3	2	5|0	0.03	0.07	0.03	-8.46	1.2	0.66
TcdBdGTD	Q9BV57	ADI1	6|3	9	4.5	2	3|2	0.07	0.14	0.07	-5.9	1.8	0.6
TcdBdGTD	Q9BVC4	MLST8	3|1	4	2	2	2|0	0.17	0.34	0.17	-3.28	2	0.56
TcdBdGTD	Q9BY42	RTF2	2|1	3	1.5	2	2|0	0.07	0.14	0.07	-3.28	1.5	0.61
TcdBdGTD	Q9BYB4	GNB1L	7|4	11	5.5	2	7|0	0.02	0.03	0.02	-7.06	1.57	0.68
TcdBdGTD	Q9C0B1	FTO	9|2	11	5.5	2	6|0	0.17	0.34	0.17	-8.32	1.83	0.55
TcdBdGTD	Q9H3K6	BOLA2	3|3	6	3	2	5|3	0	0	0	-11.18	0.75	0.78
TcdBdGTD	Q9H4A4	RNPEP	5|0	5	2.5	2	2|0	0.35	0.7	0.35	-4.69	2.5	0.45
TcdBdGTD	Q9H4F8	SMOC1	5|6	11	5.5	2	0|0	1	1	1	7.91	55	0
TcdBdGTD	Q9H7E9	C8orf33	2|1	3	1.5	2	3|0	0.02	0.03	0.02	-5.04	1	0.67
TcdBdGTD	Q9HA64	FN3KRP	24|29	53	26.5	2	28|14	0	0	0	-40.08	1.26	0.77
TcdBdGTD	Q9HB71	CACYBP	9|0	9	4.5	2	1|0	0.5	1	0.5	-3.33	9	0.13
TcdBdGTD	Q9HC38	GLOD4	12|5	17	8.5	2	11|0	0.01	0.01	0.01	-12.57	1.55	0.71
TcdBdGTD	Q9HCC0	MCCC2	4|0	4	2	2	3|0	0.14	0.27	0.14	-6.85	1.33	0.59
TcdBdGTD	Q9NP64	ZCCHC17	2|4	6	3	2	1|0	0.66	0.91	0.66	-0.4	6	0.02
TcdBdGTD	Q9NP72	RAB18	5|1	6	3	2	3|0	0.23	0.45	0.23	-5.04	2	0.49
TcdBdGTD	Q9NR30	DDX21	6|0	6	3	2	2|0	0.41	0.82	0.41	-4.69	3	0.43
TcdBdGTD	Q9NS86	LANCL2	11|5	16	8	2	6|1	0.19	0.38	0.19	-6.03	2.29	0.55
TcdBdGTD	Q9NSD9	FARSB	4|0	4	2	2	4|0	0.05	0.09	0.05	-8.53	1	0.64
TcdBdGTD	Q9NUQ3	TXLNG	7|0	7	3.5	2	1|0	0.5	1	0.5	-3.33	7	0.2
TcdBdGTD	Q9NWB6	ARGLU1	1|4	5	2.5	2	3|0	0.14	0.27	0.14	-5.04	1.67	0.59
TcdBdGTD	Q9NYF8	BCLAF1	7|0	7	3.5	2	2|1	0.46	0.92	0.46	-7.13	2.33	0.4
TcdBdGTD	Q9NZI8	IGF2BP1	3|0	3	1.5	2	0|0	0.49	0.99	0.49	-1.89	15	0.25
TcdBdGTD	Q9NZT1	CALML5	4|0	4	2	2	6|11	0	0	0	-37.62	0.24	0.78
TcdBdGTD	Q9P258	RCC2	19|7	26	13	2	25|5	0	0	0	-45.14	0.87	0.77
TcdBdGTD	Q9P2S5	WRAP73	6|0	6	3	2	3|0	0.3	0.6	0.3	-6.85	2	0.46
TcdBdGTD	Q9UBV8	PEF1	19|9	28	14	2	14|4	0	0	0	-19.36	1.56	0.74
TcdBdGTD	Q9UHD1	CHORDC1	3|1	4	2	2	5|0	0	0.01	0	-8.46	0.8	0.71
TcdBdGTD	Q9UM54	MYO6	81|51	132	66	2	0|0	1	1	1	75.69	660	0
TcdBdGTD	Q9UM82	SPATA2	4|1	5	2.5	2	0|0	0.5	1	0.5	0.61	25	0.22
TcdBdGTD	Q9UMS4	PRPF19	12|2	14	7	2	2|1	0.51	1	0.51	-3.82	4.67	0.1
TcdBdGTD	Q9UMZ2	SYNRG	2|1	3	1.5	2	0|0	0.47	0.93	0.47	0.61	15	0.31
TcdBdGTD	Q9UQ35	SRRM2	23|6	29	14.5	2	16|3	0	0	0	-25.78	1.53	0.72
TcdBdGTD	Q9UQ80	PA2G4	13|2	15	7.5	2	26|0	0	0	0	-48.95	0.58	0.78
TcdBdGTD	Q9Y230	RUVBL2	4|0	4	2	2	1|0	0.46	0.91	0.46	-3.33	4	0.4
TcdBdGTD	Q9Y265	RUVBL1	14|0	14	7	2	7|4	0.11	0.21	0.11	-24.43	1.27	0.6
TcdBdGTD	Q9Y266	NUDC	4|2	6	3	2	2|0	0.34	0.54	0.34	-1.8	3	0.46
TcdBdGTD	Q9Y277	VDAC3	5|1	6	3	2	1|0	0.49	0.98	0.49	-1.72	6	0.28
TcdBdGTD	Q9Y2L1	DIS3	1|0	1	0.5	2	2|0	0	0	0	-4.69	0.5	0.78
TcdBdGTD	Q9Y2X3	NOP58	4|0	4	2	2	6|0	0	0	0	-12.64	0.67	0.72
TcdBdGTD	Q9Y383	LUC7L2	1|1	2	1	2	3|1	0	0	0	-7.02	0.5	0.78
TcdBdGTD	Q9Y3C8	UFC1	2|1	3	1.5	2	6|0	0	0	0	-10.14	0.5	0.78
TcdBdGTD	Q9Y3F4	STRAP	10|4	14	7	2	7|1	0.04	0.09	0.04	-9.1	1.75	0.65
TcdBdGTD	Q9Y5B9	SUPT16H	0|1	1	0.5	2	1|0	0	0	0	-3.33	1	0.78
TcdBdGTD	Q9Y6C9	MTCH2	1|0	1	0.5	2	0|1	0	0	0	-3.33	1	0.78
TcdBdGTD	P54886	ALDH18A1	2|0	2	1	2	0|0	0.47	0.93	0.47	-1.89	10	0.31
TcdBdGTD	P56537	EIF6	0|1	1	0.5	2	3|2	0	0	0	-11.35	0.2	0.78
TcdBdGTD	P61026	RAB10	1|0	1	0.5	2	2|0	0	0	0	-4.69	0.5	0.78
TcdBdGTD	P63279	UBE2I	2|1	3	1.5	2	1|0	0.2	0.4	0.2	-1.72	3	0.5
TcdBdGTD	Q00688	FKBP3	1|0	1	0.5	2	1|0	0	0	0	-3.33	1	0.78
TcdBdGTD	Q12931	TRAP1	1|0	1	0.5	2	1|0	0	0	0	-3.33	1	0.78
TcdBdGTD	Q15003	NCAPH	2|0	2	1	2	0|0	0.47	0.93	0.47	-1.89	10	0.31
TcdBdGTD	Q3ZCQ8	TIMM50	1|0	1	0.5	2	2|0	0	0	0	-4.69	0.5	0.78
TcdBdGTD	Q8N2G8	GHDC	0|2	2	1	2	1|0	0.2	0.4	0.2	-3.33	2	0.5
TcdBdGTD	Q9GZP4	PITHD1	9|2	11	5.5	2	8|0	0.02	0.05	0.02	-11.96	1.38	0.67
TcdBdGTD	Q9Y3A5	SBDS	3|0	3	1.5	2	0|0	0.49	0.99	0.49	-1.89	15	0.25
TcdBdGTD	O75643	SNRNP200	2|0	2	1	2	0|0	0.47	0.93	0.47	-1.89	10	0.31
TcdBdGTD	P43243	MATR3	1|1	2	1	2	1|0	0	0	0	-1.72	2	0.78
TcdBdGTD	P62318	SNRPD3	1|1	2	1	2	2|0	0	0	0	-3.28	1	0.78
TcdBdGTD	Q13263	TRIM28	2|0	2	1	2	0|0	0.47	0.93	0.47	-1.89	10	0.31
TcdBdGTD	Q66PJ3	ARL6IP4	0|2	2	1	2	0|0	0.47	0.93	0.47	-1.89	10	0.31
TcdBdGTD	Q92783	STAM	2|0	2	1	2	0|0	0.47	0.93	0.47	-1.89	10	0.31
TcdBdGTD	A0AVT1	UBA6	2|0	2	1	2	1|0	0.2	0.4	0.2	-3.33	2	0.5
TcdBdGTD	O14730	RIOK3	2|0	2	1	2	0|0	0.47	0.93	0.47	-1.89	10	0.31
TcdBdGTD	P10412	H1-4	27|60	87	43.5	2	36|33	0	0	0	-84.59	1.26	0.78
TcdBdGTD	P14635	CCNB1	2|0	2	1	2	1|0	0.2	0.4	0.2	-3.33	2	0.5
TcdBdGTD	P62993	GRB2	0|2	2	1	2	2|0	0.07	0.14	0.07	-4.69	1	0.61
TcdBdGTD	Q13242	SRSF9	3|0	3	1.5	2	1|0	0.36	0.72	0.36	-3.33	3	0.44
TcdBdGTD	P00551	aphA1	4|2	6	3	2	2|2	0.03	0.06	0.03	-5.6	1.5	0.66
TcdBdGTD	P0C0S8	H2AC11	3|2	5	2.5	2	71|4	0	0	0	-156.16	0.07	0.78
TcdBdGTD	P54819	AK2	1|0	1	0.5	2	1|0	0	0	0	-3.33	1	0.78
TcdBdGTD	Q05639	EEF1A2	1|0	1	0.5	2	0|0	0	0	0	-1.89	5	0.78
TcdBdGTD	Q99614	TTC1	1|0	1	0.5	2	1|0	0	0	0	-3.33	1	0.78
TcdBdGTD	O77727	KRT15	2|2	4	2	2	2|4	0	0	0	-9.11	0.67	0.78
TcdBdGTD	P06730	EIF4E	1|0	1	0.5	2	2|0	0	0	0	-4.69	0.5	0.78
TcdBdGTD	P47897	QARS1	1|0	1	0.5	2	1|0	0	0	0	-3.33	1	0.78
TcdBdGTD	Q14332	FZD2	2|0	2	1	2	0|0	0.47	0.93	0.47	-1.89	10	0.31
TcdBdGTD	P50914	RPL14	2|0	2	1	2	4|0	0	0	0	-8.53	0.5	0.78
TcdBdGTD	Q15843	NEDD8	1|0	1	0.5	2	1|0	0	0	0	-3.33	1	0.78
TcdBdGTD	P53999	SUB1	1|2	3	1.5	2	2|0	0.07	0.14	0.07	-3.28	1.5	0.61
TcdBdGTD	P62140	PPP1CB	2|0	2	1	2	2|0	0.07	0.14	0.07	-4.69	1	0.61
TcdBdGTD	Q9H8M7	MINDY3	2|0	2	1	2	0|0	0.47	0.93	0.47	-1.89	10	0.31
TcdBdGTD	O43390	HNRNPR	2|1	3	1.5	2	0|0	0.47	0.93	0.47	0.61	15	0.31
TcdBdGTD	P40222	TXLNA	1|0	1	0.5	2	2|0	0	0	0	-4.69	0.5	0.78
TcdBdGTD	P63208	SKP1	3|0	3	1.5	2	1|0	0.36	0.72	0.36	-3.33	3	0.44
TcdBdGTD	Q92879	CELF1	1|0	1	0.5	2	1|0	0	0	0	-3.33	1	0.78
TcdBdGTD	Q9H910	JPT2	1|2	3	1.5	2	1|0	0.2	0.4	0.2	-1.72	3	0.5
TcdBdGTD	O00273	DFFA	1|0	1	0.5	2	0|1	0	0	0	-3.33	1	0.78
TcdBdGTD	P02042	HBD	1|2	3	1.5	2	0|0	0.47	0.93	0.47	0.61	15	0.31
TcdBdGTD	Q8IZH2	XRN1	1|0	1	0.5	2	2|0	0	0	0	-4.69	0.5	0.78
TcdBdGTD	P33992	MCM5	2|0	2	1	2	1|0	0.2	0.4	0.2	-3.33	2	0.5
TcdBdGTD	Q01130	SRSF2	1|1	2	1	2	5|2	0	0	0	-12.99	0.29	0.78
TcdBdGTD	Q9H0E2	TOLLIP	1|0	1	0.5	2	2|0	0	0	0	-4.69	0.5	0.78
TcdBdGTD	P37108	SRP14	1|0	1	0.5	2	1|0	0	0	0	-3.33	1	0.78
TcdBdGTD	P36954	POLR2I	1|0	1	0.5	2	1|0	0	0	0	-3.33	1	0.78
TcdBdGTD	Q9GZU8	PSME3IP1	1|0	1	0.5	2	0|0	0	0	0	-1.89	5	0.78
TcdBdGTD	P16402	H1-3	0|1	1	0.5	2	2|0	0	0	0	-4.69	0.5	0.78
TcdBdGTD	Q13595	TRA2A	0|1	1	0.5	2	1|0	0	0	0	-3.33	1	0.78
TcdBdGTD	Q8N999	C12orf29	2|1	3	1.5	2	1|0	0.2	0.4	0.2	-1.72	3	0.5
TcdBdGTD	Q969Q0	RPL36AL	5|2	7	3.5	2	2|1	0.28	0.53	0.28	-3.82	2.33	0.47
TcdBdGTD	Q9NSE4	IARS2	2|0	2	1	2	0|0	0.47	0.93	0.47	-1.89	10	0.31
TcdBdGTD	Q99456	KRT12	2|0	2	1	2	1|5	0	0	0	-13.05	0.33	0.78
TcdBdGTD	P05141	SLC25A5	1|0	1	0.5	2	1|0	0	0	0	-3.33	1	0.78
TcdBdGTD	P61160	ACTR2	1|0	1	0.5	2	1|0	0	0	0	-3.33	1	0.78
TcdBdGTD	Q8TDN6	BRIX1	1|1	2	1	2	0|1	0	0	0	-1.72	2	0.78
TcdBdGTD	Q09028	RBBP4	1|0	1	0.5	2	0|0	0	0	0	-1.89	5	0.78
TcdBdGTD	P46778	RPL21	1|0	1	0.5	2	1|0	0	0	0	-3.33	1	0.78
TcdBdGTD	Q9BVJ6	UTP14A	2|0	2	1	2	0|0	0.47	0.93	0.47	-1.89	10	0.31
TcdBdGTD	O75832	PSMD10	1|0	1	0.5	2	1|0	0	0	0	-3.33	1	0.78
TcdBdGTD	Q9Y2Z0	SUGT1	1|0	1	0.5	2	0|0	0	0	0	-1.89	5	0.78
TcdBdGTD	Q5JRA6	MIA3	1|0	1	0.5	2	1|0	0	0	0	-3.33	1	0.78
TcdBdGTD	Q71RC2	LARP4	2|0	2	1	2	0|0	0.47	0.93	0.47	-1.89	10	0.31
TcdBdGTD	Q6PD74	AAGAB	2|1	3	1.5	2	0|0	0.47	0.93	0.47	0.61	15	0.31
TcdBdGTD	P53597	SUCLG1	2|0	2	1	2	1|0	0.2	0.4	0.2	-3.33	2	0.5
TcdBdGTD	P67936	TPM4	1|0	1	0.5	2	0|0	0	0	0	-1.89	5	0.78
TcdBdGTD	Q9H7C9	AAMDC	2|0	2	1	2	0|0	0.47	0.93	0.47	-1.89	10	0.31
TcdBdGTD	Q9H2U2	PPA2	2|0	2	1	2	1|1	0.06	0.11	0.06	-4.93	1	0.63
TcdBdGTD	O95757	HSPA4L	1|0	1	0.5	2	0|0	0	0	0	-1.89	5	0.78
TcdBdGTD	O95801	TTC4	2|1	3	1.5	2	0|0	0.47	0.93	0.47	0.61	15	0.31
TcdBdGTD	O94776	MTA2	2|0	2	1	2	1|0	0.2	0.4	0.2	-3.33	2	0.5
TcdBdGTD	Q8N9Q2	SREK1IP1	1|1	2	1	2	0|0	0	0	0	0.61	10	0.78
TcdBdGTD	Q5T749	KPRP	2|2	4	2	2	4|2	0	0	0	-9.11	0.67	0.78
TcdBdGTD	Q9BRF8	CPPED1	2|0	2	1	2	0|0	0.47	0.93	0.47	-1.89	10	0.31
TcdBdGTD	Q9H974	QTRT2	1|0	1	0.5	2	1|0	0	0	0	-3.33	1	0.78
TcdBdGTD	P25690		1|0	1	0.5	2	4|0	0	0	0	-8.53	0.25	0.78
TcdBdGTD	P51114	FXR1	3|0	3	1.5	2	2|0	0.17	0.34	0.17	-4.69	1.5	0.56
TcdBdGTD	Q5TEC6	H3-2	2|1	3	1.5	2	0|0	0.47	0.93	0.47	0.61	15	0.31
TcdBdGTD	Q9UHD8	SEPTIN9	1|0	1	0.5	2	1|0	0	0	0	-3.33	1	0.78
TcdBdGTD	P83881	RPL36A	2|3	5	2.5	2	1|1	0.22	0.32	0.22	-2.07	2.5	0.5
TcdBdGTD	Q14258	TRIM25	1|0	1	0.5	2	1|0	0	0	0	-3.33	1	0.78
TcdBdGTD	P21817	RYR1	2|0	2	1	2	0|0	0.47	0.93	0.47	-1.89	10	0.31
TcdBdGTD	P63092	GNAS	2|1	3	1.5	2	1|0	0.2	0.4	0.2	-1.72	3	0.5
TcdBdGTD	O75436	VPS26A	1|0	1	0.5	2	1|0	0	0	0	-3.33	1	0.78
TcdBdGTD	Q9H773	DCTPP1	1|0	1	0.5	2	1|0	0	0	0	-3.33	1	0.78
TcdBdGTD	Q9NYQ8	FAT2	9|1	10	5	2	5|1	0.17	0.34	0.17	-10.55	1.67	0.55
TcdBdGTD	Q96DG6	CMBL	1|0	1	0.5	2	0|0	0	0	0	-1.89	5	0.78
TcdBdGTD	Q8TCN5	ZNF507	0|2	2	1	2	1|1	0.06	0.11	0.06	-4.93	1	0.63
TcdBdGTD	Q9Y3A2	UTP11	2|0	2	1	2	0|0	0.47	0.93	0.47	-1.89	10	0.31
TcdBdGTD	Q9HAV7	GRPEL1	2|0	2	1	2	1|0	0.2	0.4	0.2	-3.33	2	0.5
TcdBdGTD	O95429	BAG4	2|0	2	1	2	0|0	0.47	0.93	0.47	-1.89	10	0.31
TcdBdGTD	O75607	NPM3	2|2	4	2	2	2|0	0.14	0.14	0.14	-1.8	2	0.58
TcdBdGTD	P05386	RPLP1	3|0	3	1.5	2	4|2	0	0	0	-13.43	0.5	0.78
TcdBdGTD	Q14498	RBM39	1|1	2	1	2	1|1	0	0	0	-3.52	1	0.78
TcdBdGTD	Q8NDC0	MAPK1IP1L	3|2	5	2.5	2	3|1	0.01	0.02	0.01	-5.6	1.25	0.7
TcdBdGTD	O14929	HAT1	1|0	1	0.5	2	0|0	0	0	0	-1.89	5	0.78
TcdBdGTD	Q9BU76	MMTAG2	2|2	4	2	2	1|0	0.4	0.4	0.4	-0.4	4	0.43
TcdBdGTD	O75348	ATP6V1G1	2|1	3	1.5	2	1|0	0.2	0.4	0.2	-1.72	3	0.5
TcdBdGTD	P54105	CLNS1A	2|2	4	2	2	2|0	0.14	0.14	0.14	-1.8	2	0.58
TcdBdGTD	Q13542	EIF4EBP2	1|0	1	0.5	2	1|0	0	0	0	-3.33	1	0.78
TcdBdGTD	P36969	GPX4	0|1	1	0.5	2	1|1	0	0	0	-4.93	0.5	0.78
TcdBdGTD	Q9BTT0	ANP32E	1|0	1	0.5	2	1|0	0	0	0	-3.33	1	0.78
TcdBdGTD	Q99986	VRK1	1|0	1	0.5	2	0|0	0	0	0	-1.89	5	0.78
TcdBdGTD	P46736	BRCC3	1|0	1	0.5	2	0|0	0	0	0	-1.89	5	0.78
TcdBdGTD	Q5T440	IBA57	1|0	1	0.5	2	1|0	0	0	0	-3.33	1	0.78
TcdBdGTD	P62820	RAB1A	1|0	1	0.5	2	3|0	0	0	0	-6.85	0.33	0.78
TcdBdGTD	Q9Y4P1	ATG4B	1|0	1	0.5	2	0|0	0	0	0	-1.89	5	0.78
TcdBdGTD	O96007	MOCS2	2|0	2	1	2	1|0	0.2	0.4	0.2	-3.33	2	0.5
TcdBdGTD	P0CG34	TMSB15A	3|0	3	1.5	2	1|0	0.36	0.72	0.36	-3.33	3	0.44
TcdBdGTD	Q68CQ7	GLT8D1	1|0	1	0.5	2	0|0	0	0	0	-1.89	5	0.78
TcdBdGTD	Q8N726	CDKN2A	1|0	1	0.5	2	0|0	0	0	0	-1.89	5	0.78
TcdBdGTD	P09132	SRP19	1|0	1	0.5	2	0|0	0	0	0	-1.89	5	0.78
TcdBdGTD	P49458	SRP9	1|1	2	1	2	0|0	0	0	0	0.61	10	0.78
TcdBdGTD	P12955	PEPD	1|1	2	1	2	2|0	0	0	0	-3.28	1	0.78
TcdBdGTD	Q9H074	PAIP1	1|0	1	0.5	2	0|0	0	0	0	-1.89	5	0.78
TcdBdGTD	Q9H0D6	XRN2	1|0	1	0.5	2	0|0	0	0	0	-1.89	5	0.78
TcdBdGTD	Q9BY32	ITPA	1|0	1	0.5	2	1|0	0	0	0	-3.33	1	0.78
TcdBdGTD	Q15287	RNPS1	1|1	2	1	2	1|0	0	0	0	-1.72	2	0.78
TcdBdGTD	P47914	RPL29	1|0	1	0.5	2	1|0	0	0	0	-3.33	1	0.78
TcdBdGTD	P55212	CASP6	1|0	1	0.5	2	0|0	0	0	0	-1.89	5	0.78
TcdBdGTD	Q5T6F2	UBAP2	1|0	1	0.5	2	0|0	0	0	0	-1.89	5	0.78
TcdBdGTD	P61077	UBE2D3	1|0	1	0.5	2	2|0	0	0	0	-4.69	0.5	0.78
TcdBdGTD	P47755	CAPZA2	1|0	1	0.5	2	1|0	0	0	0	-3.33	1	0.78
TcdBdGTD	O60869	EDF1	1|0	1	0.5	2	2|0	0	0	0	-4.69	0.5	0.78
TcdBdGTD	P53041	PPP5C	1|0	1	0.5	2	1|0	0	0	0	-3.33	1	0.78
TcdBdGTD	Q14444	CAPRIN1	1|0	1	0.5	2	0|0	0	0	0	-1.89	5	0.78
TcdBdGTD	Q32MZ4	LRRFIP1	1|0	1	0.5	2	0|0	0	0	0	-1.89	5	0.78
TcdBdGTD	Q9UBQ5	EIF3K	1|0	1	0.5	2	3|0	0	0	0	-6.85	0.33	0.78
TcdBdGTD	Q96CN7	ISOC1	1|0	1	0.5	2	0|0	0	0	0	-1.89	5	0.78
TcdBdGTD	Q8NEZ5	FBXO22	1|1	2	1	2	0|0	0	0	0	0.61	10	0.78
TcdBdGTD	O76031	CLPX	1|2	3	1.5	2	0|0	0.47	0.93	0.47	0.61	15	0.31
TcdBdGTD	Q7Z3Y8	KRT27	0|1	1	0.5	2	0|0	0	0	0	-1.89	5	0.78
TcdBdGTD	P49006	MARCKSL1	1|0	1	0.5	2	0|0	0	0	0	-1.89	5	0.78
TcdBdGTD	P04004	VTN	1|2	3	1.5	2	0|0	0.47	0.93	0.47	0.61	15	0.31
TcdBdGTD	O14618	CCS	1|0	1	0.5	2	0|0	0	0	0	-1.89	5	0.78
TcdBdGTD	Q96HE7	ERO1A	1|1	2	1	2	1|0	0	0	0	-1.72	2	0.78
TcdBdGTD	O94992	HEXIM1	1|0	1	0.5	2	0|0	0	0	0	-1.89	5	0.78
TcdBdGTD	P25789	PSMA4	1|0	1	0.5	2	1|0	0	0	0	-3.33	1	0.78
TcdBdGTD	O00244	ATOX1	1|0	1	0.5	2	2|0	0	0	0	-4.69	0.5	0.78
TcdBdGTD	Q9NY12	GAR1	1|0	1	0.5	2	1|0	0	0	0	-3.33	1	0.78
TcdBdGTD	P46779	RPL28	1|0	1	0.5	2	1|0	0	0	0	-3.33	1	0.78
TcdBdGTD	Q9UG63	ABCF2	1|0	1	0.5	2	0|0	0	0	0	-1.89	5	0.78
TcdBdGTD	Q13547	HDAC1	1|0	1	0.5	2	1|0	0	0	0	-3.33	1	0.78
TcdBdGTD	Q9BV68	RNF126	2|0	2	1	2	1|0	0.2	0.4	0.2	-3.33	2	0.5
TcdBdGTD	Q9GZT9	EGLN1	1|0	1	0.5	2	0|0	0	0	0	-1.89	5	0.78
TcdBdGTD	P26358	DNMT1	1|0	1	0.5	2	0|0	0	0	0	-1.89	5	0.78
TcdBdGTD	Q14061	COX17	0|2	2	1	2	0|0	0.47	0.93	0.47	-1.89	10	0.31
TcdBdGTD	P50613	CDK7	1|0	1	0.5	2	1|0	0	0	0	-3.33	1	0.78
TcdBdGTD	Q9BZI7	UPF3B	1|0	1	0.5	2	0|0	0	0	0	-1.89	5	0.78
TcdBdGTD	Q9Y5X1	SNX9	1|0	1	0.5	2	0|0	0	0	0	-1.89	5	0.78
TcdBdGTD	Q99829	CPNE1	2|0	2	1	2	1|0	0.2	0.4	0.2	-3.33	2	0.5
TcdBdGTD	O75940	SMNDC1	1|0	1	0.5	2	0|0	0	0	0	-1.89	5	0.78
TcdBdGTD	P13807	GYS1	2|0	2	1	2	0|1	0.2	0.4	0.2	-3.33	2	0.5
TcdBdGTD	O43670	ZNF207	0|1	1	0.5	2	1|0	0	0	0	-3.33	1	0.78
TcdBdGTD	Q9BSD7	NTPCR	1|0	1	0.5	2	0|0	0	0	0	-1.89	5	0.78
TcdBdGTD	P42892	ECE1	1|0	1	0.5	2	0|0	0	0	0	-1.89	5	0.78
TcdBdGTD	Q969T9	WBP2	1|0	1	0.5	2	2|0	0	0	0	-4.69	0.5	0.78
TcdBdGTD	P56545	CTBP2	1|1	2	1	2	1|0	0	0	0	-1.72	2	0.78
TcdBdGTD	P46821	MAP1B	1|0	1	0.5	2	0|0	0	0	0	-1.89	5	0.78
TcdBdGTD	P62995	TRA2B	1|1	2	1	2	1|0	0	0	0	-1.72	2	0.78
TcdBdGTD	O00233	PSMD9	1|1	2	1	2	0|0	0	0	0	0.61	10	0.78
TcdBdGTD	Q5T750	XP32	1|1	2	1	2	0|0	0	0	0	0.61	10	0.78
TcdBdGTD	P55786	NPEPPS	1|0	1	0.5	2	0|0	0	0	0	-1.89	5	0.78
TcdBdGTD	P46087	NOP2	1|0	1	0.5	2	0|0	0	0	0	-1.89	5	0.78
TcdBdGTD	Q8NB37	GATD1	1|0	1	0.5	2	0|0	0	0	0	-1.89	5	0.78
TcdBdGTD	Q8IWS0	PHF6	2|0	2	1	2	1|0	0.2	0.4	0.2	-3.33	2	0.5
TcdBdGTD	Q7Z7H8	MRPL10	1|0	1	0.5	2	0|0	0	0	0	-1.89	5	0.78
TcdBdGTD	Q9NX24	NHP2	1|0	1	0.5	2	0|0	0	0	0	-1.89	5	0.78
TcdBdGTD	Q15645	TRIP13	1|0	1	0.5	2	0|0	0	0	0	-1.89	5	0.78
TcdBdGTD	Q96C24	SYTL4	1|0	1	0.5	2	0|0	0	0	0	-1.89	5	0.78
TcdBdGTD	Q9UBU9	NXF1	1|0	1	0.5	2	0|0	0	0	0	-1.89	5	0.78
TcdBdGTD	Q96S66	CLCC1	1|0	1	0.5	2	0|0	0	0	0	-1.89	5	0.78
TcdBdGTD	Q9BQ04	RBM4B	1|0	1	0.5	2	0|0	0	0	0	-1.89	5	0.78
TcdBdGTD	Q9UI26	IPO11	1|0	1	0.5	2	0|0	0	0	0	-1.89	5	0.78
TcdBdGTD	P61081	UBE2M	1|0	1	0.5	2	0|0	0	0	0	-1.89	5	0.78
TcdBdGTD	Q01650	SLC7A5	1|0	1	0.5	2	0|0	0	0	0	-1.89	5	0.78
TcdBdGTD	P11177	PDHB	1|0	1	0.5	2	0|0	0	0	0	-1.89	5	0.78
TcdBdGTD	Q9BRP4	PAAF1	1|0	1	0.5	2	0|0	0	0	0	-1.89	5	0.78
TcdBdGTD	Q9Y221	NIP7	0|1	1	0.5	2	0|0	0	0	0	-1.89	5	0.78
TcdBdGTD	Q8NF37	LPCAT1	1|0	1	0.5	2	0|0	0	0	0	-1.89	5	0.78
TcdBdGTD	Q5JTZ9	AARS2	1|0	1	0.5	2	0|0	0	0	0	-1.89	5	0.78
TcdBdGTD	Q3B726	POLR1F	1|0	1	0.5	2	0|0	0	0	0	-1.89	5	0.78
TcdBdGTD	O75323	NIPSNAP2	2|0	2	1	2	0|0	0.47	0.93	0.47	-1.89	10	0.31
TcdBdGTD	P56192	MARS1	1|0	1	0.5	2	0|0	0	0	0	-1.89	5	0.78
TcdBdGTD	Q9NRG9	AAAS	1|0	1	0.5	2	0|0	0	0	0	-1.89	5	0.78
TcdBdGTD	Q86YP4	GATAD2A	1|0	1	0.5	2	0|0	0	0	0	-1.89	5	0.78
TcdBdGTD	Q7Z434	MAVS	1|0	1	0.5	2	0|0	0	0	0	-1.89	5	0.78
TcdBdGTD	Q15018	ABRAXAS2	1|0	1	0.5	2	0|0	0	0	0	-1.89	5	0.78
TcdBdGTD	Q16643	DBN1	1|0	1	0.5	2	0|0	0	0	0	-1.89	5	0.78
TcdBdGTD	P62861	FAU	1|0	1	0.5	2	0|0	0	0	0	-1.89	5	0.78
TcdBdGTD	Q9Y520	PRRC2C	1|0	1	0.5	2	0|0	0	0	0	-1.89	5	0.78
TcdBdGTD	Q6L8Q7	PDE12	1|0	1	0.5	2	0|0	0	0	0	-1.89	5	0.78
TcdBdGTD	Q6NUN7	JHY	0|4	4	2	2	0|9	0	0	0	-19.13	0.44	0.78
TcdBdGTD	P55036	PSMD4	1|0	1	0.5	2	1|0	0	0	0	-3.33	1	0.78
TcdBdGTD	Q96A49	SYAP1	1|0	1	0.5	2	0|0	0	0	0	-1.89	5	0.78
TcdBdGTD	Q9BV44	THUMPD3	1|0	1	0.5	2	0|0	0	0	0	-1.89	5	0.78
TcdBdGTD	O75084	FZD7	1|1	2	1	2	0|0	0	0	0	0.61	10	0.78
TcdBdGTD	O95456	PSMG1	1|0	1	0.5	2	1|0	0	0	0	-3.33	1	0.78
TcdBdGTD	Q8N0X7	SPART	1|0	1	0.5	2	0|0	0	0	0	-1.89	5	0.78
TcdBdGTD	Q9P2J5	LARS1	1|0	1	0.5	2	0|0	0	0	0	-1.89	5	0.78
TcdBdGTD	Q9Y5M8	SRPRB	1|0	1	0.5	2	0|0	0	0	0	-1.89	5	0.78
TcdBdGTD	Q0VDF9	HSPA14	1|0	1	0.5	2	1|0	0	0	0	-3.33	1	0.78
TcdBdGTD	Q12789	GTF3C1	1|0	1	0.5	2	0|0	0	0	0	-1.89	5	0.78
TcdBdGTD	Q06203	PPAT	1|0	1	0.5	2	0|0	0	0	0	-1.89	5	0.78
TcdBdGTD	Q86UE8	TLK2	1|0	1	0.5	2	0|0	0	0	0	-1.89	5	0.78
TcdBdGTD	Q86WX3	RPS19BP1	1|0	1	0.5	2	0|0	0	0	0	-1.89	5	0.78
TcdBdGTD	Q99426	TBCB	1|0	1	0.5	2	0|0	0	0	0	-1.89	5	0.78
TcdBdGTD	Q16637	SMN1	1|0	1	0.5	2	0|0	0	0	0	-1.89	5	0.78
TcdBdGTD	O76021	RSL1D1	1|0	1	0.5	2	0|0	0	0	0	-1.89	5	0.78
TcdBdGTD	P53384	NUBP1	1|0	1	0.5	2	0|0	0	0	0	-1.89	5	0.78
TcdBdGTD	Q6UWL6	KIRREL2	1|0	1	0.5	2	0|0	0	0	0	-1.89	5	0.78
TcdBdGTD	P13010	XRCC5	1|0	1	0.5	2	0|0	0	0	0	-1.89	5	0.78
TcdBdGTD	Q12906	ILF3	1|0	1	0.5	2	1|0	0	0	0	-3.33	1	0.78
TcdBdGTD	Q9Y3D2	MSRB2	0|1	1	0.5	2	0|0	0	0	0	-1.89	5	0.78
TcdBdGTD	P22234	PAICS	0|1	1	0.5	2	0|0	0	0	0	-1.89	5	0.78
TcdBdGTD	Q9NUU7	DDX19A	1|0	1	0.5	2	0|0	0	0	0	-1.89	5	0.78
TcdBdGTD	Q15050	RRS1	1|0	1	0.5	2	1|0	0	0	0	-3.33	1	0.78
TcdBdGTD	Q9Y285	FARSA	1|0	1	0.5	2	0|0	0	0	0	-1.89	5	0.78
TcdBdGTD	P05787	KRT8	1|0	1	0.5	2	3|3	0	0	0	-13.43	0.17	0.78
