# Supplementary material for: Mapping C. difficile TcdB interactions with host cell-surface and intracellular factors using proximity-dependent biotinylation labeling
Source: mBio. 2025 Jan 17;16(2):e03336-24. doi: 10.1128/mbio.03336-24 (PMC11796423; doi:10.1128/mbio.03336-24)
Supplement: Table S3 — Mapping the cell surface interactome of TcdB with recombinant proteins on 18Co cells (related to Table 1). [file mbio.03336-24-s0003.xlsx]

## Sheet: SAINT
Bait	Prey	PreyGene	Spec	SpecSum	AvgSpec	NumReplicates	ctrlCounts	AvgP	MaxP	SaintScore	logOddsScore	FoldChange	BFDR
TcdBCROPS	P18177	tcdB	47|132|280	459	153	3	0|0|0	1	1	1	68.57	1530	0
TcdBCROPS	P00750	PLAT	3|26|12	41	13.67	3	0|1|0	0.93	1	0.93	1.31	41	0
TcdBCROPS	Q8WUJ3	CEMIP	0|69|88	157	52.33	3	0|3|2	0.67	1	0.67	-9.2	31.4	0.03
TcdBCROPS	P08123	COL1A2	1|14|22	37	12.33	3	3|2|2	0.67	1	0.67	-9.75	5.29	0.13
TcdBCROPS	P0CG38	POTEI	16|0|4	20	6.67	3	0|1|0	0.66	1	0.66	-4.08	20	0.17
TcdBCROPS	Q07954	LRP1	2|107|162	271	90.33	3	1|1|32	0.64	0.99	0.64	-43.17	7.97	0.24
TcdBCROPS	P11717	IGF2R	0|2|6	8	2.67	3	0|0|0	0.59	1	0.59	-3.28	26.67	0.26
TcdBCROPS	P02452	COL1A1	3|15|23	41	13.67	3	7|3|5	0.51	1	0.51	-16.3	2.73	0.33
TcdBCROPS	P02647	APOA1	0|29|1	30	10	3	0|0|1	0.33	1	0.33	-4.08	30	0.45
TcdBCROPS	P01833	PIGR	0|15|0	15	5	3	0|0|0	0.33	1	0.33	-3.28	50	0.46
TcdBCROPS	Q14393	GAS6	0|14|0	14	4.67	3	0|0|0	0.33	1	0.33	-3.28	46.67	0.47
TcdBCROPS	P04259	KRT6B	24|2|1	27	9	3	3|3|0	0.33	1	0.33	-8.31	4.5	0.49
TcdB_TcdBCROPS	P02652	APOA2	0|6|0	6	2	3	0|0|0	0.33	1	0.33	-3.28	20	0.52
TcdBCROPS	P05121	SERPINE1	0|6|1	7	2.33	3	0|0|0	0.33	1	0.33	-3.28	23.33	0.52
TcdBCROPS	O76009	KRT33A	0|7|0	7	2.33	3	0|0|0	0.33	1	0.33	-3.28	23.33	0.52
TcdBCROPS	Q9C075	KRT23	5|0|0	5	1.67	3	0|0|0	0.33	1	0.33	-3.28	16.67	0.54
TcdBCROPS	Q13835	PKP1	31|2|0	33	11	3	1|5|0	0.33	1	0.33	-9.98	5.5	0.55
TcdBCROPS	P00325	ADH1B	0|0|4	4	1.33	3	0|0|0	0.33	0.99	0.33	-3.28	13.33	0.56
TcdBCROPS	P07195	LDHB	0|4|1	5	1.67	3	0|1|0	0.33	0.98	0.33	-4.08	5	0.57
TcdBCROPS	P61626	LYZ	4|9|0	13	4.33	3	1|3|0	0.33	0.86	0.33	-7.67	3.25	0.57
TcdBCROPS	P02675	FGB	0|3|0	3	1	3	0|0|0	0.32	0.96	0.32	-3.28	10	0.57
TcdBCROPS	P40261	NNMT	0|0|3	3	1	3	0|0|0	0.32	0.96	0.32	-3.28	10	0.57
TcdBCROPS	Q16378	PRR4	1|3|0	4	1.33	3	0|0|0	0.32	0.96	0.32	-3.28	13.33	0.57
TcdBCROPS	Q6ZVX7	NCCRP1	3|0|0	3	1	3	0|0|0	0.32	0.96	0.32	-3.28	10	0.57
TcdBCROPS	Q9NP55	BPIFA1	0|3|0	3	1	3	0|0|0	0.32	0.96	0.32	-3.28	10	0.57
TcdBCROPS	P62328	TMSB4X	0|3|0	3	1	3	0|0|0	0.32	0.96	0.32	-3.28	10	0.57
TcdBCROPS	P06709	BirA	25|50|150	225	75	3	20|56|32	0.31	0.94	0.31	-94.03	2.08	0.59
TcdBCROPS	Q96P63	SERPINB12	16|4|0	20	6.67	3	5|4|0	0.29	0.88	0.29	-14.5	2.22	0.59
TcdBCROPS	P02461	COL3A1	0|3|7	10	3.33	3	1|1|2	0.29	0.82	0.29	-7.8	2.5	0.6
TcdBCROPS	P02768	ALB	0|7|0	7	2.33	3	0|2|0	0.28	0.85	0.28	-5.44	3.5	0.6
TcdBCROPS	Q8N1N4	KRT78	33|9|1	43	14.33	3	10|10|0	0.28	0.85	0.28	-27.03	2.15	0.6
TcdBCROPS	O15143	ARPC1B	0|1|5	6	2	3	0|1|1	0.27	0.82	0.27	-5.32	3	0.6
TcdBCROPS	Q13867	BLMH	5|3|0	8	2.67	3	2|0|0	0.27	0.58	0.27	-5.44	4	0.6
TcdBCROPS	O43294	TGFB1I1	0|0|3	3	1	3	0|0|1	0.26	0.79	0.26	-4.08	3	0.61
TcdBCROPS	P08758	ANXA5	0|0|3	3	1	3	0|0|1	0.26	0.79	0.26	-4.08	3	0.61
TcdBCROPS	P62826	RAN	0|0|3	3	1	3	0|0|1	0.26	0.79	0.26	-4.08	3	0.61
TcdBCROPS	Q13418	ILK	0|0|3	3	1	3	0|0|1	0.26	0.79	0.26	-4.08	3	0.61
TcdBCROPS	Q9BZQ8	NIBAN1	0|0|3	3	1	3	0|0|1	0.26	0.79	0.26	-4.08	3	0.61
TcdBCROPS	Q9Y6C9	MTCH2	0|1|3	4	1.33	3	0|0|1	0.26	0.79	0.26	-4.08	4	0.61
TcdBCROPS	P78385	KRT83	0|3|0	3	1	3	1|0|0	0.26	0.79	0.26	-4.08	3	0.61
TcdBCROPS	Q13296	SCGB2A2	0|3|0	3	1	3	0|1|0	0.26	0.79	0.26	-4.08	3	0.61
TcdBCROPS	O76011	KRT34	0|2|0	2	0.67	3	0|0|0	0.26	0.78	0.26	-3.28	6.67	0.62
TcdBCROPS	P00366	GLUD1	0|2|0	2	0.67	3	0|0|0	0.26	0.78	0.26	-3.28	6.67	0.62
TcdBCROPS	P01876	IGHA1	1|2|0	3	1	3	0|0|0	0.26	0.78	0.26	-3.28	10	0.62
TcdBCROPS	P12035	KRT3	2|0|0	2	0.67	3	0|0|0	0.26	0.78	0.26	-3.28	6.67	0.62
TcdBCROPS	P52888	THOP1	0|0|2	2	0.67	3	0|0|0	0.26	0.78	0.26	-3.28	6.67	0.62
TcdBCROPS	Q9H6X2	ANTXR1	0|0|2	2	0.67	3	0|0|0	0.26	0.78	0.26	-3.28	6.67	0.62
TcdBCROPS	Q92896	GLG1	0|0|2	2	0.67	3	0|0|0	0.26	0.78	0.26	-3.28	6.67	0.62
TcdBCROPS	Q06033	ITIH3	0|0|2	2	0.67	3	0|0|0	0.26	0.78	0.26	-3.28	6.67	0.62
TcdBCROPS	P52566	ARHGDIB	0|2|0	2	0.67	3	0|0|0	0.26	0.78	0.26	-3.28	6.67	0.62
TcdBCROPS	O43493	TGOLN2	0|0|2	2	0.67	3	0|0|0	0.26	0.78	0.26	-3.28	6.67	0.62
TcdBCROPS	P01857	IGHG1	0|6|0	6	2	3	0|2|0	0.25	0.74	0.25	-5.44	3	0.65
TcdBCROPS	Q15942	ZYX	0|0|6	6	2	3	0|0|2	0.25	0.74	0.25	-5.44	3	0.65
TcdBCROPS	P23528	CFL1	6|9|42	57	19	3	9|16|18	0.24	0.71	0.24	-47.09	1.33	0.65
TcdBCROPS	Q96FW1	OTUB1	0|0|10	10	3.33	3	0|2|4	0.23	0.69	0.23	-10.26	1.67	0.66
TcdBCROPS	Q6KB66	KRT80	23|8|1	32	10.67	3	10|5|0	0.22	0.66	0.22	-19.86	2.13	0.66
TcdBCROPS	P27348	YWHAQ	0|0|11	11	3.67	3	1|1|5	0.21	0.64	0.21	-11.73	1.57	0.66
TcdBCROPS	P04040	CAT	7|0|0	7	2.33	3	1|3|0	0.2	0.59	0.2	-7.67	1.75	0.66
TcdBCROPS	P15241		0|19|0	19	6.33	3	10|0|0	0.2	0.61	0.2	-15.34	1.9	0.66
TcdBCROPS	O43491	EPB41L2	0|0|5	5	1.67	3	0|0|2	0.19	0.58	0.19	-5.44	2.5	0.67
TcdBCROPS	P0C0S8	H2AC11	1|5|1	7	2.33	3	0|2|0	0.19	0.58	0.19	-3.4	3.5	0.67
TcdBCROPS	Q86X52	CHSY1	2|3|3	8	2.67	3	0|2|0	0.19	0.23	0.19	-2.1	4	0.67
TcdBCROPS	P05089	ARG1	7|2|0	9	3	3	3|2|0	0.18	0.55	0.18	-9.2	1.8	0.67
TcdBCROPS	Q9BV57	ADI1	0|0|4	4	1.33	3	1|0|1	0.18	0.54	0.18	-5.32	2	0.67
TcdBCROPS	Q9UPQ0	LIMCH1	0|0|5	5	1.67	3	1|0|2	0.18	0.55	0.18	-6.31	1.67	0.67
TcdBCROPS	P02534		0|17|0	17	5.67	3	11|0|0	0.16	0.49	0.16	-16.85	1.55	0.68
TcdBCROPS	Q9UBG0	MRC2	0|15|20	35	11.67	3	0|4|11	0.16	0.41	0.16	-22.76	2.33	0.68
TcdBCROPS	P47756	CAPZB	1|0|32	33	11	3	2|0|21	0.15	0.45	0.15	-34.15	1.43	0.68
TcdBCROPS	P63261	ACTG1	3|0|6	9	3	3	0|1|3	0.15	0.41	0.15	-7.67	2.25	0.68
TcdBCROPS	O95299	NDUFA10	0|0|7	7	2.33	3	0|0|4	0.14	0.42	0.14	-7.34	1.75	0.68
TcdBCROPS	P26038	MSN	0|4|0	4	1.33	3	0|2|0	0.13	0.39	0.13	-5.44	2	0.69
TcdBCROPS	Q8WUP2	FBLIM1	0|0|4	4	1.33	3	0|0|2	0.13	0.39	0.13	-5.44	2	0.69
TcdBCROPS	Q9C0B1	FTO	0|0|4	4	1.33	3	0|0|2	0.13	0.39	0.13	-5.44	2	0.69
TcdBCROPS	P48643	CCT5	0|1|11	12	4	3	1|2|6	0.12	0.37	0.12	-14.5	1.33	0.69
TcdBCROPS	P01023	A2M	0|1|12	13	4.33	3	0|0|9	0.12	0.35	0.12	-13.82	1.44	0.7
TcdBCROPS	P19320	VCAM1	0|0|5	5	1.67	3	0|0|3	0.11	0.33	0.11	-5.87	1.67	0.7
TcdBCROPS	P35580	MYH10	0|0|13	13	4.33	3	0|0|10	0.11	0.33	0.11	-15.34	1.3	0.7
TcdBCROPS	P45974	USP5	0|0|5	5	1.67	3	0|0|3	0.11	0.33	0.11	-5.87	1.67	0.7
TcdBCROPS	P69905	HBA1	0|4|9	13	4.33	3	1|2|5	0.11	0.32	0.11	-13.36	1.62	0.7
TcdBCROPS	Q9Y5X1	SNX9	0|0|6	6	2	3	0|0|4	0.11	0.33	0.11	-7.34	1.5	0.7
TcdBCROPS	P05556	ITGB1	0|1|2	3	1	3	0|0|1	0.1	0.29	0.1	-4.08	3	0.71
TcdBCROPS	P35237	SERPINB6	0|0|8	8	2.67	3	0|0|6	0.1	0.31	0.1	-9.71	1.33	0.71
TcdBCROPS	P35556	FBN2	0|0|2	2	0.67	3	0|0|1	0.1	0.29	0.1	-4.08	2	0.71
TcdBCROPS	P37108	SRP14	0|0|2	2	0.67	3	0|0|1	0.1	0.29	0.1	-4.08	2	0.71
TcdBCROPS	Q14204	DYNC1H1	0|0|2	2	0.67	3	0|1|0	0.1	0.29	0.1	-4.08	2	0.71
TcdBCROPS	Q15075	EEA1	0|0|2	2	0.67	3	0|0|1	0.1	0.29	0.1	-4.08	2	0.71
TcdBCROPS	Q15717	ELAVL1	0|0|2	2	0.67	3	0|0|1	0.1	0.29	0.1	-4.08	2	0.71
TcdBCROPS	Q9H845	ACAD9	0|0|2	2	0.67	3	0|0|1	0.1	0.29	0.1	-4.08	2	0.71
TcdBCROPS	Q9UHD8	SEPTIN9	0|1|2	3	1	3	0|1|0	0.1	0.29	0.1	-4.08	3	0.71
TcdBCROPS	Q9Y696	CLIC4	0|2|6	8	2.67	3	2|3|0	0.1	0.31	0.1	-9.2	1.6	0.71
TcdBCROPS	P83881	RPL36A	0|0|2	2	0.67	3	1|0|0	0.1	0.29	0.1	-4.08	2	0.71
TcdBCROPS	Q99456	KRT12	2|0|0	2	0.67	3	0|0|1	0.1	0.29	0.1	-4.08	2	0.71
TcdBCROPS	P15170	GSPT1	0|1|2	3	1	3	0|0|1	0.1	0.29	0.1	-4.08	3	0.71
TcdBCROPS	O95197	RTN3	0|0|2	2	0.67	3	0|0|1	0.1	0.29	0.1	-4.08	2	0.71
TcdBCROPS	P14209	CD99	0|0|2	2	0.67	3	0|0|1	0.1	0.29	0.1	-4.08	2	0.71
TcdBCROPS	P68871	HBB	1|9|2	12	4	3	4|4|0	0.09	0.26	0.09	-10.91	1.5	0.74
TcdBCROPS	P0C0L4	C4A	0|0|3	3	1	3	1|0|1	0.08	0.25	0.08	-5.32	1.5	0.74
TcdBCROPS	P18085	ARF4	0|1|3	4	1.33	3	1|1|0	0.08	0.25	0.08	-5.32	2	0.74
TcdBCROPS	P22735	TGM1	3|1|0	4	1.33	3	1|1|0	0.08	0.25	0.08	-5.32	2	0.74
TcdBCROPS	Q16666	IFI16	0|9|14	23	7.67	3	4|6|5	0.08	0.25	0.08	-23.57	1.53	0.74
TcdBCROPS	O00534	VWA5A	0|0|3	3	1	3	0|0|2	0.08	0.23	0.08	-5.44	1.5	0.75
TcdBCROPS	P14174	MIF	0|4|1	5	1.67	3	0|3|0	0.08	0.23	0.08	-5.87	1.67	0.75
TcdBCROPS	Q3MHD2	LSM12	0|0|3	3	1	3	0|0|2	0.08	0.23	0.08	-5.44	1.5	0.75
TcdBCROPS	Q9BS26	ERP44	0|0|3	3	1	3	0|0|2	0.08	0.23	0.08	-5.44	1.5	0.75
TcdBCROPS	P26599	PTBP1	0|0|9	9	3	3	0|0|8	0.07	0.21	0.07	-12.73	1.12	0.76
TcdBCROPS	Q9NZN4	EHD2	0|0|7	7	2.33	3	0|1|5	0.07	0.21	0.07	-9.98	1.17	0.76
TcdBCROPS	P14923	JUP	86|18|3	107	35.67	3	36|29|3	0.06	0.18	0.06	-89.38	1.57	0.76
TcdBCROPS	Q8WUM4	PDCD6IP	0|0|21	21	7	3	2|0|16	0.06	0.19	0.06	-26.82	1.17	0.76
TcdBCROPS	O75223	GGCT	5|1|2	8	2.67	3	2|0|3	0.05	0.13	0.05	-7.28	1.6	0.77
TcdBCROPS	P22061	PCMT1	0|0|14	14	4.67	3	2|0|11	0.05	0.14	0.05	-19.8	1.08	0.77
TcdBCROPS	P22695	UQCRC2	0|0|4	4	1.33	3	0|0|4	0.05	0.14	0.05	-7.34	1	0.77
TcdBCROPS	P43304	GPD2	0|0|5	5	1.67	3	0|0|5	0.05	0.14	0.05	-8.82	1	0.77
TcdBCROPS	Q14258	TRIM25	0|0|4	4	1.33	3	0|0|4	0.05	0.14	0.05	-7.34	1	0.77
TcdBCROPS	Q2TAA2	IAH1	1|0|5	6	2	3	0|0|5	0.05	0.14	0.05	-8.82	1.2	0.77
TcdBCROPS	Q96J01	THOC3	0|0|4	4	1.33	3	0|0|4	0.05	0.14	0.05	-7.34	1	0.77
TcdBCROPS	P14621	ACYP2	0|0|8	8	2.67	3	0|0|8	0.04	0.13	0.04	-12.73	1	0.77
TcdBCROPS	Q02952	AKAP12	0|0|3	3	1	3	0|0|3	0.04	0.13	0.04	-5.87	1	0.77
TcdBCROPS	Q13596	SNX1	0|0|8	8	2.67	3	0|0|8	0.04	0.13	0.04	-12.73	1	0.77
TcdBCROPS	Q4L180	FILIP1L	0|0|3	3	1	3	0|0|3	0.04	0.13	0.04	-5.87	1	0.77
TcdBCROPS	Q53QV2	LBH	0|0|3	3	1	3	0|0|3	0.04	0.13	0.04	-5.87	1	0.77
TcdBCROPS	Q9H3K6	BOLA2	0|0|3	3	1	3	0|0|3	0.04	0.13	0.04	-5.87	1	0.77
TcdBCROPS	Q9Y3A5	SBDS	0|0|3	3	1	3	0|0|3	0.04	0.13	0.04	-5.87	1	0.77
TcdBCROPS	P07339	CTSD	2|0|0	2	0.67	3	2|0|0	0.04	0.11	0.04	-5.44	1	0.78
TcdBCROPS	P09619	PDGFRB	0|0|2	2	0.67	3	0|0|2	0.04	0.11	0.04	-5.44	1	0.78
TcdBCROPS	P10321	HLA-C	0|0|2	2	0.67	3	0|0|2	0.04	0.11	0.04	-5.44	1	0.78
TcdBCROPS	P11177	PDHB	0|0|2	2	0.67	3	2|0|0	0.04	0.11	0.04	-5.44	1	0.78
TcdBCROPS	P11413	G6PD	0|0|9	9	3	3	1|2|6	0.04	0.12	0.04	-14.5	1	0.78
TcdBCROPS	P11766	ADH5	0|4|0	4	1.33	3	0|3|1	0.04	0.12	0.04	-7.67	1	0.78
TcdBCROPS	P16403	H1-2	0|2|0	2	0.67	3	2|0|0	0.04	0.11	0.04	-5.44	1	0.78
TcdBCROPS	P17612	PRKACA	0|0|2	2	0.67	3	0|0|2	0.04	0.11	0.04	-5.44	1	0.78
TcdBCROPS	P30740	SERPINB1	0|0|2	2	0.67	3	0|0|2	0.04	0.11	0.04	-5.44	1	0.78
TcdBCROPS	P35754	GLRX	0|2|0	2	0.67	3	0|2|0	0.04	0.11	0.04	-5.44	1	0.78
TcdBCROPS	P47897	QARS1	0|0|2	2	0.67	3	0|0|2	0.04	0.11	0.04	-5.44	1	0.78
TcdBCROPS	Q01469	FABP5	6|3|0	9	3	3	2|4|0	0.04	0.12	0.04	-10.26	1.5	0.78
TcdBCROPS	Q02252	ALDH6A1	0|0|2	2	0.67	3	0|0|2	0.04	0.11	0.04	-5.44	1	0.78
TcdBCROPS	Q13404	UBE2V1	0|7|2	9	3	3	0|6|1	0.04	0.12	0.04	-11.44	1.29	0.78
TcdBCROPS	Q8WVV4	POF1B	7|0|0	7	2.33	3	5|2|0	0.04	0.12	0.04	-11.66	1	0.78
TcdBCROPS	Q9H074	PAIP1	0|0|2	2	0.67	3	0|0|2	0.04	0.11	0.04	-5.44	1	0.78
TcdBCROPS	P33121	ACSL1	0|0|2	2	0.67	3	0|0|2	0.04	0.11	0.04	-5.44	1	0.78
TcdBCROPS	Q96CP2	FLYWCH2	0|0|2	2	0.67	3	0|0|2	0.04	0.11	0.04	-5.44	1	0.78
TcdBCROPS	Q9H0W9	C11orf54	0|0|2	2	0.67	3	0|0|2	0.04	0.11	0.04	-5.44	1	0.78
TcdBCROPS	Q7L7V1	DHX32	0|0|2	2	0.67	3	0|0|2	0.04	0.11	0.04	-5.44	1	0.78
TcdBCROPS	P23490	LORICRIN	2|1|0	3	1	3	2|0|0	0.04	0.11	0.04	-5.44	1.5	0.78
TcdBCROPS	Q9UGI8	TES	0|0|3	3	1	3	0|1|2	0.04	0.11	0.04	-6.31	1	0.8
TcdBCROPS	P17655	CAPN2	0|0|2	2	0.67	3	0|1|1	0.03	0.09	0.03	-5.32	1	0.8
TcdBCROPS	Q01813	PFKP	0|1|2	3	1	3	0|1|1	0.03	0.09	0.03	-5.32	1.5	0.8
TcdBCROPS	Q14CN4	KRT72	7|2|1	10	3.33	3	4|2|2	0.03	0.08	0.03	-11.07	1.25	0.8
TcdBCROPS	P05090	APOD	2|0|1	3	1	3	1|1|0	0.03	0.09	0.03	-5.32	1.5	0.8
TcdBCROPS	O43396	TXNL1	1|0|3	4	1.33	3	0|0|4	0.02	0.06	0.02	-7.34	1	0.81
TcdBCROPS	P02786	TFRC	0|1|2	3	1	3	0|3|0	0.02	0.05	0.02	-5.87	1	0.81
TcdBCROPS	P13667	PDIA4	0|0|2	2	0.67	3	0|0|3	0.02	0.05	0.02	-5.87	0.67	0.81
TcdBCROPS	P13861	PRKAR2A	0|0|2	2	0.67	3	0|0|3	0.02	0.05	0.02	-5.87	0.67	0.81
TcdBCROPS	P17844	DDX5	1|0|2	3	1	3	0|0|3	0.02	0.05	0.02	-5.87	1	0.81
TcdBCROPS	P19367	HK1	0|0|7	7	2.33	3	0|1|7	0.02	0.06	0.02	-12.9	0.88	0.81
TcdBCROPS	P26447	S100A4	0|6|4	10	3.33	3	0|5|2	0.02	0.05	0.02	-11.66	1.43	0.81
TcdBCROPS	P36551	CPOX	0|0|3	3	1	3	0|0|4	0.02	0.06	0.02	-7.34	0.75	0.81
TcdBCROPS	Q13308	PTK7	0|0|2	2	0.67	3	0|0|3	0.02	0.05	0.02	-5.87	0.67	0.81
TcdBCROPS	Q14847	LASP1	6|12|4	22	7.33	3	4|8|1	0.02	0.05	0.02	-11.92	1.69	0.81
TcdBCROPS	Q15599	SLC9A3R2	0|1|10	11	3.67	3	1|1|9	0.02	0.05	0.02	-17.14	1	0.81
TcdBCROPS	Q68CZ2	TNS3	0|0|2	2	0.67	3	0|0|3	0.02	0.05	0.02	-5.87	0.67	0.81
TcdBCROPS	Q7Z794	KRT77	8|1|1	10	3.33	3	6|3|0	0.02	0.05	0.02	-11.87	1.11	0.81
TcdBCROPS	Q9H425	C1orf198	0|0|9	9	3	3	0|0|10	0.02	0.07	0.02	-15.34	0.9	0.81
TcdBCROPS	Q9HBL0	TNS1	0|0|4	4	1.33	3	0|0|5	0.02	0.07	0.02	-8.82	0.8	0.81
TcdBCROPS	Q9HCC0	MCCC2	0|0|8	8	2.67	3	0|0|9	0.02	0.07	0.02	-13.82	0.89	0.81
TcdBCROPS	Q9P0L0	VAPA	1|0|11	12	4	3	2|0|10	0.02	0.05	0.02	-18.31	1	0.81
TcdBCROPS	Q9UJU6	DBNL	0|0|2	2	0.67	3	0|0|3	0.02	0.05	0.02	-5.87	0.67	0.81
TcdBCROPS	P63167	DYNLL1	0|0|6	6	2	3	0|1|6	0.02	0.06	0.02	-11.44	0.86	0.81
TcdBCROPS	O95571	ETHE1	0|0|3	3	1	3	2|0|2	0.01	0.04	0.01	-7.87	0.75	0.82
TcdBCROPS	P27824	CANX	0|0|3	3	1	3	0|1|3	0.01	0.04	0.01	-7.67	0.75	0.82
TcdBCROPS	P62805	H4C1	1|9|1	11	3.67	3	6|3|2	0.01	0.04	0.01	-15.09	1	0.82
TcdBCROPS	Q0ZGT2	NEXN	0|0|7	7	2.33	3	0|0|9	0.01	0.03	0.01	-13.82	0.78	0.82
TcdBCROPS	Q96I99	SUCLG2	0|0|3	3	1	3	1|0|3	0.01	0.04	0.01	-7.67	0.75	0.82
TcdBCROPS	Q9Y277	VDAC3	0|0|3	3	1	3	0|1|3	0.01	0.04	0.01	-7.67	0.75	0.82
TcdBCROPS	O75348	ATP6V1G1	0|0|3	3	1	3	1|0|3	0.01	0.04	0.01	-7.67	0.75	0.82
TcdBCROPS	O43504	LAMTOR5	0|0|3	3	1	3	0|0|5	0.01	0.03	0.01	-8.82	0.6	0.83
TcdBCROPS	O95881	TXNDC12	0|0|8	8	2.67	3	2|0|8	0.01	0.03	0.01	-15.65	0.8	0.83
TcdBCROPS	P52272	HNRNPM	0|0|7	7	2.33	3	1|1|7	0.01	0.03	0.01	-14.23	0.78	0.83
TcdBCROPS	Q13148	TARDBP	0|0|3	3	1	3	0|0|5	0.01	0.03	0.01	-8.82	0.6	0.83
TcdBCROPS	Q14574	DSC3	6|0|0	6	2	3	1|7|0	0.01	0.03	0.01	-12.9	0.75	0.83
TcdBCROPS	Q14980	NUMA1	0|0|3	3	1	3	0|0|5	0.01	0.03	0.01	-8.82	0.6	0.83
TcdBCROPS	Q15517	CDSN	17|4|0	21	7	3	8|10|0	0.01	0.03	0.01	-27.32	1.17	0.83
TcdBCROPS	Q8IV08	PLD3	0|0|3	3	1	3	0|0|5	0.01	0.03	0.01	-8.82	0.6	0.83
TcdBCROPS	Q96CN7	ISOC1	0|0|3	3	1	3	0|0|5	0.01	0.03	0.01	-8.82	0.6	0.83
TcdBCROPS	P00551	aphA1	4|7|1	12	4	3	4|2|3	0.01	0.03	0.01	-12.31	1.33	0.83
TcdBCROPS	Q96FQ6	S100A16	1|2|0	3	1	3	1|1|1	0.01	0.03	0.01	-6.31	1	0.83
TcdBCROPS	P32969	RPL9	0|0|2	2	0.67	3	1|0|2	0.01	0.03	0.01	-6.31	0.67	0.83
TcdBCROPS	Q01973	ROR1	0|6|2	8	2.67	3	2|0|6	0.01	0.02	0.01	-13.08	1	0.83
TcdBCROPS	O94903	PLPBP	0|0|2	2	0.67	3	0|0|4	0.01	0.02	0.01	-7.34	0.5	0.84
TcdBCROPS	P05091	ALDH2	1|0|6	7	2.33	3	5|0|3	0.01	0.02	0.01	-13.23	0.88	0.84
TcdBCROPS	P07814	EPRS1	0|0|2	2	0.67	3	0|0|4	0.01	0.02	0.01	-7.34	0.5	0.84
TcdBCROPS	P22307	SCP2	0|0|4	4	1.33	3	1|0|5	0.01	0.02	0.01	-9.98	0.67	0.84
TcdBCROPS	P50452	SERPINB8	0|0|2	2	0.67	3	0|0|4	0.01	0.02	0.01	-7.34	0.5	0.84
TcdBCROPS	Q02543	RPL18A	2|1|3	6	2	3	3|2|0	0.01	0.01	0.01	-7.28	1.2	0.84
TcdBCROPS	Q04446	GBE1	0|0|7	7	2.33	3	2|1|6	0.01	0.02	0.01	-14.5	0.78	0.84
TcdBCROPS	Q15366	PCBP2	1|1|4	6	2	3	2|0|4	0.01	0.02	0.01	-8.17	1	0.84
TcdBCROPS	Q7RTV0	PHF5A	0|0|4	4	1.33	3	1|0|5	0.01	0.02	0.01	-9.98	0.67	0.84
TcdBCROPS	Q92629	SGCD	0|0|2	2	0.67	3	0|0|4	0.01	0.02	0.01	-7.34	0.5	0.84
TcdBCROPS	Q9H2U2	PPA2	0|0|3	3	1	3	1|0|4	0.01	0.02	0.01	-9.04	0.6	0.84
TcdBCROPS	Q9NZB2	FAM120A	0|0|3	3	1	3	1|0|4	0.01	0.02	0.01	-9.04	0.6	0.84
TcdBCROPS	Q9UBR2	CTSZ	0|0|4	4	1.33	3	0|1|5	0.01	0.02	0.01	-9.98	0.67	0.84
TcdBCROPS	Q9UMS4	PRPF19	2|3|2	7	2.33	3	2|2|1	0.01	0.01	0.01	-5.8	1.4	0.84
TcdBCROPS	O00299	CLIC1	0|2|0	2	0.67	3	1|3|0	0	0.01	0	-7.67	0.5	0.85
TcdBCROPS	O75083	WDR1	0|0|2	2	0.67	3	1|3|0	0	0.01	0	-7.67	0.5	0.85
TcdBCROPS	O95816	BAG2	0|0|5	5	1.67	3	0|2|6	0	0.01	0	-13.08	0.63	0.85
TcdBCROPS	P14868	DARS1	0|0|4	4	1.33	3	0|0|7	0	0.01	0	-11.23	0.57	0.85
TcdBCROPS	P16615	ATP2A2	0|1|5	6	2	3	0|1|7	0	0.01	0	-12.9	0.75	0.85
TcdBCROPS	P30041	PRDX6	0|1|3	4	1.33	3	1|1|3	0	0.01	0	-9.22	0.8	0.85
TcdBCROPS	P31948	STIP1	0|1|10	11	3.67	3	2|1|10	0	0.01	0	-19.96	0.85	0.85
TcdBCROPS	P35080	PFN2	0|0|6	6	2	3	1|0|8	0	0.01	0	-14	0.67	0.85
TcdBCROPS	P36776	LONP1	0|0|2	2	0.67	3	1|0|3	0	0.01	0	-7.67	0.5	0.85
TcdBCROPS	P48735	IDH2	0|1|14	15	5	3	5|0|12	0	0.01	0	-25.81	0.88	0.85
TcdBCROPS	P50552	VASP	1|1|3	5	1.67	3	1|1|3	0	0.01	0	-7.31	1	0.85
TcdBCROPS	P54136	RARS1	0|0|2	2	0.67	3	0|1|3	0	0.01	0	-7.67	0.5	0.85
TcdBCROPS	Q13228	SELENBP1	0|1|2	3	1	3	0|1|3	0	0.01	0	-7.67	0.75	0.85
TcdBCROPS	Q9BUF5	TUBB6	0|0|2	2	0.67	3	1|2|1	0	0.01	0	-7.8	0.5	0.85
TcdBCROPS	Q9Y265	RUVBL1	0|0|3	3	1	3	0|0|6	0	0.01	0	-9.71	0.5	0.85
TcdBCROPS	Q9Y4F1	FARP1	1|0|2	3	1	3	1|0|3	0	0.01	0	-7.67	0.75	0.85
TcdBCROPS	P10515	DLAT	1|1|3	5	1.67	3	2|1|2	0	0.01	0	-7.31	1	0.85
TcdBCROPS	P09132	SRP19	1|1|2	4	1.33	3	1|1|2	0	0.01	0	-6.11	1	0.85
TcdBCROPS	P50914	RPL14	0|1|2	3	1	3	1|2|1	0	0.01	0	-7.8	0.75	0.85
TcdBCROPS	P53634	CTSC	2|0|1	3	1	3	1|1|2	0	0.01	0	-7.8	0.75	0.85
TcdBCROPS	O43795	MYO1B	0|0|3	3	1	3	0|1|5	0	0.01	0	-9.98	0.5	0.86
TcdBCROPS	O75439	PMPCB	0|0|8	8	2.67	3	2|0|10	0	0	0	-18.31	0.67	0.86
TcdBCROPS	O95292	VAPB	1|1|2	4	1.33	3	1|0|4	0	0	0	-7.12	0.8	0.86
TcdBCROPS	P17813	ENG	0|3|5	8	2.67	3	2|2|4	0	0.01	0	-13.45	1	0.86
TcdBCROPS	P35914	HMGCL	0|0|6	6	2	3	1|0|9	0	0	0	-15.49	0.6	0.86
TcdBCROPS	P50479	PDLIM4	1|0|2	3	1	3	0|1|4	0	0	0	-9.04	0.6	0.86
TcdBCROPS	P51911	CNN1	1|3|12	16	5.33	3	1|1|14	0	0.01	0	-20.96	1	0.86
TcdBCROPS	P63151	PPP2R2A	0|0|21	21	7	3	7|0|17	0	0.01	0	-35.84	0.88	0.86
TcdBCROPS	Q06124	PTPN11	0|0|4	4	1.33	3	2|0|5	0	0.01	0	-11.66	0.57	0.86
TcdBCROPS	Q07065	CKAP4	0|1|3	4	1.33	3	0|2|4	0	0.01	0	-10.26	0.67	0.86
TcdBCROPS	Q08188	TGM3	18|5|0	23	7.67	3	6|14|1	0	0.01	0	-31.6	1.1	0.86
TcdBCROPS	Q13162	PRDX4	0|0|2	2	0.67	3	1|0|4	0	0	0	-9.04	0.4	0.86
TcdBCROPS	Q14764	MVP	0|1|2	3	1	3	0|4|1	0	0	0	-9.04	0.6	0.86
TcdBCROPS	Q53EP0	FNDC3B	0|0|2	2	0.67	3	0|0|5	0	0.01	0	-8.82	0.4	0.86
TcdBCROPS	Q5TEC6	H3-2	1|5|10	16	5.33	3	3|4|7	0	0.01	0	-19.21	1.14	0.86
TcdBCROPS	Q7Z434	MAVS	1|1|4	6	2	3	1|1|5	0	0.01	0	-9.48	0.86	0.86
TcdBCROPS	Q96QR8	PURB	0|0|2	2	0.67	3	0|1|4	0	0	0	-9.04	0.4	0.86
TcdBCROPS	Q99497	PARK7	0|3|5	8	2.67	3	0|5|3	0	0.01	0	-13.23	1	0.86
TcdBCROPS	Q99729	HNRNPAB	0|0|3	3	1	3	1|0|5	0	0.01	0	-9.98	0.5	0.86
TcdBCROPS	Q9P2S5	WRAP73	0|0|2	2	0.67	3	0|0|5	0	0.01	0	-8.82	0.4	0.86
TcdBCROPS	Q9Y3D2	MSRB2	0|0|4	4	1.33	3	0|0|8	0	0	0	-12.73	0.5	0.86
TcdBCROPS	P84103	SRSF3	1|2|2	5	1.67	3	1|3|1	0	0	0	-7.31	1	0.86
TcdBCROPS	Q8WZA2	RAPGEF4	3|2|0	5	1.67	3	4|2|0	0	0.01	0	-10.26	0.83	0.86
TcdBCROPS	Q6UWL6	KIRREL2	2|2|0	4	1.33	3	2|2|1	0	0	0	-9.22	0.8	0.86
TcdBCROPS	O00303	EIF3F	0|1|2	3	1	3	1|1|3	0	0	0	-9.22	0.6	0.87
TcdBCROPS	O00571	DDX3X	0|0|7	7	2.33	3	4|2|5	0	0	0	-17.78	0.64	0.87
TcdBCROPS	P00338	LDHA	2|12|4	18	6	3	3|13|1	0	0	0	-20.16	1.06	0.87
TcdBCROPS	P00558	PGK1	2|4|0	6	2	3	2|6|0	0	0	0	-13.08	0.75	0.87
TcdBCROPS	P04080	CSTB	2|2|3	7	2.33	3	2|2|2	0	0	0	-6.98	1.17	0.87
TcdBCROPS	P15924	DSP	266|45|7	318	106	3	86|117|2	0	0	0	-274.53	1.55	0.87
TcdBCROPS	P21266	GSTM3	1|6|17	24	8	3	3|6|13	0	0	0	-30	1.09	0.87
TcdBCROPS	P23396	RPS3	0|0|2	2	0.67	3	1|3|1	0	0	0	-9.22	0.4	0.87
TcdBCROPS	P24534	EEF1B2	0|0|10	10	3.33	3	4|1|9	0	0	0	-21.71	0.71	0.87
TcdBCROPS	P27635	RPL10	0|1|4	5	1.67	3	3|1|4	0	0	0	-13.45	0.63	0.87
TcdBCROPS	P53597	SUCLG1	0|0|4	4	1.33	3	4|1|3	0	0	0	-13.45	0.5	0.87
TcdBCROPS	P53618	COPB1	1|2|9	12	4	3	2|2|9	0	0	0	-17.28	0.92	0.87
TcdBCROPS	Q04695	KRT17	24|12|1	37	12.33	3	13|15|0	0	0	0	-38.29	1.32	0.87
TcdBCROPS	Q07666	KHDRBS1	0|0|3	3	1	3	4|0|3	0	0	0	-11.82	0.43	0.87
TcdBCROPS	Q12888	TP53BP1	0|0|3	3	1	3	0|0|7	0	0	0	-11.23	0.43	0.87
TcdBCROPS	Q13185	CBX3	0|0|4	4	1.33	3	2|0|6	0	0	0	-13.08	0.5	0.87
TcdBCROPS	Q13643	FHL3	1|3|4	8	2.67	3	1|4|3	0	0	0	-11.07	1	0.87
TcdBCROPS	Q14318	FKBP8	0|0|4	4	1.33	3	0|1|7	0	0	0	-12.9	0.5	0.87
TcdBCROPS	Q4V9L6	TMEM119	0|1|6	7	2.33	3	1|1|9	0	0	0	-17.14	0.64	0.87
TcdBCROPS	Q5JRX3	PITRM1	0|0|2	2	0.67	3	3|0|2	0	0	0	-9.2	0.4	0.87
TcdBCROPS	Q5T749	KPRP	6|3|0	9	3	3	4|4|2	0	0	0	-16.31	0.9	0.87
TcdBCROPS	Q92598	HSPH1	0|0|2	2	0.67	3	2|0|3	0	0	0	-9.2	0.4	0.87
TcdBCROPS	Q96S66	CLCC1	0|1|4	5	1.67	3	1|0|7	0	0	0	-12.9	0.63	0.87
TcdBCROPS	Q9H2D6	TRIOBP	0|0|4	4	1.33	3	0|1|7	0	0	0	-12.9	0.5	0.87
TcdBCROPS	Q9H4A4	RNPEP	0|1|3	4	1.33	3	2|0|5	0	0	0	-11.66	0.57	0.87
TcdBCROPS	Q9NQC3	RTN4	0|1|2	3	1	3	1|2|2	0	0	0	-9.22	0.6	0.87
TcdBCROPS	Q9Y2D5	AKAP2	0|2|5	7	2.33	3	0|3|6	0	0	0	-14.37	0.78	0.87
TcdBCROPS	Q9Y490	TLN1	0|2|7	9	3	3	1|2|8	0	0	0	-17.32	0.82	0.87
TcdBCROPS	P02656	APOC3	0|2|1	3	1	3	0|2|3	0	0	0	-9.2	0.6	0.87
TcdBCROPS	P20339	RAB5A	1|3|3	7	2.33	3	2|2|3	0	0	0	-9.75	1	0.87
TcdBCROPS	Q8NDC0	MAPK1IP1L	0|0|2	2	0.67	3	1|2|2	0	0	0	-9.22	0.4	0.87
TcdBCROPS	O00763	ACACB	0|1|38	39	13	3	1|7|35	0	0	0	-63.62	0.91	0.88
TcdBCROPS	O14950	MYL12B	0|0|3	3	1	3	2|2|3	0	0	0	-12	0.43	0.88
TcdBCROPS	O43707	ACTN4	0|0|3	3	1	3	1|4|3	0	0	0	-13.45	0.38	0.88
TcdBCROPS	P04899	GNAI2	0|3|2	5	1.67	3	1|2|5	0	0	0	-13.36	0.63	0.88
TcdBCROPS	P05166	PCCB	2|6|52	60	20	3	10|9|34	0	0	0	-71.03	1.13	0.88
TcdBCROPS	P08779	KRT16	101|22|4	127	42.33	3	46|45|0	0	0	0	-119.14	1.4	0.88
TcdBCROPS	P29966	MARCKS	2|2|8	12	4	3	3|3|7	0	0	0	-15.62	0.92	0.88
TcdBCROPS	P30048	PRDX3	0|0|7	7	2.33	3	5|1|6	0	0	0	-19	0.58	0.88
TcdBCROPS	P50747	HLCS	0|2|4	6	2	3	3|5|1	0	0	0	-14.78	0.67	0.88
TcdBCROPS	P55084	HADHB	0|0|8	8	2.67	3	6|0|8	0	0	0	-21.68	0.57	0.88
TcdBCROPS	P58546	MTPN	3|2|8	13	4.33	3	6|1|6	0	0	0	-15.41	1	0.88
TcdBCROPS	P62140	PPP1CB	0|1|14	15	5	3	3|1|16	0	0	0	-30.01	0.75	0.88
TcdBCROPS	P62753	RPS6	3|2|6	11	3.67	3	3|2|7	0	0	0	-14.1	0.92	0.88
TcdBCROPS	P63208	SKP1	1|1|3	5	1.67	3	1|1|6	0	0	0	-10.74	0.63	0.88
TcdBCROPS	P78417	GSTO1	0|4|3	7	2.33	3	2|7|0	0	0	0	-14.19	0.78	0.88
TcdBCROPS	Q01518	CAP1	1|1|5	7	2.33	3	3|3|4	0	0	0	-13.7	0.7	0.88
TcdBCROPS	Q15084	PDIA6	0|2|9	11	3.67	3	2|2|11	0	0	0	-22.83	0.73	0.88
TcdBCROPS	Q15365	PCBP1	2|1|6	9	3	3	2|1|8	0	0	0	-14.61	0.82	0.88
TcdBCROPS	Q63ZY3	KANK2	0|0|7	7	2.33	3	0|0|13	0	0	0	-19.56	0.54	0.88
TcdBCROPS	Q8WWX9	SELENOM	0|0|7	7	2.33	3	0|0|13	0	0	0	-19.56	0.54	0.88
TcdBCROPS	Q93052	LPP	1|0|37	38	12.67	3	6|1|35	0	0	0	-62.08	0.9	0.88
TcdBCROPS	Q96AQ6	PBXIP1	0|0|4	4	1.33	3	2|1|6	0	0	0	-14.5	0.44	0.88
TcdBCROPS	Q99798	ACO2	0|0|5	5	1.67	3	7|0|3	0	0	0	-15.81	0.5	0.88
TcdBCROPS	Q9BRF8	CPPED1	0|3|3	6	2	3	2|3|3	0	0	0	-13.45	0.75	0.88
TcdBCROPS	Q9HA64	FN3KRP	0|0|15	15	5	3	0|0|22	0	0	0	-32.5	0.68	0.88
TcdBCROPS	Q9NR12	PDLIM7	1|1|6	8	2.67	3	3|3|5	0	0	0	-15.08	0.73	0.88
TcdBCROPS	Q9P258	RCC2	1|0|5	6	2	3	3|0|7	0	0	0	-15.81	0.6	0.88
TcdBCROPS	O00151	PDLIM1	2|2|6	10	3.33	3	2|2|11	0	0	0	-17.49	0.67	0.89
TcdBCROPS	O43175	PHGDH	0|2|5	7	2.33	3	2|2|8	0	0	0	-18.73	0.58	0.89
TcdBCROPS	O43684	BUB3	0|0|6	6	2	3	3|1|10	0	0	0	-21.57	0.43	0.89
TcdBCROPS	O95336	PGLS	1|0|10	11	3.67	3	6|0|11	0	0	0	-25.9	0.65	0.89
TcdBCROPS	P01889	HLA-B	2|4|7	13	4.33	3	4|3|8	0	0	0	-18.16	0.87	0.89
TcdBCROPS	P02538	KRT6A	117|34|10	161	53.67	3	51|51|5	0	0	0	-124.5	1.5	0.89
TcdBCROPS	P02668	CSN3	22|0|0	22	7.33	3	8|23|0	0	0	0	-46.07	0.71	0.89
TcdBCROPS	P05023	ATP1A1	0|0|5	5	1.67	3	1|1|12	0	0	0	-21.3	0.36	0.89
TcdBCROPS	P06703	S100A6	4|4|5	13	4.33	3	6|2|4	0	0	0	-11.13	1.08	0.89
TcdBCROPS	P09936	UCHL1	2|8|8	18	6	3	5|6|5	0	0	0	-19.6	1.12	0.89
TcdBCROPS	P0CG47	UBB	3|5|6	14	4.67	3	4|7|3	0	0	0	-15.08	1	0.89
TcdBCROPS	P0DMV8	HSPA1A	5|0|18	23	7.67	3	9|4|13	0	0	0	-39.54	0.88	0.89
TcdBCROPS	P13489	RNH1	1|6|6	13	4.33	3	5|6|4	0	0	0	-20.56	0.87	0.89
TcdBCROPS	P20810	CAST	0|0|5	5	1.67	3	2|3|7	0	0	0	-19	0.42	0.89
TcdBCROPS	P30044	PRDX5	1|1|10	12	4	3	6|0|11	0	0	0	-22.76	0.71	0.89
TcdBCROPS	P30050	RPL12	3|3|5	11	3.67	3	4|8|2	0	0	0	-14.88	0.79	0.89
TcdBCROPS	P31930	UQCRC1	0|0|22	22	7.33	3	2|0|30	0	0	0	-47.25	0.69	0.89
TcdBCROPS	P31944	CASP14	9|1|0	10	3.33	3	8|8|0	0	0	0	-24.51	0.63	0.89
TcdBCROPS	P36578	RPL4	1|0|6	7	2.33	3	10|2|2	0	0	0	-21.59	0.5	0.89
TcdBCROPS	P46109	CRKL	0|0|5	5	1.67	3	0|0|14	0	0	0	-21.07	0.36	0.89
TcdBCROPS	P46776	RPL27A	3|2|4	9	3	3	4|3|4	0	0	0	-13.05	0.82	0.89
TcdBCROPS	P49748	ACADVL	0|0|5	5	1.67	3	6|0|8	0	0	0	-21.68	0.36	0.89
TcdBCROPS	P50213	IDH3A	0|0|4	4	1.33	3	5|0|5	0	0	0	-15.99	0.4	0.89
TcdBCROPS	P50990	CCT8	0|1|9	10	3.33	3	3|3|10	0	0	0	-24.64	0.63	0.89
TcdBCROPS	P55072	VCP	1|7|1	9	3	3	0|17|0	0	0	0	-22.21	0.53	0.89
TcdBCROPS	P60866	RPS20	3|4|3	10	3.33	3	5|3|3	0	0	0	-11.43	0.91	0.89
TcdBCROPS	P61158	ACTR3	2|2|17	21	7	3	7|7|12	0	0	0	-33.39	0.81	0.89
TcdBCROPS	P62249	RPS16	2|4|8	14	4.67	3	4|3|11	0	0	0	-21.81	0.78	0.89
TcdBCROPS	P62263	RPS14	1|1|4	6	2	3	1|5|4	0	0	0	-13.68	0.6	0.89
TcdBCROPS	P62937	PPIA	3|7|19	29	9.67	3	8|8|13	0	0	0	-35.03	1	0.89
TcdBCROPS	P63220	RPS21	0|0|5	5	1.67	3	4|0|9	0	0	0	-20.05	0.38	0.89
TcdBCROPS	P68371	TUBB4B	0|3|5	8	2.67	3	2|6|4	0	0	0	-19.18	0.67	0.89
TcdBCROPS	Q14103	HNRNPD	3|2|8	13	4.33	3	4|4|7	0	0	0	-18.23	0.87	0.89
TcdBCROPS	Q15417	CNN3	1|0|11	12	4	3	4|3|11	0	0	0	-27.51	0.67	0.89
TcdBCROPS	Q15746	MYLK	0|0|9	9	3	3	0|1|16	0	0	0	-25.44	0.53	0.89
TcdBCROPS	Q16555	DPYSL2	0|1|22	23	7.67	3	3|3|24	0	0	0	-44.49	0.77	0.89
TcdBCROPS	Q16658	FSCN1	2|5|15	22	7.33	3	5|8|11	0	0	0	-30.61	0.92	0.89
TcdBCROPS	Q99714	HSD17B10	0|0|8	8	2.67	3	5|0|10	0	0	0	-22.87	0.53	0.89
TcdBCROPS	Q9UBV8	PEF1	3|0|8	11	3.67	3	4|2|10	0	0	0	-24.61	0.69	0.89
TcdBCROPS	Q9ULV4	CORO1C	2|5|11	18	6	3	4|8|9	0	0	0	-26.39	0.86	0.89
TcdBCROPS	Q9Y6N5	SQOR	0|1|14	15	5	3	3|4|16	0	0	0	-34.6	0.65	0.89
TcdBCROPS	P02663	CSN1S2	29|0|0	29	9.67	3	6|42|0	0	0	0	-70.87	0.6	0.9
TcdBCROPS	P02666	CSN2	43|1|0	44	14.67	3	13|57|0	0	0	0	-103.62	0.63	0.9
TcdBCROPS	P04439	HLA-A	4|7|5	16	5.33	3	6|6|6	0	0	0	-18.33	0.89	0.9
TcdBCROPS	P05388	RPLP0	8|9|13	30	10	3	11|8|11	0	0	0	-26.56	1	0.9
TcdBCROPS	P06753	TPM3	0|4|7	11	3.67	3	3|6|9	0	0	0	-27.88	0.61	0.9
TcdBCROPS	P07237	P4HB	0|4|17	21	7	3	4|7|18	0	0	0	-43.56	0.72	0.9
TcdBCROPS	P07737	PFN1	8|9|3	20	6.67	3	6|12|3	0	0	0	-23.69	0.95	0.9
TcdBCROPS	P07900	HSP90AA1	1|3|8	12	4	3	2|6|11	0	0	0	-25.78	0.63	0.9
TcdBCROPS	P07996	THBS1	3|10|34	47	15.67	3	5|19|23	0	0	0	-59.61	1	0.9
TcdBCROPS	P08133	ANXA6	2|9|29	40	13.33	3	6|14|35	0	0	0	-73.87	0.73	0.9
TcdBCROPS	P08238	HSP90AB1	6|7|19	32	10.67	3	9|11|17	0	0	0	-39.11	0.86	0.9
TcdBCROPS	P09211	GSTP1	3|3|19	25	8.33	3	11|4|16	0	0	0	-37.28	0.81	0.9
TcdBCROPS	P10599	TXN	13|6|27	46	15.33	3	22|10|27	0	0	0	-68.6	0.78	0.9
TcdBCROPS	P12109	COL6A1	2|8|16	26	8.67	3	10|7|20	0	0	0	-48.45	0.7	0.9
TcdBCROPS	P12814	ACTN1	1|3|13	17	5.67	3	5|7|17	0	0	0	-40.02	0.59	0.9
TcdBCROPS	P14866	HNRNPL	1|1|13	15	5	3	7|4|23	0	0	0	-46.87	0.44	0.9
TcdBCROPS	P21980	TGM2	5|13|35	53	17.67	3	14|12|28	0	0	0	-64.12	0.98	0.9
TcdBCROPS	P23284	PPIB	7|11|1	19	6.33	3	16|11|4	0	0	0	-42.98	0.61	0.9
TcdBCROPS	P30101	PDIA3	8|6|26	40	13.33	3	6|11|23	0	0	0	-42.41	1	0.9
TcdBCROPS	P32119	PRDX2	10|1|11	22	7.33	3	8|4|12	0	0	0	-33.12	0.92	0.9
TcdBCROPS	P37802	TAGLN2	4|12|19	35	11.67	3	9|10|13	0	0	0	-36.79	1.09	0.9
TcdBCROPS	P40939	HADHA	0|2|24	26	8.67	3	12|4|24	0	0	0	-59.71	0.65	0.9
TcdBCROPS	P45880	VDAC2	5|11|14	30	10	3	5|11|13	0	0	0	-30.48	1.03	0.9
TcdBCROPS	P46821	MAP1B	1|2|11	14	4.67	3	9|6|17	0	0	0	-44.53	0.44	0.9
TcdBCROPS	P48047	ATP5PO	3|4|7	14	4.67	3	6|4|10	0	0	0	-22.78	0.7	0.9
TcdBCROPS	P49411	TUFM	2|1|13	16	5.33	3	14|0|18	0	0	0	-44.04	0.5	0.9
TcdBCROPS	P50454	SERPINH1	3|13|28	44	14.67	3	6|15|24	0	0	0	-56.74	0.98	0.9
TcdBCROPS	P51991	HNRNPA3	4|3|13	20	6.67	3	11|5|11	0	0	0	-32.22	0.74	0.9
TcdBCROPS	P52597	HNRNPF	6|0|22	28	9.33	3	17|7|23	0	0	0	-70.44	0.6	0.9
TcdBCROPS	P54652	HSPA2	1|1|30	32	10.67	3	11|4|34	0	0	0	-68.57	0.65	0.9
TcdBCROPS	P62241	RPS8	1|5|10	16	5.33	3	6|7|12	0	0	0	-34.81	0.64	0.9
TcdBCROPS	P62873	GNB1	6|5|10	21	7	3	7|6|10	0	0	0	-22.92	0.91	0.9
TcdBCROPS	P63104	YWHAZ	9|6|27	42	14	3	15|18|21	0	0	0	-62.22	0.78	0.9
TcdBCROPS	P63241	EIF5A	3|6|7	16	5.33	3	6|7|5	0	0	0	-20.16	0.89	0.9
TcdBCROPS	P78559	MAP1A	0|2|13	15	5	3	4|3|18	0	0	0	-37.41	0.6	0.9
TcdBCROPS	Q00610	CLTC	0|2|11	13	4.33	3	2|7|19	0	0	0	-41.86	0.46	0.9
TcdBCROPS	Q02413	DSG1	76|25|2	103	34.33	3	36|58|5	0	0	0	-138.1	1.04	0.9
TcdBCROPS	Q05682	CALD1	1|1|8	10	3.33	3	2|1|16	0	0	0	-25.17	0.53	0.9
TcdBCROPS	Q06830	PRDX1	23|10|40	73	24.33	3	32|10|31	0	0	0	-78.05	1	0.9
TcdBCROPS	Q08554	DSC1	20|7|0	27	9	3	8|27|1	0	0	0	-53.39	0.75	0.9
TcdBCROPS	Q14699	RFTN1	0|2|8	10	3.33	3	2|5|15	0	0	0	-33.12	0.45	0.9
TcdBCROPS	Q16527	CSRP2	6|1|66	73	24.33	3	21|2|77	0	0	0	-143.43	0.73	0.9
TcdBCROPS	Q16643	DBN1	3|6|12	21	7	3	14|7|12	0	0	0	-40.58	0.64	0.9
TcdBCROPS	Q7KZF4	SND1	1|2|14	17	5.67	3	4|7|15	0	0	0	-35.76	0.65	0.9
TcdBCROPS	Q86YZ3	HRNR	93|35|1	129	43	3	51|46|4	0	0	0	-145.35	1.28	0.9
TcdBCROPS	Q8NBS9	TXNDC5	1|1|15	17	5.67	3	8|2|26	0	0	0	-49.58	0.47	0.9
TcdBCROPS	Q92841	DDX17	1|2|12	15	5	3	5|6|21	0	0	0	-44.09	0.47	0.9
TcdBCROPS	Q92945	KHSRP	5|0|25	30	10	3	15|2|25	0	0	0	-62.55	0.71	0.9
TcdBCROPS	Q99439	CNN2	4|6|14	24	8	3	10|8|18	0	0	0	-41.92	0.67	0.9
TcdBCROPS	Q9NZM1	MYOF	1|1|39	41	13.67	3	6|5|40	0	0	0	-71.26	0.8	0.9
TcdBCROPS	Q9Y3F4	STRAP	6|8|12	26	8.67	3	11|6|15	0	0	0	-32.41	0.81	0.9
TcdBCROPS	P39880	CUX1	2|12|6	20	6.67	3	5|13|10	0	0	0	-36.03	0.71	0.9
TcdBCROPS	O00159	MYO1C	0|1|0	1	0.33	3	2|0|0	0	0	0	-5.44	0.5	0.91
TcdBCROPS	O00233	PSMD9	0|0|1	1	0.33	3	1|0|1	0	0	0	-5.32	0.5	0.91
TcdBCROPS	O14503	BHLHE40	2|0|3	5	1.67	3	3|0|6	0	0	0	-14.37	0.56	0.91
TcdBCROPS	O43813	LANCL1	0|0|1	1	0.33	3	0|0|1	0	0	0	-4.08	1	0.91
TcdBCROPS	O60814	H2BC12	2|3|1	6	2	3	5|5|2	0	0	0	-16.39	0.5	0.91
TcdBCROPS	O75131	CPNE3	1|0|1	2	0.67	3	2|1|4	0	0	0	-12	0.29	0.91
TcdBCROPS	O75369	FLNB	5|2|45	52	17.33	3	22|14|47	0	0	0	-114.92	0.63	0.91
TcdBCROPS	O75396	SEC22B	1|8|10	19	6.33	3	7|10|17	0	0	0	-47.55	0.56	0.91
TcdBCROPS	O75487	GPC4	0|0|1	1	0.33	3	0|0|1	0	0	0	-4.08	1	0.91
TcdBCROPS	O76024	WFS1	0|0|1	1	0.33	3	0|0|5	0	0	0	-8.82	0.2	0.91
TcdBCROPS	O94925	GLS	1|0|5	6	2	3	11|0|8	0	0	0	-28.8	0.32	0.91
TcdBCROPS	O95394	PGM3	0|0|1	1	0.33	3	0|0|1	0	0	0	-4.08	1	0.91
TcdBCROPS	O95861	BPNT1	0|0|1	1	0.33	3	1|1|1	0	0	0	-6.31	0.33	0.91
TcdBCROPS	P00390	GSR	10|21|42	73	24.33	3	17|31|34	0	0	0	-90.71	0.89	0.91
TcdBCROPS	P00491	PNP	1|0|0	1	0.33	3	0|0|0	0	0	0	-3.28	3.33	0.91
TcdBCROPS	P00492	HPRT1	1|0|1	2	0.67	3	1|0|1	0	0	0	-5.32	1	0.91
TcdBCROPS	P00698	LYZ	26|31|36	93	31	3	33|39|33	0	0	0	-89.52	0.89	0.91
TcdBCROPS	P00761		139|150|127	416	138.67	3	193|112|200	0	0	0	-415.75	0.82	0.91
TcdBCROPS	P01040	CSTA	1|0|0	1	0.33	3	0|1|0	0	0	0	-4.08	1	0.91
TcdBCROPS	P02533	KRT14	271|88|31	390	130	3	134|123|24	0	0	0	-313.02	1.39	0.91
TcdBCROPS	P02545	LMNA	13|24|40	77	25.67	3	27|42|62	0	0	0	-150.77	0.59	0.91
TcdBCROPS	P02662	CSN1S1	69|3|0	72	24	3	14|117|0	0	0	0	-194.36	0.55	0.91
TcdBCROPS	P02751	FN1	19|42|32	93	31	3	72|88|46	0	0	0	-240.15	0.45	0.91
TcdBCROPS	P02769	ALB	51|31|16	98	32.67	3	53|73|8	0	0	0	-146.81	0.73	0.91
TcdBCROPS	P04075	ALDOA	1|4|4	9	3	3	4|14|2	0	0	0	-26.93	0.45	0.91
TcdBCROPS	P04083	ANXA1	1|7|8	16	5.33	3	16|13|7	0	0	0	-50.58	0.44	0.91
TcdBCROPS	P04264	KRT1	1063|332|136	1531	510.33	3	418|449|176	0	0	0	#NAME?	1.47	0.91
TcdBCROPS	P04406	GAPDH	8|3|4	15	5	3	11|16|1	0	0	0	-32.86	0.54	0.91
TcdBCROPS	P04792	HSPB1	8|5|10	23	7.67	3	9|26|9	0	0	0	-50.07	0.52	0.91
TcdBCROPS	P04843	RPN1	0|0|1	1	0.33	3	0|1|1	0	0	0	-5.32	0.5	0.91
TcdBCROPS	P05109	S100A8	1|1|0	2	0.67	3	10|6|0	0	0	0	-24.43	0.12	0.91
TcdBCROPS	P05165	PCCA	140|199|369	708	236	3	146|211|297	0	0	0	-581.52	1.08	0.91
TcdBCROPS	P06396	GSN	0|3|3	6	2	3	0|6|3	0	0	0	-14.37	0.67	0.91
TcdBCROPS	P06733	ENO1	3|3|1	7	2.33	3	2|8|1	0	0	0	-14.61	0.64	0.91
TcdBCROPS	P06748	NPM1	3|0|14	17	5.67	3	9|2|31	0	0	0	-62.27	0.4	0.91
TcdBCROPS	P07093	SERPINE2	0|1|1	2	0.67	3	0|0|0	0	0	0	-3.28	6.67	0.91
TcdBCROPS	P07203	GPX1	0|1|2	3	1	3	0|1|5	0	0	0	-9.98	0.5	0.91
TcdBCROPS	P07355	ANXA2	42|26|54	122	40.67	3	48|41|51	0	0	0	-134.5	0.87	0.91
TcdBCROPS	P07437	TUBB	8|20|51	79	26.33	3	19|42|32	0	0	0	-110.91	0.85	0.91
TcdBCROPS	P07858	CTSB	1|3|6	10	3.33	3	6|6|18	0	0	0	-41.35	0.33	0.91
TcdBCROPS	P08559	PDHA1	1|0|2	3	1	3	5|0|2	0	0	0	-11.66	0.43	0.91
TcdBCROPS	P08670	VIM	28|55|38	121	40.33	3	42|50|36	0	0	0	-115.14	0.95	0.91
TcdBCROPS	P08865	RPSA	0|1|0	1	0.33	3	0|2|0	0	0	0	-5.44	0.5	0.91
TcdBCROPS	P09382	LGALS1	10|30|31	71	23.67	3	24|28|37	0	0	0	-100.71	0.8	0.91
TcdBCROPS	P09651	HNRNPA1	0|4|0	4	1.33	3	4|7|3	0	0	0	-22.15	0.29	0.91
TcdBCROPS	P0DP23	CALM1	0|1|0	1	0.33	3	0|13|0	0	0	0	-19.56	0.08	0.91
TcdBCROPS	P10412	H1-4	5|6|5	16	5.33	3	24|4|6	0	0	0	-36.21	0.47	0.91
TcdBCROPS	P10809	HSPD1	0|1|6	7	2.33	3	7|2|11	0	0	0	-30.56	0.35	0.91
TcdBCROPS	P11021	HSPA5	3|3|19	25	8.33	3	11|10|30	0	0	0	-65.14	0.49	0.91
TcdBCROPS	P11142	HSPA8	28|20|86	134	44.67	3	69|28|97	0	0	0	-220.2	0.69	0.91
TcdBCROPS	P11498	PC	272|340|1337	1949	649.67	3	283|453|941	0	0	0	#NAME?	1.16	0.91
TcdBCROPS	P12110	COL6A2	0|9|11	20	6.67	3	16|11|10	0	0	0	-56.14	0.54	0.91
TcdBCROPS	P12111	COL6A3	0|22|13	35	11.67	3	50|44|18	0	0	0	-167.17	0.31	0.91
TcdBCROPS	P12236	SLC25A6	0|0|2	2	0.67	3	3|2|3	0	0	0	-13.45	0.25	0.91
TcdBCROPS	P13639	EEF2	13|6|12	31	10.33	3	13|16|13	0	0	0	-45.84	0.74	0.91
TcdBCROPS	P13645	KRT10	447|194|90	731	243.67	3	200|209|96	0	0	0	-484.76	1.45	0.91
TcdBCROPS	P13646	KRT13	1|0|0	1	0.33	3	30|0|0	0	0	0	-44.14	0.03	0.91
TcdBCROPS	P13647	KRT5	185|94|29	308	102.67	3	133|122|38	0	0	0	-335.04	1.05	0.91
TcdBCROPS	P14618	PKM	20|24|34	78	26	3	20|28|26	0	0	0	-61.1	1.05	0.91
TcdBCROPS	P14625	HSP90B1	9|10|32	51	17	3	20|12|35	0	0	0	-72.19	0.76	0.91
TcdBCROPS	P15531	NME1	3|1|3	7	2.33	3	2|3|5	0	0	0	-13.7	0.7	0.91
TcdBCROPS	P15880	RPS2	0|0|1	1	0.33	3	0|1|0	0	0	0	-4.08	1	0.91
TcdBCROPS	P16070	CD44	0|1|0	1	0.33	3	0|4|0	0	0	0	-7.34	0.25	0.91
TcdBCROPS	P16401	H1-5	5|3|4	12	4	3	41|3|4	0	0	0	-60.17	0.25	0.91
TcdBCROPS	P17931	LGALS3	1|0|0	1	0.33	3	0|5|0	0	0	0	-8.82	0.2	0.91
TcdBCROPS	P17987	TCP1	0|0|2	2	0.67	3	0|0|7	0	0	0	-11.23	0.29	0.91
TcdBCROPS	P18621	RPL17	1|3|4	8	2.67	3	5|4|8	0	0	0	-23.41	0.47	0.91
TcdBCROPS	P19013	KRT4	1|0|0	1	0.33	3	15|0|0	0	0	0	-22.32	0.07	0.91
TcdBCROPS	P19823	ITIH2	0|1|0	1	0.33	3	0|0|0	0	0	0	-3.28	3.33	0.91
TcdBCROPS	P20930	FLG	20|2|0	22	7.33	3	12|91|0	0	0	0	-152.61	0.21	0.91
TcdBCROPS	P21281	ATP6V1B2	0|0|1	1	0.33	3	1|1|2	0	0	0	-7.8	0.25	0.91
TcdBCROPS	P21291	CSRP1	0|0|1	1	0.33	3	1|2|2	0	0	0	-9.22	0.2	0.91
TcdBCROPS	P21333	FLNA	88|83|228	399	133	3	148|126|228	0	0	0	-495.51	0.79	0.91
TcdBCROPS	P21796	VDAC1	0|0|2	2	0.67	3	1|2|5	0	0	0	-13.36	0.25	0.91
TcdBCROPS	P21964	COMT	0|0|1	1	0.33	3	0|0|2	0	0	0	-5.44	0.5	0.91
TcdBCROPS	P22314	UBA1	0|0|1	1	0.33	3	0|0|1	0	0	0	-4.08	1	0.91
TcdBCROPS	P22626	HNRNPA2B1	2|1|4	7	2.33	3	3|8|6	0	0	0	-23.45	0.41	0.91
TcdBCROPS	P22629	Streptavidin	761|1240|3074	5075	1691.67	3	636|1324|2578	0	0	0	#NAME?	1.12	0.91
TcdBCROPS	P23381	WARS1	0|0|1	1	0.33	3	1|0|1	0	0	0	-5.32	0.5	0.91
TcdBCROPS	P23497	SP100	0|0|1	1	0.33	3	0|0|2	0	0	0	-5.44	0.5	0.91
TcdBCROPS	P23634	ATP2B4	0|0|1	1	0.33	3	0|2|4	0	0	0	-10.26	0.17	0.91
TcdBCROPS	P24752	ACAT1	0|0|2	2	0.67	3	1|1|4	0	0	0	-10.41	0.33	0.91
TcdBCROPS	P24821	TNC	0|1|3	4	1.33	3	0|0|9	0	0	0	-13.82	0.44	0.91
TcdBCROPS	P25311	AZGP1	3|0|0	3	1	3	2|7|0	0	0	0	-14.19	0.33	0.91
TcdBCROPS	P25398	RPS12	0|2|2	4	1.33	3	1|4|1	0	0	0	-10.41	0.67	0.91
TcdBCROPS	P25690		0|1|0	1	0.33	3	6|0|0	0	0	0	-9.71	0.17	0.91
TcdBCROPS	P25705	ATP5F1A	2|0|10	12	4	3	14|5|14	0	0	0	-49.84	0.36	0.91
TcdBCROPS	P26373	RPL13	0|0|1	1	0.33	3	1|0|1	0	0	0	-5.32	0.5	0.91
TcdBCROPS	P26640	VARS1	0|0|1	1	0.33	3	0|1|1	0	0	0	-5.32	0.5	0.91
TcdBCROPS	P26641	EEF1G	4|5|9	18	6	3	9|10|14	0	0	0	-38.13	0.55	0.91
TcdBCROPS	P27105	STOM	0|2|2	4	1.33	3	1|0|7	0	0	0	-12.9	0.5	0.91
TcdBCROPS	P27482	CALML3	0|1|0	1	0.33	3	1|8|0	0	0	0	-14	0.11	0.91
TcdBCROPS	P27797	CALR	3|5|0	8	2.67	3	9|10|0	0	0	0	-28.83	0.42	0.91
TcdBCROPS	P27816	MAP4	9|14|77	100	33.33	3	26|23|79	0	0	0	-156.91	0.78	0.91
TcdBCROPS	P29144	TPP2	0|0|1	1	0.33	3	0|0|2	0	0	0	-5.44	0.5	0.91
TcdBCROPS	P29401	TKT	1|2|0	3	1	3	1|5|0	0	0	0	-9.98	0.5	0.91
TcdBCROPS	P29508	SERPINB3	3|0|0	3	1	3	4|6|0	0	0	0	-15.94	0.3	0.91
TcdBCROPS	P29590	PML	0|0|1	1	0.33	3	0|0|4	0	0	0	-7.34	0.25	0.91
TcdBCROPS	P30153	PPP2R1A	0|0|1	1	0.33	3	0|0|0	0	0	0	-3.28	3.33	0.91
TcdBCROPS	P31153	MAT2A	1|1|5	7	2.33	3	3|4|9	0	0	0	-21.78	0.44	0.91
TcdBCROPS	P31947	SFN	1|3|1	5	1.67	3	4|31|1	0	0	0	-49.3	0.14	0.91
TcdBCROPS	P31949	S100A11	1|3|2	6	2	3	2|5|2	0	0	0	-12.31	0.67	0.91
TcdBCROPS	P32926	DSG3	1|0|0	1	0.33	3	0|0|1	0	0	0	-4.08	1	0.91
TcdBCROPS	P34897	SHMT2	0|0|2	2	0.67	3	6|0|2	0	0	0	-13.08	0.25	0.91
TcdBCROPS	P35527	KRT9	1185|236|125	1546	515.33	3	375|436|135	0	0	0	#NAME?	1.63	0.91
TcdBCROPS	P35579	MYH9	29|37|150	216	72	3	76|102|158	0	0	0	-395.8	0.64	0.91
TcdBCROPS	P35908	KRT2	306|164|44	514	171.33	3	166|169|66	0	0	0	-447.26	1.28	0.91
TcdBCROPS	P36955	SERPINF1	0|0|1	1	0.33	3	0|0|0	0	0	0	-3.28	3.33	0.91
TcdBCROPS	P38117	ETFB	0|0|1	1	0.33	3	7|0|2	0	0	0	-14.19	0.11	0.91
TcdBCROPS	P38159	RBMX	0|0|1	1	0.33	3	12|1|3	0	0	0	-24.28	0.06	0.91
TcdBCROPS	P38646	HSPA9	9|7|41	57	19	3	36|8|34	0	0	0	-92.1	0.73	0.91
TcdBCROPS	P41091	EIF2S3	1|1|1	3	1	3	1|1|0	0	0	0	-3.71	1.5	0.91
TcdBCROPS	P41252	IARS1	0|1|0	1	0.33	3	1|2|1	0	0	0	-7.8	0.25	0.91
TcdBCROPS	P42224	STAT1	0|0|2	2	0.67	3	0|5|2	0	0	0	-11.66	0.29	0.91
TcdBCROPS	P42704	LRPPRC	0|0|2	2	0.67	3	6|0|5	0	0	0	-17.45	0.18	0.91
TcdBCROPS	P43243	MATR3	0|0|1	1	0.33	3	0|0|3	0	0	0	-5.87	0.33	0.91
TcdBCROPS	P43897	TSFM	0|0|1	1	0.33	3	1|0|3	0	0	0	-7.67	0.25	0.91
TcdBCROPS	P47755	CAPZA2	0|0|2	2	0.67	3	1|2|4	0	0	0	-12	0.29	0.91
TcdBCROPS	P47929	LGALS7	3|4|0	7	2.33	3	6|26|0	0	0	0	-47.46	0.22	0.91
TcdBCROPS	P49368	CCT3	1|0|0	1	0.33	3	0|0|1	0	0	0	-4.08	1	0.91
TcdBCROPS	P49585	PCYT1A	0|0|1	1	0.33	3	0|0|2	0	0	0	-5.44	0.5	0.91
TcdBCROPS	P49757	NUMB	0|0|1	1	0.33	3	0|0|4	0	0	0	-7.34	0.25	0.91
TcdBCROPS	P49915	GMPS	0|0|1	1	0.33	3	0|0|0	0	0	0	-3.28	3.33	0.91
TcdBCROPS	P50395	GDI2	0|0|1	1	0.33	3	0|2|0	0	0	0	-5.44	0.5	0.91
TcdBCROPS	P50991	CCT4	0|0|1	1	0.33	3	0|0|2	0	0	0	-5.44	0.5	0.91
TcdBCROPS	P50995	ANXA11	0|0|1	1	0.33	3	0|0|3	0	0	0	-5.87	0.33	0.91
TcdBCROPS	P51153	RAB13	0|1|0	1	0.33	3	0|0|2	0	0	0	-5.44	0.5	0.91
TcdBCROPS	P51571	SSR4	0|0|1	1	0.33	3	0|0|2	0	0	0	-5.44	0.5	0.91
TcdBCROPS	P52209	PGD	0|2|1	3	1	3	2|4|0	0	0	0	-10.26	0.5	0.91
TcdBCROPS	P53621	COPA	0|0|1	1	0.33	3	0|1|0	0	0	0	-4.08	1	0.91
TcdBCROPS	P53701	HCCS	0|0|1	1	0.33	3	0|0|1	0	0	0	-4.08	1	0.91
TcdBCROPS	P53814	SMTN	0|0|1	1	0.33	3	1|1|7	0	0	0	-14.23	0.11	0.91
TcdBCROPS	P53992	SEC24C	0|0|1	1	0.33	3	0|0|5	0	0	0	-8.82	0.2	0.91
TcdBCROPS	P54886	ALDH18A1	0|0|3	3	1	3	7|0|5	0	0	0	-18.69	0.25	0.91
TcdBCROPS	P55265	ADAR	0|0|1	1	0.33	3	1|0|6	0	0	0	-11.44	0.14	0.91
TcdBCROPS	P55795	HNRNPH2	0|0|1	1	0.33	3	1|0|3	0	0	0	-7.67	0.25	0.91
TcdBCROPS	P60660	MYL6	16|23|57	96	32	3	19|32|42	0	0	0	-92.14	1.03	0.91
TcdBCROPS	P60709	ACTB	110|96|533	739	246.33	3	138|120|534	0	0	0	#NAME?	0.93	0.91
TcdBCROPS	P60842	EIF4A1	2|6|3	11	3.67	3	5|10|8	0	0	0	-29.2	0.48	0.91
TcdBCROPS	P60981	DSTN	2|2|4	8	2.67	3	3|5|4	0	0	0	-14.28	0.67	0.91
TcdBCROPS	P61160	ACTR2	0|1|2	3	1	3	2|2|5	0	0	0	-14.81	0.33	0.91
TcdBCROPS	P61224	RAP1B	0|1|0	1	0.33	3	0|1|0	0	0	0	-4.08	1	0.91
TcdBCROPS	P61247	RPS3A	1|1|1	3	1	3	1|3|0	0	0	0	-5.98	0.75	0.91
TcdBCROPS	P61313	RPL15	2|3|2	7	2.33	3	15|7|4	0	0	0	-32.88	0.27	0.91
TcdBCROPS	P61758	VBP1	0|0|1	1	0.33	3	1|0|0	0	0	0	-4.08	1	0.91
TcdBCROPS	P61978	HNRNPK	0|2|9	11	3.67	3	5|10|12	0	0	0	-41.21	0.41	0.91
TcdBCROPS	P61981	YWHAG	0|1|0	1	0.33	3	1|3|0	0	0	0	-7.67	0.25	0.91
TcdBCROPS	P62244	RPS15A	0|0|1	1	0.33	3	0|1|4	0	0	0	-9.04	0.2	0.91
TcdBCROPS	P62266	RPS23	1|4|5	10	3.33	3	3|5|7	0	0	0	-20.56	0.67	0.91
TcdBCROPS	P62280	RPS11	0|2|1	3	1	3	2|2|3	0	0	0	-12	0.43	0.91
TcdBCROPS	P62424	RPL7A	0|0|2	2	0.67	3	6|0|0	0	0	0	-9.71	0.33	0.91
TcdBCROPS	P62701	RPS4X	0|3|4	7	2.33	3	4|5|3	0	0	0	-19.18	0.58	0.91
TcdBCROPS	P62736	ACTA2	21|21|81	123	41	3	28|23|79	0	0	0	-130.1	0.95	0.91
TcdBCROPS	P62820	RAB1A	3|3|2	8	2.67	3	2|8|1	0	0	0	-12.59	0.73	0.91
TcdBCROPS	P62829	RPL23	0|2|1	3	1	3	2|2|2	0	0	0	-10.5	0.5	0.91
TcdBCROPS	P62857	RPS28	2|1|0	3	1	3	4|3|4	0	0	0	-17.78	0.27	0.91
TcdBCROPS	P62888	RPL30	1|0|1	2	0.67	3	2|2|1	0	0	0	-9.22	0.4	0.91
TcdBCROPS	P62906	RPL10A	0|0|1	1	0.33	3	0|1|1	0	0	0	-5.32	0.5	0.91
TcdBCROPS	P62913	RPL11	2|3|3	8	2.67	3	4|5|4	0	0	0	-15.62	0.62	0.91
TcdBCROPS	P62917	RPL8	3|1|3	7	2.33	3	2|5|3	0	0	0	-13.7	0.7	0.91
TcdBCROPS	P62995	TRA2B	1|0|1	2	0.67	3	4|2|1	0	0	0	-12	0.29	0.91
TcdBCROPS	P63092	GNAS	0|0|1	1	0.33	3	0|0|6	0	0	0	-9.71	0.17	0.91
TcdBCROPS	P63244	RACK1	13|13|12	38	12.67	3	14|18|15	0	0	0	-40.96	0.81	0.91
TcdBCROPS	P67936	TPM4	10|24|28	62	20.67	3	21|33|26	0	0	0	-88.36	0.78	0.91
TcdBCROPS	P68104	EEF1A1	30|30|27	87	29	3	37|37|30	0	0	0	-86.59	0.84	0.91
TcdBCROPS	P68363	TUBA1B	21|25|34	80	26.67	3	26|30|29	0	0	0	-73.07	0.94	0.91
TcdBCROPS	P78406	RAE1	0|0|1	1	0.33	3	0|0|0	0	0	0	-3.28	3.33	0.91
TcdBCROPS	P81605	DCD	6|6|3	15	5	3	6|14|1	0	0	0	-23.33	0.71	0.91
TcdBCROPS	P84157	MXRA7	0|0|1	1	0.33	3	0|0|3	0	0	0	-5.87	0.33	0.91
TcdBCROPS	Q00325	SLC25A3	0|0|2	2	0.67	3	2|3|1	0	0	0	-10.5	0.33	0.91
TcdBCROPS	Q00839	HNRNPU	0|3|1	4	1.33	3	4|4|6	0	0	0	-22.15	0.29	0.91
TcdBCROPS	Q02878	RPL6	0|2|2	4	1.33	3	3|5|3	0	0	0	-17.78	0.36	0.91
TcdBCROPS	Q04828	AKR1C1	0|0|1	1	0.33	3	0|0|0	0	0	0	-3.28	3.33	0.91
TcdBCROPS	Q07020	RPL18	0|0|1	1	0.33	3	3|1|2	0	0	0	-10.5	0.17	0.91
TcdBCROPS	Q07955	SRSF1	0|1|0	1	0.33	3	4|2|1	0	0	0	-12	0.14	0.91
TcdBCROPS	Q09666	AHNAK	2|10|93	105	35	3	26|17|129	0	0	0	-245.66	0.61	0.91
TcdBCROPS	Q12797	ASPH	0|0|1	1	0.33	3	0|0|0	0	0	0	-3.28	3.33	0.91
TcdBCROPS	Q13085	ACACA	225|380|490	1095	365	3	205|577|334	0	0	0	#NAME?	0.98	0.91
TcdBCROPS	Q13263	TRIM28	0|0|1	1	0.33	3	1|0|1	0	0	0	-5.32	0.5	0.91
TcdBCROPS	Q13428	TCOF1	0|0|2	2	0.67	3	6|0|0	0	0	0	-9.71	0.33	0.91
TcdBCROPS	Q13541	EIF4EBP1	0|0|1	1	0.33	3	0|0|0	0	0	0	-3.28	3.33	0.91
TcdBCROPS	Q14192	FHL2	0|2|2	4	1.33	3	1|2|3	0	0	0	-10.5	0.67	0.91
TcdBCROPS	Q14195	DPYSL3	0|0|1	1	0.33	3	0|0|3	0	0	0	-5.87	0.33	0.91
TcdBCROPS	Q14247	CTTN	0|0|3	3	1	3	0|0|10	0	0	0	-15.34	0.3	0.91
TcdBCROPS	Q14315	FLNC	21|25|53	99	33	3	33|34|52	0	0	0	-116.51	0.83	0.91
TcdBCROPS	Q15149	PLEC	3|2|19	24	8	3	11|14|48	0	0	0	-99.99	0.33	0.91
TcdBCROPS	Q15181	PPA1	0|0|1	1	0.33	3	0|1|0	0	0	0	-4.08	1	0.91
TcdBCROPS	Q15582	TGFBI	1|1|1	3	1	3	0|1|1	0	0	0	-3.71	1.5	0.91
TcdBCROPS	Q16576	RBBP7	0|0|1	1	0.33	3	0|0|0	0	0	0	-3.28	3.33	0.91
TcdBCROPS	Q16629	SRSF7	0|0|1	1	0.33	3	2|1|1	0	0	0	-7.8	0.25	0.91
TcdBCROPS	Q16698	DECR1	0|1|2	3	1	3	5|0|5	0	0	0	-15.99	0.3	0.91
TcdBCROPS	Q16822	PCK2	0|0|1	1	0.33	3	1|0|2	0	0	0	-6.31	0.33	0.91
TcdBCROPS	Q16854	DGUOK	0|0|1	1	0.33	3	0|0|3	0	0	0	-5.87	0.33	0.91
TcdBCROPS	Q32MZ4	LRRFIP1	0|0|1	1	0.33	3	2|2|2	0	0	0	-10.5	0.17	0.91
TcdBCROPS	Q3SY69	ALDH1L2	0|0|1	1	0.33	3	1|0|0	0	0	0	-4.08	1	0.91
TcdBCROPS	Q5D862	FLG2	19|10|0	29	9.67	3	16|58|0	0	0	0	-109.63	0.39	0.91
TcdBCROPS	Q6E0U4	DMKN	0|1|0	1	0.33	3	5|13|0	0	0	0	-27.1	0.06	0.91
TcdBCROPS	Q6EMK4	VASN	0|0|1	1	0.33	3	0|0|2	0	0	0	-5.44	0.5	0.91
TcdBCROPS	Q6NYC8	PPP1R18	0|0|1	1	0.33	3	0|0|3	0	0	0	-5.87	0.33	0.91
TcdBCROPS	Q6UWP8	SBSN	8|8|0	16	5.33	3	8|74|0	0	0	0	-121.31	0.2	0.91
TcdBCROPS	Q7Z406	MYH14	1|0|0	1	0.33	3	0|2|1	0	0	0	-6.31	0.33	0.91
TcdBCROPS	Q86UU1	PHLDB1	0|0|1	1	0.33	3	0|0|0	0	0	0	-3.28	3.33	0.91
TcdBCROPS	Q86V48	LUZP1	0|0|1	1	0.33	3	1|0|6	0	0	0	-11.44	0.14	0.91
TcdBCROPS	Q8N8S7	ENAH	0|0|1	1	0.33	3	0|1|3	0	0	0	-7.67	0.25	0.91
TcdBCROPS	Q8NBK3	SUMF1	0|0|1	1	0.33	3	0|0|2	0	0	0	-5.44	0.5	0.91
TcdBCROPS	Q8NC51	SERBP1	0|0|5	5	1.67	3	2|0|13	0	0	0	-22.53	0.33	0.91
TcdBCROPS	Q8WVV9	HNRNPLL	0|0|1	1	0.33	3	0|0|1	0	0	0	-4.08	1	0.91
TcdBCROPS	Q8WX93	PALLD	10|18|65	93	31	3	34|26|58	0	0	0	-140.48	0.79	0.91
TcdBCROPS	Q92597	NDRG1	0|0|1	1	0.33	3	0|0|0	0	0	0	-3.28	3.33	0.91
TcdBCROPS	Q92747	ARPC1A	0|0|1	1	0.33	3	0|0|2	0	0	0	-5.44	0.5	0.91
TcdBCROPS	Q969Q0	RPL36AL	0|0|2	2	0.67	3	6|1|3	0	0	0	-16.12	0.2	0.91
TcdBCROPS	Q96AY3	FKBP10	0|0|1	1	0.33	3	1|0|3	0	0	0	-7.67	0.25	0.91
TcdBCROPS	Q96CV9	OPTN	0|0|1	1	0.33	3	0|0|0	0	0	0	-3.28	3.33	0.91
TcdBCROPS	Q96RQ3	MCCC1	125|156|263	544	181.33	3	129|223|221	0	0	0	-505.55	0.95	0.91
TcdBCROPS	Q99715	COL12A1	0|0|1	1	0.33	3	0|0|0	0	0	0	-3.28	3.33	0.91
TcdBCROPS	Q99816	TSG101	0|0|1	1	0.33	3	0|0|1	0	0	0	-4.08	1	0.91
TcdBCROPS	Q99832	CCT7	0|1|1	2	0.67	3	1|1|1	0	0	0	-6.31	0.67	0.91
TcdBCROPS	Q99873	PRMT1	0|1|1	2	0.67	3	2|1|1	0	0	0	-7.8	0.5	0.91
TcdBCROPS	Q99961	SH3GL1	1|0|0	1	0.33	3	0|0|1	0	0	0	-4.08	1	0.91
TcdBCROPS	Q9BV38	WDR18	0|0|1	1	0.33	3	2|0|5	0	0	0	-11.66	0.14	0.91
TcdBCROPS	Q9C0C2	TNKS1BP1	0|0|1	1	0.33	3	0|0|5	0	0	0	-8.82	0.2	0.91
TcdBCROPS	Q9H299	SH3BGRL3	0|1|0	1	0.33	3	0|3|0	0	0	0	-5.87	0.33	0.91
TcdBCROPS	Q9HD26	GOPC	0|0|1	1	0.33	3	0|0|2	0	0	0	-5.44	0.5	0.91
TcdBCROPS	Q9NP72	RAB18	2|0|1	3	1	3	4|1|7	0	0	0	-18.88	0.25	0.91
TcdBCROPS	Q9NSE4	IARS2	0|0|1	1	0.33	3	1|0|3	0	0	0	-7.67	0.25	0.91
TcdBCROPS	Q9NVI7	ATAD3A	0|0|1	1	0.33	3	0|0|12	0	0	0	-18.04	0.08	0.91
TcdBCROPS	Q9NZT1	CALML5	1|5|1	7	2.33	3	5|90|0	0	0	0	-135.74	0.07	0.91
TcdBCROPS	Q9P2E9	RRBP1	7|5|41	53	17.67	3	30|13|63	0	0	0	-137.7	0.5	0.91
TcdBCROPS	Q9P2R7	SUCLA2	0|0|1	1	0.33	3	1|0|1	0	0	0	-5.32	0.5	0.91
TcdBCROPS	Q9UHB6	LIMA1	2|1|5	8	2.67	3	7|5|4	0	0	0	-21.99	0.5	0.91
TcdBCROPS	Q9UI42	CPA4	1|1|0	2	0.67	3	2|2|0	0	0	0	-7.87	0.5	0.91
TcdBCROPS	Q9UQ35	SRRM2	0|0|2	2	0.67	3	7|1|2	0	0	0	-15.89	0.2	0.91
TcdBCROPS	Q9UQ80	PA2G4	1|1|0	2	0.67	3	1|1|2	0	0	0	-7.8	0.5	0.91
TcdBCROPS	Q9Y266	NUDC	0|0|1	1	0.33	3	0|0|2	0	0	0	-5.44	0.5	0.91
TcdBCROPS	Q9Y2X3	NOP58	0|0|1	1	0.33	3	1|0|1	0	0	0	-5.32	0.5	0.91
TcdBCROPS	Q9Y3C6	PPIL1	0|0|1	1	0.33	3	0|0|1	0	0	0	-4.08	1	0.91
TcdBCROPS	Q9Y5M8	SRPRB	0|0|1	1	0.33	3	0|0|3	0	0	0	-5.87	0.33	0.91
TcdBCROPS	Q9Y6C2	EMILIN1	0|1|1	2	0.67	3	2|0|5	0	0	0	-11.66	0.29	0.91
TcdBCROPS	O15427	SLC16A3	0|1|1	2	0.67	3	0|3|1	0	0	0	-7.67	0.5	0.91
TcdBCROPS	O75874	IDH1	1|1|1	3	1	3	0|0|0	0	0	0	-0.77	10	0.91
TcdBCROPS	P04216	THY1	0|0|1	1	0.33	3	0|1|3	0	0	0	-7.67	0.25	0.91
TcdBCROPS	P21108	PRPS1L1	0|0|1	1	0.33	3	0|3|0	0	0	0	-5.87	0.33	0.91
TcdBCROPS	P37837	TALDO1	0|1|0	1	0.33	3	0|0|0	0	0	0	-3.28	3.33	0.91
TcdBCROPS	P52907	CAPZA1	0|1|0	1	0.33	3	0|2|0	0	0	0	-5.44	0.5	0.91
TcdBCROPS	P56537	EIF6	1|0|1	2	0.67	3	2|2|0	0	0	0	-7.87	0.5	0.91
TcdBCROPS	P84098	RPL19	0|1|3	4	1.33	3	6|1|2	0	0	0	-14.5	0.44	0.91
TcdBCROPS	Q13642	FHL1	0|1|1	2	0.67	3	1|1|3	0	0	0	-9.22	0.4	0.91
TcdBCROPS	Q15046	KARS1	0|0|1	1	0.33	3	0|0|0	0	0	0	-3.28	3.33	0.91
TcdBCROPS	Q96AC1	FERMT2	0|0|1	1	0.33	3	0|0|1	0	0	0	-4.08	1	0.91
TcdBCROPS	Q9Y2V2	CARHSP1	0|0|1	1	0.33	3	0|0|0	0	0	0	-3.28	3.33	0.91
TcdBCROPS	P11166	SLC2A1	0|0|1	1	0.33	3	0|0|2	0	0	0	-5.44	0.5	0.91
TcdBCROPS	P43121	MCAM	0|0|1	1	0.33	3	0|0|1	0	0	0	-4.08	1	0.91
TcdBCROPS	P61026	RAB10	0|1|0	1	0.33	3	0|0|0	0	0	0	-3.28	3.33	0.91
TcdBCROPS	Q05707	COL14A1	0|0|1	1	0.33	3	0|0|0	0	0	0	-3.28	3.33	0.91
TcdBCROPS	Q8IWB7	WDFY1	0|0|1	1	0.33	3	0|0|2	0	0	0	-5.44	0.5	0.91
TcdBCROPS	Q9BVC4	MLST8	0|0|1	1	0.33	3	0|0|3	0	0	0	-5.87	0.33	0.91
TcdBCROPS	P35268	RPL22	0|0|1	1	0.33	3	0|0|1	0	0	0	-4.08	1	0.91
TcdBCROPS	P63279	UBE2I	0|0|1	1	0.33	3	0|0|1	0	0	0	-4.08	1	0.91
TcdBCROPS	Q8NB37	GATD1	0|0|1	1	0.33	3	0|0|1	0	0	0	-4.08	1	0.91
TcdBCROPS	P40763	STAT3	0|0|1	1	0.33	3	0|0|0	0	0	0	-3.28	3.33	0.91
TcdBCROPS	P56199	ITGA1	0|1|0	1	0.33	3	0|2|1	0	0	0	-6.31	0.33	0.91
TcdBCROPS	P09038	FGF2	1|0|0	1	0.33	3	0|0|1	0	0	0	-4.08	1	0.91
TcdBCROPS	P49207	RPL34	0|1|0	1	0.33	3	3|2|2	0	0	0	-12	0.14	0.91
TcdBCROPS	P78386	KRT85	0|1|0	1	0.33	3	1|0|0	0	0	0	-4.08	1	0.91
TcdBCROPS	P22392	NME2	0|1|0	1	0.33	3	1|0|0	0	0	0	-4.08	1	0.91
TcdBCROPS	P18031	PTPN1	0|0|1	1	0.33	3	0|0|1	0	0	0	-4.08	1	0.91
TcdBCROPS	Q96AG4	LRRC59	0|1|0	1	0.33	3	1|0|0	0	0	0	-4.08	1	0.91
TcdBCROPS	P62854	RPS26	0|0|1	1	0.33	3	1|0|0	0	0	0	-4.08	1	0.91
TcdBCROPS	P04156	PRNP	0|0|1	1	0.33	3	0|1|0	0	0	0	-4.08	1	0.91
TcdBCROPS	O00161	SNAP23	0|0|1	1	0.33	3	0|0|0	0	0	0	-3.28	3.33	0.91
TcdBCROPS	Q96RF0	SNX18	0|0|1	1	0.33	3	0|0|1	0	0	0	-4.08	1	0.91
TcdBCROPS	P35030	PRSS3	1|0|0	1	0.33	3	2|0|0	0	0	0	-5.44	0.5	0.91
TcdBCROPS	P09972	ALDOC	0|1|0	1	0.33	3	0|0|0	0	0	0	-3.28	3.33	0.91
TcdBCROPS	P56134	ATP5MF	0|0|1	1	0.33	3	0|0|2	0	0	0	-5.44	0.5	0.91
TcdBCROPS	P24593	IGFBP5	0|0|1	1	0.33	3	0|0|3	0	0	0	-5.87	0.33	0.91
TcdBCROPS	Q6UVY6	MOXD1	0|0|1	1	0.33	3	0|0|0	0	0	0	-3.28	3.33	0.91
TcdBCROPS	P0C7P4	UQCRFS1P1	0|0|1	1	0.33	3	0|1|1	0	0	0	-5.32	0.5	0.91
TcdBCROPS	P38606	ATP6V1A	0|0|1	1	0.33	3	0|0|0	0	0	0	-3.28	3.33	0.91
TcdBCROPS	Q4G0F5	VPS26B	0|0|1	1	0.33	3	0|0|0	0	0	0	-3.28	3.33	0.91
TcdBCROPS	P04004	VTN	0|0|1	1	0.33	3	1|0|1	0	0	0	-5.32	0.5	0.91
TcdBCROPS	Q13363	CTBP1	0|0|1	1	0.33	3	0|0|2	0	0	0	-5.44	0.5	0.91
TcdBCROPS	Q86YA3	ZGRF1	2|4|3	9	3	3	4|4|4	0	0	0	-14.28	0.75	0.91
TcdBCROPS	Q3SY84	KRT71	0|1|0	1	0.33	3	0|0|0	0	0	0	-3.28	3.33	0.91
TcdBCROPS	Q15493	RGN	0|0|1	1	0.33	3	0|0|0	0	0	0	-3.28	3.33	0.91
TcdBCROPS	Q9Y2B9	PKIG	0|0|1	1	0.33	3	0|0|0	0	0	0	-3.28	3.33	0.91
TcdBCROPS	P05198	EIF2S1	0|1|1	2	0.67	3	1|1|1	0	0	0	-6.31	0.67	0.91
TcdBCROPS	Q15185	PTGES3	0|0|1	1	0.33	3	0|0|0	0	0	0	-3.28	3.33	0.91
TcdBCROPS	Q5MNZ6	WDR45B	0|0|1	1	0.33	3	0|0|1	0	0	0	-4.08	1	0.91
TcdBCROPS	P13010	XRCC5	0|0|1	1	0.33	3	0|0|0	0	0	0	-3.28	3.33	0.91
TcdBCROPS	Q9HCU0	CD248	0|0|1	1	0.33	3	0|0|0	0	0	0	-3.28	3.33	0.91
TcdBCROPS	Q9UGM3	DMBT1	0|1|0	1	0.33	3	0|0|0	0	0	0	-3.28	3.33	0.91
TcdBCROPS	O95487	SEC24B	1|0|0	1	0.33	3	1|0|1	0	0	0	-5.32	0.5	0.91
TcdBCROPS	Q07021	C1QBP	0|0|1	1	0.33	3	0|0|0	0	0	0	-3.28	3.33	0.91
TcdBCROPS	Q13501	SQSTM1	1|0|1	2	0.67	3	1|1|1	0	0	0	-6.31	0.67	0.91
TcdBCROPS	P0DN76	U2AF1L5	0|0|1	1	0.33	3	0|0|1	0	0	0	-4.08	1	0.91
TcdBCROPS	P98172	EFNB1	0|0|1	1	0.33	3	0|0|0	0	0	0	-3.28	3.33	0.91
TcdBCROPS	Q96PK6	RBM14	0|0|1	1	0.33	3	0|1|0	0	0	0	-4.08	1	0.91
TcdBCROPS	Q9Y3B3	TMED7	0|1|0	1	0.33	3	0|1|0	0	0	0	-4.08	1	0.91
TcdBCROPS	P61077	UBE2D3	0|1|0	1	0.33	3	1|0|0	0	0	0	-4.08	1	0.91
TcdBCROPS	Q12765	SCRN1	0|1|0	1	0.33	3	0|1|0	0	0	0	-4.08	1	0.91
TcdBCROPS	Q15005	SPCS2	1|0|1	2	0.67	3	0|3|1	0	0	0	-7.67	0.5	0.91
TcdBCROPS	P46777	RPL5	0|1|0	1	0.33	3	1|1|0	0	0	0	-5.32	0.5	0.91
TcdBCROPS	Q9UHI8	ADAMTS1	0|0|1	1	0.33	3	0|0|0	0	0	0	-3.28	3.33	0.91
TcdBCROPS	Q9UKU7	ACAD8	0|0|1	1	0.33	3	0|0|0	0	0	0	-3.28	3.33	0.91
TcdBCROPS	Q13492	PICALM	0|0|1	1	0.33	3	0|0|1	0	0	0	-4.08	1	0.91
TcdBCROPS	Q5SRE7	PHYHD1	0|0|1	1	0.33	3	0|0|1	0	0	0	-4.08	1	0.91
TcdBCROPS	P51787	KCNQ1	3|1|0	4	1.33	3	3|10|0	0	0	0	-19.93	0.31	0.91
TcdBCROPS	O14618	CCS	0|0|1	1	0.33	3	0|0|1	0	0	0	-4.08	1	0.91
TcdBCROPS	P00568	AK1	0|0|1	1	0.33	3	0|0|1	0	0	0	-4.08	1	0.91
TcdBCROPS	P05386	RPLP1	0|0|1	1	0.33	3	0|1|0	0	0	0	-4.08	1	0.91
TcdBCROPS	O95980	RECK	0|0|1	1	0.33	3	0|0|0	0	0	0	-3.28	3.33	0.91
TcdBCROPS	Q8TF66	LRRC15	0|1|0	1	0.33	3	0|0|0	0	0	0	-3.28	3.33	0.91
TcdBCROPS	P48059	LIMS1	0|0|1	1	0.33	3	0|0|0	0	0	0	-3.28	3.33	0.91
TcdBCROPS	Q9H6S1	AZI2	0|0|1	1	0.33	3	0|0|0	0	0	0	-3.28	3.33	0.91
TcdBCROPS	P15153	RAC2	0|1|0	1	0.33	3	0|0|0	0	0	0	-3.28	3.33	0.91
TcdBCROPS	Q07283	TCHH	0|1|0	1	0.33	3	0|0|0	0	0	0	-3.28	3.33	0.91
TcdBCROPS	P11279	LAMP1	1|0|0	1	0.33	3	0|0|0	0	0	0	-3.28	3.33	0.91
TcdBCROPS	Q93062	RBPMS	0|0|1	1	0.33	3	0|0|1	0	0	0	-4.08	1	0.91
TcdBCROPS	Q9Y371	SH3GLB1	0|0|1	1	0.33	3	0|0|0	0	0	0	-3.28	3.33	0.91
TcdBCROPS	Q9HA77	CARS2	0|0|1	1	0.33	3	0|0|0	0	0	0	-3.28	3.33	0.91
TcdBCROPS	Q92688	ANP32B	0|0|1	1	0.33	3	0|0|0	0	0	0	-3.28	3.33	0.91
TcdBdGTD	P18177	tcdB	289|16|28	333	111	3	0|0|0	1	1	1	23.53	1110	0
TcdBdGTD	P04259	KRT6B	14|41|0	55	18.33	3	3|3|0	0.66	1	0.66	-10.41	9.17	0.15
TcdBdGTD	P49915	GMPS	6|0|3	9	3	3	0|0|0	0.65	1	0.65	-3.28	30	0.18
TcdBdGTD	Q99829	CPNE1	6|0|3	9	3	3	0|0|0	0.65	1	0.65	-3.28	30	0.18
TcdBdGTD	P14735	IDE	4|3|0	7	2.33	3	0|0|0	0.65	0.99	0.65	-3.28	23.33	0.21
TcdBdGTD	Q8WUJ3	CEMIP	15|2|9	26	8.67	3	0|3|2	0.63	1	0.63	-5.73	5.2	0.24
TcdBdGTD	Q13418	ILK	6|0|3	9	3	3	0|0|1	0.6	1	0.6	-4.08	9	0.26
TcdBdGTD	Q05048	CSTF1	2|0|5	7	2.33	3	0|0|0	0.59	1	0.59	-3.28	23.33	0.27
TcdBdGTD	P40227	CCT6A	4|0|2	6	2	3	0|0|0	0.59	0.99	0.59	-3.28	20	0.28
TcdBdGTD	Q86UU1	PHLDB1	4|0|2	6	2	3	0|0|0	0.59	0.99	0.59	-3.28	20	0.28
TcdBdGTD	Q15436	SEC23A	3|0|2	5	1.67	3	0|0|0	0.58	0.96	0.58	-3.28	16.67	0.29
TcdBdGTD	O43294	TGFB1I1	3|0|3	6	2	3	0|0|1	0.53	0.79	0.53	-4.08	6	0.3
TcdBdGTD	P13797	PLS3	3|3|0	6	2	3	0|0|1	0.53	0.79	0.53	-4.08	6	0.3
TcdBdGTD	Q15181	PPA1	3|0|3	6	2	3	0|1|0	0.53	0.79	0.53	-4.08	6	0.3
TcdBdGTD	P62826	RAN	4|2|2	8	2.67	3	0|0|1	0.52	0.98	0.52	-0.89	8	0.32
TcdBdGTD	P04632	CAPNS1	2|2|0	4	1.33	3	0|0|0	0.52	0.78	0.52	-3.28	13.33	0.32
TcdBdGTD	P37837	TALDO1	2|2|0	4	1.33	3	0|0|0	0.52	0.78	0.52	-3.28	13.33	0.32
TcdBdGTD	O15143	ARPC1B	4|3|4	11	3.67	3	0|1|1	0.44	0.54	0.44	-1.11	5.5	0.34
TcdBdGTD	Q9C0B1	FTO	6|0|5	11	3.67	3	0|0|2	0.44	0.74	0.44	-5.44	5.5	0.34
TcdBdGTD	Q9UHD8	SEPTIN9	6|2|1	9	3	3	0|1|0	0.43	1	0.43	-2.68	9	0.35
TcdBdGTD	Q96HC4	PDLIM5	5|0|2	7	2.33	3	0|0|1	0.43	1	0.43	-4.08	7	0.36
TcdBdGTD	Q9Y6C9	MTCH2	2|0|4	6	2	3	0|0|1	0.42	0.98	0.42	-4.08	6	0.36
TcdBdGTD	Q96QA5	GSDMA	3|8|0	11	3.67	3	1|1|0	0.41	1	0.41	-5.32	5.5	0.37
TcdBdGTD	P60174	TPI1	3|14|0	17	5.67	3	1|2|0	0.37	1	0.37	-6.31	5.67	0.38
TcdBdGTD	P37108	SRP14	3|0|2	5	1.67	3	0|0|1	0.36	0.79	0.36	-4.08	5	0.39
TcdBdGTD	Q15075	EEA1	2|0|3	5	1.67	3	0|0|1	0.36	0.79	0.36	-4.08	5	0.39
TcdBdGTD	O43847	NRDC	3|0|2	5	1.67	3	0|0|1	0.36	0.79	0.36	-4.08	5	0.39
TcdBdGTD	Q01469	FABP5	6|14|0	20	6.67	3	2|4|0	0.36	0.96	0.36	-10.26	3.33	0.4
TcdBdGTD	P18085	ARF4	7|1|2	10	3.33	3	1|1|0	0.36	0.99	0.36	-3.71	5	0.41
TcdBdGTD	P61247	RPS3A	11|4|1	16	5.33	3	1|3|0	0.36	0.96	0.36	-5.98	4	0.41
TcdBdGTD	Q07065	CKAP4	7|11|4	22	7.33	3	0|2|4	0.35	0.79	0.35	-4.01	3.67	0.42
TcdBdGTD	Q9Y3I0	RTCB	6|1|2	9	3	3	0|1|1	0.35	0.95	0.35	-3.71	4.5	0.42
TcdBdGTD	P61626	LYZ	2|17|0	19	6.33	3	1|3|0	0.34	1	0.34	-7.67	4.75	0.43
TcdBdGTD	Q13835	PKP1	5|22|0	27	9	3	1|5|0	0.34	0.98	0.34	-9.98	4.5	0.43
TcdBdGTD	Q92598	HSPH1	13|0|3	16	5.33	3	2|0|3	0.34	1	0.34	-9.2	3.2	0.44
TcdBdGTD	Q99873	PRMT1	10|0|2	12	4	3	2|1|1	0.33	0.99	0.33	-7.8	3	0.44
TcdBdGTD	P07476	IVL	0|16|0	16	5.33	3	0|0|0	0.33	1	0.33	-3.28	53.33	0.45
TcdBdGTD	Q01973	ROR1	3|46|2	51	17	3	2|0|6	0.33	1	0.33	-8.99	6.38	0.45
TcdBdGTD	P19971	TYMP	0|15|0	15	5	3	0|0|0	0.33	1	0.33	-3.28	50	0.46
TcdBdGTD	P39880	CUX1	10|58|9	77	25.67	3	5|13|10	0.33	1	0.33	-22.51	2.75	0.47
TcdBdGTD	P00750	PLAT	8|0|0	8	2.67	3	0|1|0	0.33	1	0.33	-4.08	8	0.48
TcdBdGTD	P33316	DUT	8|0|0	8	2.67	3	1|0|0	0.33	1	0.33	-4.08	8	0.48
TcdBdGTD	Q02487	DSC2	0|11|0	11	3.67	3	0|0|0	0.33	1	0.33	-3.28	36.67	0.48
TcdBdGTD	P32926	DSG3	0|7|0	7	2.33	3	0|0|1	0.33	1	0.33	-4.08	7	0.49
TcdBdGTD	P52888	THOP1	8|0|0	8	2.67	3	0|0|0	0.33	1	0.33	-3.28	26.67	0.5
TcdBdGTD	P02538	KRT6A	76|394|0	470	156.67	3	51|51|5	0.33	1	0.33	-159.24	4.39	0.51
TcdBdGTD	P08779	KRT16	67|422|0	489	163	3	46|45|0	0.33	1	0.33	-135.24	5.37	0.51
TcdBdGTD	P23381	WARS1	12|0|0	12	4	3	1|0|1	0.33	1	0.33	-5.32	6	0.51
TcdBdGTD	P01012	SERPINB14	0|6|0	6	2	3	1|0|0	0.33	1	0.33	-4.08	6	0.52
TcdBdGTD	P36952	SERPINB5	0|6|0	6	2	3	0|0|0	0.33	1	0.33	-3.28	20	0.52
TcdBdGTD	P49368	CCT3	6|0|1	7	2.33	3	0|0|1	0.33	1	0.33	-4.08	7	0.52
TcdBdGTD	Q01813	PFKP	10|0|1	11	3.67	3	0|1|1	0.33	1	0.33	-5.32	5.5	0.52
TcdBdGTD	Q16576	RBBP7	6|0|1	7	2.33	3	0|0|0	0.33	1	0.33	-3.28	23.33	0.52
TcdBdGTD	Q9Y446	PKP3	0|6|0	6	2	3	0|0|0	0.33	1	0.33	-3.28	20	0.52
TcdBdGTD	O43143	DHX15	9|0|1	10	3.33	3	2|0|2	0.33	1	0.33	-7.87	2.5	0.54
TcdBdGTD	P40261	NNMT	1|1|5	7	2.33	3	0|0|0	0.33	1	0.33	-0.77	23.33	0.54
TcdBdGTD	Q92597	NDRG1	5|0|1	6	2	3	0|0|0	0.33	1	0.33	-3.28	20	0.54
TcdBdGTD	Q9BQ50	TREX2	0|5|0	5	1.67	3	0|0|0	0.33	1	0.33	-3.28	16.67	0.54
TcdBdGTD	P13639	EEF2	43|15|18	76	25.33	3	13|16|13	0.33	1	0.33	-30.42	1.81	0.55
TcdBdGTD	P18206	VCL	1|5|0	6	2	3	0|1|0	0.33	1	0.33	-4.08	6	0.55
TcdBdGTD	P27482	CALML3	11|20|0	31	10.33	3	1|8|0	0.33	0.73	0.33	-14	3.44	0.55
TcdBdGTD	P41091	EIF2S3	5|2|2	9	3	3	1|1|0	0.33	0.82	0.33	-2.32	4.5	0.55
TcdBdGTD	P49189	ALDH9A1	0|5|0	5	1.67	3	1|0|0	0.33	1	0.33	-4.08	5	0.55
TcdBdGTD	Q92817	EVPL	0|5|0	5	1.67	3	0|1|0	0.33	1	0.33	-4.08	5	0.55
TcdBdGTD	Q99961	SH3GL1	5|1|0	6	2	3	0|0|1	0.33	1	0.33	-4.08	6	0.55
TcdBdGTD	P09601	HMOX1	0|4|0	4	1.33	3	0|0|0	0.33	0.99	0.33	-3.28	13.33	0.56
TcdBdGTD	Q01518	CAP1	14|2|6	22	7.33	3	3|3|4	0.33	0.98	0.33	-11.77	2.2	0.56
TcdBdGTD	Q04695	KRT17	18|69|0	87	29	3	13|15|0	0.33	0.99	0.33	-41.93	3.11	0.56
TcdBdGTD	Q16643	DBN1	33|6|7	46	15.33	3	14|7|12	0.33	0.98	0.33	-33.91	1.39	0.56
TcdBdGTD	Q9NS86	LANCL2	8|0|1	9	3	3	1|0|2	0.33	0.98	0.33	-6.31	3	0.56
TcdBdGTD	P40121	CAPG	0|4|0	4	1.33	3	0|0|0	0.33	0.99	0.33	-3.28	13.33	0.56
TcdBdGTD	Q14061	COX17	0|0|4	4	1.33	3	0|0|0	0.33	0.99	0.33	-3.28	13.33	0.56
TcdBdGTD	P15880	RPS2	4|1|0	5	1.67	3	0|1|0	0.33	0.98	0.33	-4.08	5	0.57
TcdBdGTD	P00491	PNP	0|3|0	3	1	3	0|0|0	0.32	0.96	0.32	-3.28	10	0.57
TcdBdGTD	P49753	ACOT2	0|0|3	3	1	3	0|0|0	0.32	0.96	0.32	-3.28	10	0.57
TcdBdGTD	P51572	BCAP31	0|3|0	3	1	3	0|0|0	0.32	0.96	0.32	-3.28	10	0.57
TcdBdGTD	P78406	RAE1	3|0|0	3	1	3	0|0|0	0.32	0.96	0.32	-3.28	10	0.57
TcdBdGTD	Q12797	ASPH	3|0|1	4	1.33	3	0|0|0	0.32	0.96	0.32	-3.28	13.33	0.57
TcdBdGTD	Q13541	EIF4EBP1	3|0|0	3	1	3	0|0|0	0.32	0.96	0.32	-3.28	10	0.57
TcdBdGTD	Q96CV9	OPTN	3|0|1	4	1.33	3	0|0|0	0.32	0.96	0.32	-3.28	13.33	0.57
TcdBdGTD	Q9H6X2	ANTXR1	0|0|3	3	1	3	0|0|0	0.32	0.96	0.32	-3.28	10	0.57
TcdBdGTD	Q6XPR3	RPTN	0|3|0	3	1	3	0|0|0	0.32	0.96	0.32	-3.28	10	0.57
TcdBdGTD	Q9BW30	TPPP3	0|3|0	3	1	3	0|0|0	0.32	0.96	0.32	-3.28	10	0.57
TcdBdGTD	O15145	ARPC3	3|0|0	3	1	3	0|0|0	0.32	0.96	0.32	-3.28	10	0.57
TcdBdGTD	P62491	RAB11A	0|3|0	3	1	3	0|0|0	0.32	0.96	0.32	-3.28	10	0.57
TcdBdGTD	P62906	RPL10A	6|0|0	6	2	3	0|1|1	0.32	0.95	0.32	-5.32	3	0.59
TcdBdGTD	Q99832	CCT7	6|1|3	10	3.33	3	1|1|1	0.3	0.8	0.3	-4.91	3.33	0.59
TcdBdGTD	P62829	RPL23	9|1|2	12	4	3	2|2|2	0.29	0.87	0.29	-8.41	2	0.6
TcdBdGTD	P04792	HSPB1	16|62|8	86	28.67	3	9|26|9	0.28	0.85	0.28	-43.56	1.95	0.6
TcdBdGTD	P08865	RPSA	1|7|0	8	2.67	3	0|2|0	0.28	0.85	0.28	-5.44	4	0.6
TcdBdGTD	P35237	SERPINB6	9|0|10	19	6.33	3	0|0|6	0.28	0.44	0.28	-9.71	3.17	0.6
TcdBdGTD	Q9UPQ0	LIMCH1	4|0|5	9	3	3	1|0|2	0.28	0.55	0.28	-6.31	3	0.6
TcdBdGTD	P17844	DDX5	7|0|4	11	3.67	3	0|0|3	0.27	0.57	0.27	-5.87	3.67	0.6
TcdBdGTD	P22735	TGM1	1|5|0	6	2	3	1|1|0	0.27	0.82	0.27	-5.32	3	0.6
TcdBdGTD	O15355	PPM1G	1|0|3	4	1.33	3	0|0|1	0.26	0.79	0.26	-4.08	4	0.61
TcdBdGTD	O43813	LANCL1	3|1|1	5	1.67	3	0|0|1	0.26	0.79	0.26	-2.68	5	0.61
TcdBdGTD	O95394	PGM3	3|0|0	3	1	3	0|0|1	0.26	0.79	0.26	-4.08	3	0.61
TcdBdGTD	P01040	CSTA	3|0|0	3	1	3	0|1|0	0.26	0.79	0.26	-4.08	3	0.61
TcdBdGTD	P04843	RPN1	3|1|4	8	2.67	3	0|1|1	0.26	0.54	0.26	-3.71	4	0.61
TcdBdGTD	P07947	YES1	0|0|3	3	1	3	0|0|1	0.26	0.79	0.26	-4.08	3	0.61
TcdBdGTD	P08758	ANXA5	3|1|0	4	1.33	3	0|0|1	0.26	0.79	0.26	-4.08	4	0.61
TcdBdGTD	P18669	PGAM1	0|3|0	3	1	3	0|1|0	0.26	0.79	0.26	-4.08	3	0.61
TcdBdGTD	P49327	FASN	0|3|0	3	1	3	0|0|1	0.26	0.79	0.26	-4.08	3	0.61
TcdBdGTD	P61224	RAP1B	1|3|0	4	1.33	3	0|1|0	0.26	0.79	0.26	-4.08	4	0.61
TcdBdGTD	Q05209	PTPN12	3|0|1	4	1.33	3	0|0|1	0.26	0.79	0.26	-4.08	4	0.61
TcdBdGTD	Q99614	TTC1	1|0|3	4	1.33	3	0|0|1	0.26	0.79	0.26	-4.08	4	0.61
TcdBdGTD	Q9BV57	ADI1	3|0|4	7	2.33	3	1|0|1	0.26	0.54	0.26	-5.32	3.5	0.61
TcdBdGTD	Q9NWQ8	PAG1	1|0|3	4	1.33	3	0|0|1	0.26	0.79	0.26	-4.08	4	0.61
TcdBdGTD	O43293	DAPK3	0|0|3	3	1	3	0|0|1	0.26	0.79	0.26	-4.08	3	0.61
TcdBdGTD	P54687	BCAT1	3|0|0	3	1	3	0|0|1	0.26	0.79	0.26	-4.08	3	0.61
TcdBdGTD	P00366	GLUD1	1|2|0	3	1	3	0|0|0	0.26	0.78	0.26	-3.28	10	0.62
TcdBdGTD	P30153	PPP2R1A	1|2|0	3	1	3	0|0|0	0.26	0.78	0.26	-3.28	10	0.62
TcdBdGTD	Q04828	AKR1C1	1|0|2	3	1	3	0|0|0	0.26	0.78	0.26	-3.28	10	0.62
TcdBdGTD	Q13200	PSMD2	0|2|0	2	0.67	3	0|0|0	0.26	0.78	0.26	-3.28	6.67	0.62
TcdBdGTD	Q14145	KEAP1	2|0|0	2	0.67	3	0|0|0	0.26	0.78	0.26	-3.28	6.67	0.62
TcdBdGTD	Q6ZVX7	NCCRP1	0|2|0	2	0.67	3	0|0|0	0.26	0.78	0.26	-3.28	6.67	0.62
TcdBdGTD	O15305	PMM2	2|0|0	2	0.67	3	0|0|0	0.26	0.78	0.26	-3.28	6.67	0.62
TcdBdGTD	P29692	EEF1D	0|2|0	2	0.67	3	0|0|0	0.26	0.78	0.26	-3.28	6.67	0.62
TcdBdGTD	Q15046	KARS1	2|0|0	2	0.67	3	0|0|0	0.26	0.78	0.26	-3.28	6.67	0.62
TcdBdGTD	P61026	RAB10	0|2|0	2	0.67	3	0|0|0	0.26	0.78	0.26	-3.28	6.67	0.62
TcdBdGTD	Q9UIV8	SERPINB13	0|2|0	2	0.67	3	0|0|0	0.26	0.78	0.26	-3.28	6.67	0.62
TcdBdGTD	P62714	PPP2CB	2|0|0	2	0.67	3	0|0|0	0.26	0.78	0.26	-3.28	6.67	0.62
TcdBdGTD	O96007	MOCS2	2|0|0	2	0.67	3	0|0|0	0.26	0.78	0.26	-3.28	6.67	0.62
TcdBdGTD	Q6IBS0	TWF2	2|0|0	2	0.67	3	0|0|0	0.26	0.78	0.26	-3.28	6.67	0.62
TcdBdGTD	O75608	LYPLA1	2|1|0	3	1	3	0|0|0	0.26	0.78	0.26	-3.28	10	0.62
TcdBdGTD	P49023	PXN	2|0|0	2	0.67	3	0|0|0	0.26	0.78	0.26	-3.28	6.67	0.62
TcdBdGTD	O15371	EIF3D	2|0|0	2	0.67	3	0|0|0	0.26	0.78	0.26	-3.28	6.67	0.62
TcdBdGTD	Q96DG6	CMBL	2|0|0	2	0.67	3	0|0|0	0.26	0.78	0.26	-3.28	6.67	0.62
TcdBdGTD	P09972	ALDOC	1|2|1	4	1.33	3	0|0|0	0.26	0.78	0.26	-0.77	13.33	0.62
TcdBdGTD	Q96GS4	BORCS6	0|0|2	2	0.67	3	0|0|0	0.26	0.78	0.26	-3.28	6.67	0.62
TcdBdGTD	Q27J81	INF2	2|0|0	2	0.67	3	0|0|0	0.26	0.78	0.26	-3.28	6.67	0.62
TcdBdGTD	P38606	ATP6V1A	2|0|1	3	1	3	0|0|0	0.26	0.78	0.26	-3.28	10	0.62
TcdBdGTD	Q8TD19	NEK9	0|0|2	2	0.67	3	0|0|0	0.26	0.78	0.26	-3.28	6.67	0.62
TcdBdGTD	Q9Y2B9	PKIG	2|0|0	2	0.67	3	0|0|0	0.26	0.78	0.26	-3.28	6.67	0.62
TcdBdGTD	O75607	NPM3	2|0|0	2	0.67	3	0|0|0	0.26	0.78	0.26	-3.28	6.67	0.62
TcdBdGTD	P52565	ARHGDIA	0|2|0	2	0.67	3	0|0|0	0.26	0.78	0.26	-3.28	6.67	0.62
TcdBdGTD	Q5T6F2	UBAP2	2|0|0	2	0.67	3	0|0|0	0.26	0.78	0.26	-3.28	6.67	0.62
TcdBdGTD	P0DP57	SLURP2	0|2|0	2	0.67	3	0|0|0	0.26	0.78	0.26	-3.28	6.67	0.62
TcdBdGTD	P51149	RAB7A	0|2|0	2	0.67	3	0|0|0	0.26	0.78	0.26	-3.28	6.67	0.62
TcdBdGTD	C9JRZ8	AKR1B15	0|2|0	2	0.67	3	0|0|0	0.26	0.78	0.26	-3.28	6.67	0.62
TcdBdGTD	P05120	SERPINB2	0|2|0	2	0.67	3	0|0|0	0.26	0.78	0.26	-3.28	6.67	0.62
TcdBdGTD	P48059	LIMS1	2|0|1	3	1	3	0|0|0	0.26	0.78	0.26	-3.28	10	0.62
TcdBdGTD	Q9NQW6	ANLN	2|0|0	2	0.67	3	0|0|0	0.26	0.78	0.26	-3.28	6.67	0.62
TcdBdGTD	O76009	KRT33A	2|0|0	2	0.67	3	0|0|0	0.26	0.78	0.26	-3.28	6.67	0.62
TcdBdGTD	O60437	PPL	0|16|0	16	5.33	3	1|6|0	0.25	0.76	0.25	-11.44	2.29	0.65
TcdBdGTD	P00387	CYB5R3	8|0|0	8	2.67	3	3|0|2	0.25	0.75	0.25	-9.2	1.6	0.65
TcdBdGTD	P01857	IGHG1	0|6|0	6	2	3	0|2|0	0.25	0.74	0.25	-5.44	3	0.65
TcdBdGTD	P06733	ENO1	6|19|0	25	8.33	3	2|8|1	0.25	0.73	0.25	-17.32	2.27	0.65
TcdBdGTD	P58107	EPPK1	0|41|0	41	13.67	3	0|19|0	0.25	0.76	0.25	-28.16	2.16	0.65
TcdBdGTD	Q15233	NONO	8|0|0	8	2.67	3	3|1|0	0.25	0.75	0.25	-7.67	2	0.65
TcdBdGTD	Q9H4A4	RNPEP	13|1|4	18	6	3	2|0|5	0.25	0.74	0.25	-9.41	2.57	0.65
TcdBdGTD	P31947	SFN	2|59|1	62	20.67	3	4|31|1	0.24	0.71	0.24	-49.3	1.72	0.65
TcdBdGTD	P15531	NME1	11|9|3	23	7.67	3	2|3|5	0.23	0.59	0.23	-10.24	2.3	0.66
TcdBdGTD	Q02952	AKAP12	3|0|7	10	3.33	3	0|0|3	0.23	0.57	0.23	-5.87	3.33	0.66
TcdBdGTD	Q15942	ZYX	5|0|2	7	2.33	3	0|0|2	0.23	0.58	0.23	-5.44	3.5	0.66
TcdBdGTD	P30086	PEBP1	2|5|0	7	2.33	3	0|2|0	0.23	0.58	0.23	-5.44	3.5	0.66
TcdBdGTD	P48643	CCT5	13|2|5	20	6.67	3	1|2|6	0.22	0.65	0.22	-10.17	2.22	0.66
TcdBdGTD	P50552	VASP	7|1|3	11	3.67	3	1|1|3	0.22	0.64	0.22	-7.31	2.2	0.66
TcdBdGTD	P63241	EIF5A	18|3|3	24	8	3	6|7|5	0.22	0.66	0.22	-20.16	1.33	0.66
TcdBdGTD	Q9UMS4	PRPF19	7|3|3	13	4.33	3	2|2|1	0.22	0.64	0.22	-4.37	2.6	0.66
TcdBdGTD	O00299	CLIC1	7|3|0	10	3.33	3	1|3|0	0.21	0.59	0.21	-7.67	2.5	0.66
TcdBdGTD	P50990	CCT8	21|4|11	36	12	3	3|3|10	0.21	0.64	0.21	-15.46	2.25	0.66
TcdBdGTD	Q9NR12	PDLIM7	12|1|4	17	5.67	3	3|3|5	0.21	0.64	0.21	-15.08	1.55	0.66
TcdBdGTD	Q96CP2	FLYWCH2	3|0|4	7	2.33	3	0|0|2	0.21	0.39	0.21	-5.44	3.5	0.66
TcdBdGTD	P13693	TPT1	3|4|0	7	2.33	3	0|2|0	0.21	0.39	0.21	-5.44	3.5	0.66
TcdBdGTD	P22307	SCP2	6|0|10	16	5.33	3	1|0|5	0.2	0.49	0.2	-9.98	2.67	0.66
TcdBdGTD	P51991	HNRNPA3	26|2|10	38	12.67	3	11|5|11	0.2	0.61	0.2	-34.73	1.41	0.66
TcdBdGTD	Q08211	DHX9	7|0|1	8	2.67	3	0|1|3	0.2	0.59	0.2	-7.67	2	0.66
TcdBdGTD	Q96FW1	OTUB1	9|0|5	14	4.67	3	0|2|4	0.2	0.56	0.2	-10.26	2.33	0.66
TcdBdGTD	P07195	LDHB	2|2|0	4	1.33	3	0|1|0	0.19	0.29	0.19	-4.08	4	0.66
TcdBdGTD	Q14204	DYNC1H1	2|2|1	5	1.67	3	0|1|0	0.19	0.29	0.19	-2.68	5	0.66
TcdBdGTD	Q32P28	P3H1	2|0|2	4	1.33	3	1|0|0	0.19	0.29	0.19	-4.08	4	0.66
TcdBdGTD	O95292	VAPB	6|1|7	14	4.67	3	1|0|4	0.19	0.34	0.19	-7.12	2.8	0.67
TcdBdGTD	O00233	PSMD9	4|0|1	5	1.67	3	1|0|1	0.18	0.54	0.18	-5.32	2.5	0.67
TcdBdGTD	P02452	COL1A1	15|0|2	17	5.67	3	7|3|5	0.18	0.53	0.18	-23.57	1.13	0.67
TcdBdGTD	P31948	STIP1	19|1|9	29	9.67	3	2|1|10	0.18	0.52	0.18	-17.09	2.23	0.67
TcdBdGTD	P53618	COPB1	18|3|8	29	9.67	3	2|2|9	0.18	0.55	0.18	-13.3	2.23	0.67
TcdBdGTD	Q02543	RPL18A	7|1|1	9	3	3	3|2|0	0.18	0.55	0.18	-7.28	1.8	0.67
TcdBdGTD	Q13263	TRIM28	4|0|1	5	1.67	3	1|0|1	0.18	0.54	0.18	-5.32	2.5	0.67
TcdBdGTD	Q96P63	SERPINB12	6|12|0	18	6	3	5|4|0	0.18	0.52	0.18	-14.5	2	0.67
TcdBdGTD	O43491	EPB41L2	4|0|2	6	2	3	0|0|2	0.17	0.39	0.17	-5.44	3	0.67
TcdBdGTD	P26599	PTBP1	9|1|10	20	6.67	3	0|0|8	0.17	0.29	0.17	-10.35	2.5	0.67
TcdBdGTD	Q14134	TRIM29	0|8|0	8	2.67	3	0|4|0	0.17	0.51	0.17	-7.34	2	0.67
TcdBdGTD	Q9BS26	ERP44	2|0|4	6	2	3	0|0|2	0.17	0.39	0.17	-5.44	3	0.67
TcdBdGTD	Q86X52	CHSY1	4|2|0	6	2	3	0|2|0	0.17	0.39	0.17	-5.44	3	0.67
TcdBdGTD	P43304	GPD2	0|0|9	9	3	3	0|0|5	0.16	0.47	0.16	-8.82	1.8	0.68
TcdBdGTD	P45974	USP5	4|0|4	8	2.67	3	0|0|3	0.16	0.23	0.16	-5.87	2.67	0.68
TcdBdGTD	Q9P258	RCC2	14|0|5	19	6.33	3	3|0|7	0.16	0.48	0.16	-15.81	1.9	0.68
TcdBdGTD	O75131	CPNE3	8|0|1	9	3	3	2|1|4	0.15	0.45	0.15	-12	1.29	0.68
TcdBdGTD	P29966	MARCKS	13|4|3	20	6.67	3	3|3|7	0.15	0.44	0.15	-13.83	1.54	0.68
TcdBdGTD	P62280	RPS11	8|4|2	14	4.67	3	2|2|3	0.15	0.45	0.15	-8.17	2	0.68
TcdBdGTD	Q13228	SELENBP1	3|0|6	9	3	3	0|1|3	0.15	0.41	0.15	-7.67	2.25	0.68
TcdBdGTD	Q53QV2	LBH	3|0|5	8	2.67	3	0|0|3	0.15	0.33	0.15	-5.87	2.67	0.68
TcdBdGTD	Q8WUM4	PDCD6IP	25|1|13	39	13	3	2|0|16	0.15	0.44	0.15	-23.62	2.17	0.68
TcdBdGTD	Q9BUF5	TUBB6	5|4|2	11	3.67	3	1|2|1	0.15	0.32	0.15	-4.62	2.75	0.68
TcdBdGTD	P11766	ADH5	1|6|1	8	2.67	3	0|3|1	0.14	0.41	0.14	-5.98	2	0.68
TcdBdGTD	P29401	TKT	3|9|0	12	4	3	1|5|0	0.14	0.41	0.14	-9.98	2	0.68
TcdBdGTD	Q9Y2D5	AKAP2	12|1|5	18	6	3	0|3|6	0.14	0.43	0.14	-11.87	2	0.68
TcdBdGTD	P04080	CSTB	7|0|0	7	2.33	3	2|2|2	0.14	0.41	0.14	-10.5	1.17	0.69
TcdBdGTD	B3EWG3	FAM25A	0|4|0	4	1.33	3	0|2|0	0.13	0.39	0.13	-5.44	2	0.69
TcdBdGTD	O95861	BPNT1	4|0|3	7	2.33	3	1|1|1	0.13	0.28	0.13	-6.31	2.33	0.69
TcdBdGTD	P07339	CTSD	4|1|0	5	1.67	3	2|0|0	0.13	0.39	0.13	-5.44	2.5	0.69
TcdBdGTD	P14174	MIF	2|5|1	8	2.67	3	0|3|0	0.13	0.33	0.13	-4.46	2.67	0.69
TcdBdGTD	P50395	GDI2	4|1|0	5	1.67	3	0|2|0	0.13	0.39	0.13	-5.44	2.5	0.69
TcdBdGTD	P13667	PDIA4	4|0|3	7	2.33	3	0|0|3	0.12	0.23	0.12	-5.87	2.33	0.69
TcdBdGTD	P27824	CANX	5|1|4	10	3.33	3	0|1|3	0.12	0.25	0.12	-5.98	2.5	0.69
TcdBdGTD	P30041	PRDX6	6|1|2	9	3	3	1|1|3	0.12	0.36	0.12	-7.31	1.8	0.69
TcdBdGTD	Q14764	MVP	3|7|1	11	3.67	3	0|4|1	0.12	0.34	0.12	-7.12	2.2	0.69
TcdBdGTD	O95816	BAG2	7|1|10	18	6	3	0|2|6	0.12	0.3	0.12	-10.69	2.25	0.7
TcdBdGTD	P05089	ARG1	6|4|0	10	3.33	3	3|2|0	0.12	0.31	0.12	-9.2	2	0.7
TcdBdGTD	P0C0L4	C4A	3|0|2	5	1.67	3	1|0|1	0.11	0.25	0.11	-5.32	2.5	0.7
TcdBdGTD	P17612	PRKACA	3|0|2	5	1.67	3	0|0|2	0.11	0.23	0.11	-5.44	2.5	0.7
TcdBdGTD	Q13596	SNX1	8|0|9	17	5.67	3	0|0|8	0.11	0.21	0.11	-12.73	2.13	0.7
TcdBdGTD	Q4L180	FILIP1L	1|0|5	6	2	3	0|0|3	0.11	0.33	0.11	-5.87	2	0.7
TcdBdGTD	Q68CZ2	TNS3	0|0|5	5	1.67	3	0|0|3	0.11	0.33	0.11	-5.87	1.67	0.7
TcdBdGTD	Q7Z2W4	ZC3HAV1	2|0|3	5	1.67	3	0|1|1	0.11	0.25	0.11	-5.32	2.5	0.7
TcdBdGTD	Q9H074	PAIP1	3|0|2	5	1.67	3	0|0|2	0.11	0.23	0.11	-5.44	2.5	0.7
TcdBdGTD	Q9Y265	RUVBL1	8|0|4	12	4	3	0|0|6	0.11	0.31	0.11	-9.71	2	0.7
TcdBdGTD	P23490	LORICRIN	3|2|0	5	1.67	3	2|0|0	0.11	0.23	0.11	-5.44	2.5	0.7
TcdBdGTD	O43707	ACTN4	8|7|5	20	6.67	3	1|4|3	0.11	0.23	0.11	-5.06	2.5	0.71
TcdBdGTD	O15372	EIF3H	2|0|1	3	1	3	0|0|1	0.1	0.29	0.1	-4.08	3	0.71
TcdBdGTD	O75342	ALOX12B	0|2|0	2	0.67	3	0|1|0	0.1	0.29	0.1	-4.08	2	0.71
TcdBdGTD	P22314	UBA1	1|2|0	3	1	3	0|0|1	0.1	0.29	0.1	-4.08	3	0.71
TcdBdGTD	P30050	RPL12	15|9|8	32	10.67	3	4|8|2	0.1	0.3	0.1	-7.76	2.29	0.71
TcdBdGTD	P31025	LCN1	0|2|0	2	0.67	3	0|1|0	0.1	0.29	0.1	-4.08	2	0.71
TcdBdGTD	P53621	COPA	2|1|0	3	1	3	0|1|0	0.1	0.29	0.1	-4.08	3	0.71
TcdBdGTD	P53701	HCCS	1|0|2	3	1	3	0|0|1	0.1	0.29	0.1	-4.08	3	0.71
TcdBdGTD	P61758	VBP1	2|0|0	2	0.67	3	1|0|0	0.1	0.29	0.1	-4.08	2	0.71
TcdBdGTD	Q00341	HDLBP	2|1|0	3	1	3	0|0|1	0.1	0.29	0.1	-4.08	3	0.71
TcdBdGTD	Q13885	TUBB2A	0|2|0	2	0.67	3	0|1|0	0.1	0.29	0.1	-4.08	2	0.71
TcdBdGTD	Q15717	ELAVL1	1|0|2	3	1	3	0|0|1	0.1	0.29	0.1	-4.08	3	0.71
TcdBdGTD	Q96J01	THOC3	5|0|3	8	2.67	3	0|0|4	0.1	0.24	0.1	-7.34	2	0.71
TcdBdGTD	Q96S66	CLCC1	9|2|8	19	6.33	3	1|0|7	0.1	0.19	0.1	-8.81	2.38	0.71
TcdBdGTD	Q99816	TSG101	2|0|1	3	1	3	0|0|1	0.1	0.29	0.1	-4.08	3	0.71
TcdBdGTD	Q9BZQ8	NIBAN1	1|0|2	3	1	3	0|0|1	0.1	0.29	0.1	-4.08	3	0.71
TcdBdGTD	O14730	RIOK3	0|0|2	2	0.67	3	0|0|1	0.1	0.29	0.1	-4.08	2	0.71
TcdBdGTD	P22234	PAICS	2|0|0	2	0.67	3	0|1|0	0.1	0.29	0.1	-4.08	2	0.71
TcdBdGTD	P35268	RPL22	2|0|0	2	0.67	3	0|0|1	0.1	0.29	0.1	-4.08	2	0.71
TcdBdGTD	P83881	RPL36A	1|1|2	4	1.33	3	1|0|0	0.1	0.29	0.1	-2.68	4	0.71
TcdBdGTD	Q8NFQ8	TOR1AIP2	1|0|2	3	1	3	0|0|1	0.1	0.29	0.1	-4.08	3	0.71
TcdBdGTD	P63279	UBE2I	2|0|1	3	1	3	0|0|1	0.1	0.29	0.1	-4.08	3	0.71
TcdBdGTD	P19525	EIF2AK2	1|0|2	3	1	3	0|0|1	0.1	0.29	0.1	-4.08	3	0.71
TcdBdGTD	P09038	FGF2	2|0|1	3	1	3	0|0|1	0.1	0.29	0.1	-4.08	3	0.71
TcdBdGTD	P49821	NDUFV1	2|0|0	2	0.67	3	1|0|0	0.1	0.29	0.1	-4.08	2	0.71
TcdBdGTD	P15170	GSPT1	2|0|1	3	1	3	0|0|1	0.1	0.29	0.1	-4.08	3	0.71
TcdBdGTD	P78357	CNTNAP1	0|0|2	2	0.67	3	0|0|1	0.1	0.29	0.1	-4.08	2	0.71
TcdBdGTD	Q8IVM0	CCDC50	2|0|1	3	1	3	0|0|1	0.1	0.29	0.1	-4.08	3	0.71
TcdBdGTD	Q96AG4	LRRC59	2|0|0	2	0.67	3	1|0|0	0.1	0.29	0.1	-4.08	2	0.71
TcdBdGTD	Q96RF0	SNX18	0|0|2	2	0.67	3	0|0|1	0.1	0.29	0.1	-4.08	2	0.71
TcdBdGTD	Q99700	ATXN2	0|0|2	2	0.67	3	0|0|1	0.1	0.29	0.1	-4.08	2	0.71
TcdBdGTD	Q13247	SRSF6	2|0|1	3	1	3	0|0|1	0.1	0.29	0.1	-4.08	3	0.71
TcdBdGTD	O60664	PLIN3	2|0|0	2	0.67	3	0|1|0	0.1	0.29	0.1	-4.08	2	0.71
TcdBdGTD	Q16270	IGFBP7	2|0|0	2	0.67	3	0|0|1	0.1	0.29	0.1	-4.08	2	0.71
TcdBdGTD	P61077	UBE2D3	2|1|0	3	1	3	1|0|0	0.1	0.29	0.1	-4.08	3	0.71
TcdBdGTD	Q13492	PICALM	1|0|2	3	1	3	0|0|1	0.1	0.29	0.1	-4.08	3	0.71
TcdBdGTD	Q96HP8	TMEM176A	0|0|2	2	0.67	3	0|0|1	0.1	0.29	0.1	-4.08	2	0.71
TcdBdGTD	P52272	HNRNPM	6|1|11	18	6	3	1|1|7	0.1	0.28	0.1	-11.72	2	0.73
TcdBdGTD	O00469	PLOD2	2|0|4	6	2	3	0|0|3	0.09	0.23	0.09	-5.87	2	0.74
TcdBdGTD	P14923	JUP	52|88|0	140	46.67	3	36|29|3	0.09	0.27	0.09	-101.17	2.06	0.74
TcdBdGTD	P20810	CAST	12|3|11	26	8.67	3	2|3|7	0.09	0.18	0.09	-12.39	2.17	0.74
TcdBdGTD	P26373	RPL13	2|2|2	6	2	3	1|0|1	0.09	0.09	0.09	-2.32	3	0.74
TcdBdGTD	P27348	YWHAQ	6|1|8	15	5	3	1|1|5	0.09	0.23	0.09	-9.48	2.14	0.74
TcdBdGTD	P78417	GSTO1	11|2|3	16	5.33	3	2|7|0	0.09	0.27	0.09	-9.86	1.78	0.74
TcdBdGTD	Q9HBL0	TNS1	3|0|6	9	3	3	0|0|5	0.09	0.23	0.09	-8.82	1.8	0.74
TcdBdGTD	Q9UJU6	DBNL	3|1|3	7	2.33	3	0|0|3	0.09	0.13	0.09	-4.46	2.33	0.74
TcdBdGTD	Q9Y5M8	SRPRB	3|0|3	6	2	3	0|0|3	0.09	0.13	0.09	-5.87	2	0.74
TcdBdGTD	O43396	TXNL1	1|0|5	6	2	3	0|0|4	0.08	0.24	0.08	-7.34	1.5	0.74
TcdBdGTD	O94903	PLPBP	2|0|5	7	2.33	3	0|0|4	0.08	0.24	0.08	-7.34	1.75	0.74
TcdBdGTD	P00492	HPRT1	3|0|0	3	1	3	1|0|1	0.08	0.25	0.08	-5.32	1.5	0.74
TcdBdGTD	P47756	CAPZB	22|3|28	53	17.67	3	2|0|21	0.08	0.22	0.08	-25.6	2.3	0.74
TcdBdGTD	P51148	RAB5C	0|3|0	3	1	3	0|1|1	0.08	0.25	0.08	-5.32	1.5	0.74
TcdBdGTD	Q9H3M7	TXNIP	3|0|0	3	1	3	0|1|1	0.08	0.25	0.08	-5.32	1.5	0.74
TcdBdGTD	Q9Y5X1	SNX9	2|0|5	7	2.33	3	0|0|4	0.08	0.24	0.08	-7.34	1.75	0.74
TcdBdGTD	P46781	RPS9	3|0|0	3	1	3	0|1|1	0.08	0.25	0.08	-5.32	1.5	0.74
TcdBdGTD	P05387	RPLP2	1|3|0	4	1.33	3	0|2|0	0.08	0.23	0.08	-5.44	2	0.75
TcdBdGTD	P07108	DBI	0|4|0	4	1.33	3	0|3|0	0.08	0.23	0.08	-5.87	1.33	0.75
TcdBdGTD	P21964	COMT	3|0|1	4	1.33	3	0|0|2	0.08	0.23	0.08	-5.44	2	0.75
TcdBdGTD	P26038	MSN	0|3|1	4	1.33	3	0|2|0	0.08	0.23	0.08	-5.44	2	0.75
TcdBdGTD	P78371	CCT2	6|1|2	9	3	3	0|1|4	0.08	0.22	0.08	-7.12	1.8	0.75
TcdBdGTD	Q13404	UBE2V1	5|8|2	15	5	3	0|6|1	0.08	0.2	0.08	-7.61	2.14	0.75
TcdBdGTD	Q13867	BLMH	3|0|0	3	1	3	2|0|0	0.08	0.23	0.08	-5.44	1.5	0.75
TcdBdGTD	Q3MHD2	LSM12	3|0|1	4	1.33	3	0|0|2	0.08	0.23	0.08	-5.44	2	0.75
TcdBdGTD	Q96HE7	ERO1A	2|0|7	9	3	3	0|0|6	0.08	0.23	0.08	-9.71	1.5	0.75
TcdBdGTD	P10321	HLA-C	2|0|2	4	1.33	3	0|0|2	0.07	0.11	0.07	-5.44	2	0.75
TcdBdGTD	P49585	PCYT1A	2|0|2	4	1.33	3	0|0|2	0.07	0.11	0.07	-5.44	2	0.75
TcdBdGTD	P51153	RAB13	2|1|2	5	1.67	3	0|0|2	0.07	0.11	0.07	-3.4	2.5	0.75
TcdBdGTD	P61962	DCAF7	2|0|2	4	1.33	3	0|0|2	0.07	0.11	0.07	-5.44	2	0.75
TcdBdGTD	Q8TED1	GPX8	2|0|2	4	1.33	3	0|0|2	0.07	0.11	0.07	-5.44	2	0.75
TcdBdGTD	P01023	A2M	2|0|10	12	4	3	0|0|9	0.07	0.2	0.07	-13.82	1.33	0.76
TcdBdGTD	P14621	ACYP2	4|0|9	13	4.33	3	0|0|8	0.07	0.21	0.07	-12.73	1.62	0.76
TcdBdGTD	P23396	RPS3	4|5|2	11	3.67	3	1|3|1	0.07	0.15	0.07	-5.8	2.2	0.76
TcdBdGTD	P29508	SERPINB3	1|11|0	12	4	3	4|6|0	0.07	0.2	0.07	-15.94	1.2	0.76
TcdBdGTD	Q0ZGT2	NEXN	8|1|9	18	6	3	0|0|9	0.07	0.13	0.07	-11.32	2	0.76
TcdBdGTD	Q13185	CBX3	5|0|9	14	4.67	3	2|0|6	0.07	0.2	0.07	-13.08	1.75	0.76
TcdBdGTD	Q8IV08	PLD3	4|0|5	9	3	3	0|0|5	0.07	0.14	0.07	-8.82	1.8	0.76
TcdBdGTD	Q96CN7	ISOC1	5|0|4	9	3	3	0|0|5	0.07	0.14	0.07	-8.82	1.8	0.76
TcdBdGTD	Q9NQC3	RTN4	5|4|2	11	3.67	3	1|2|2	0.07	0.15	0.07	-5.8	2.2	0.76
TcdBdGTD	O43504	LAMTOR5	5|0|3	8	2.67	3	0|0|5	0.06	0.14	0.06	-8.82	1.6	0.76
TcdBdGTD	P08559	PDHA1	6|1|7	14	4.67	3	5|0|2	0.06	0.12	0.06	-9.41	2	0.76
TcdBdGTD	P50995	ANXA11	3|0|2	5	1.67	3	0|0|3	0.06	0.13	0.06	-5.87	1.67	0.76
TcdBdGTD	P61158	ACTR3	23|3|15	41	13.67	3	7|7|12	0.06	0.18	0.06	-30.91	1.58	0.76
TcdBdGTD	Q14192	FHL2	6|2|3	11	3.67	3	1|2|3	0.06	0.17	0.06	-6.98	1.83	0.76
TcdBdGTD	Q9NZN4	EHD2	6|2|5	13	4.33	3	0|1|5	0.06	0.12	0.06	-6.46	2.17	0.76
TcdBdGTD	Q9Y490	TLN1	12|1|9	22	7.33	3	1|2|8	0.06	0.17	0.06	-14.61	2	0.76
TcdBdGTD	P21108	PRPS1L1	3|2|0	5	1.67	3	0|3|0	0.06	0.13	0.06	-5.87	1.67	0.76
TcdBdGTD	Q13642	FHL1	5|1|4	10	3.33	3	1|1|3	0.06	0.15	0.06	-7.31	2	0.76
TcdBdGTD	O95487	SEC24B	2|0|2	4	1.33	3	1|0|1	0.06	0.09	0.06	-5.32	2	0.76
TcdBdGTD	P21796	VDAC1	5|2|8	15	5	3	1|2|5	0.05	0.16	0.05	-9.27	1.88	0.76
TcdBdGTD	P61981	YWHAG	4|3|0	7	2.33	3	1|3|0	0.05	0.12	0.05	-7.67	1.75	0.76
TcdBdGTD	Q96AY3	FKBP10	4|0|3	7	2.33	3	1|0|3	0.05	0.12	0.05	-7.67	1.75	0.76
TcdBdGTD	O00303	EIF3F	5|1|2	8	2.67	3	1|1|3	0.05	0.15	0.05	-7.31	1.6	0.77
TcdBdGTD	O95571	ETHE1	2|0|4	6	2	3	2|0|2	0.05	0.15	0.05	-7.87	1.5	0.77
TcdBdGTD	P00558	PGK1	6|8|1	15	5	3	2|6|0	0.05	0.11	0.05	-10.69	1.88	0.77
TcdBdGTD	P07237	P4HB	33|8|20	61	20.33	3	4|7|18	0.05	0.16	0.05	-24.66	2.1	0.77
TcdBdGTD	P17987	TCP1	7|3|2	12	4	3	0|0|7	0.05	0.14	0.05	-7.4	1.71	0.77
TcdBdGTD	P68871	HBB	5|8|0	13	4.33	3	4|4|0	0.05	0.13	0.05	-13.29	1.62	0.77
TcdBdGTD	Q53EP0	FNDC3B	1|0|5	6	2	3	0|0|5	0.05	0.14	0.05	-8.82	1.2	0.77
TcdBdGTD	Q6UB35	MTHFD1L	0|0|4	4	1.33	3	2|0|2	0.05	0.15	0.05	-7.87	1	0.77
TcdBdGTD	Q9BV38	WDR18	7|0|5	12	4	3	2|0|5	0.05	0.12	0.05	-11.66	1.71	0.77
TcdBdGTD	Q9UI42	CPA4	2|4|0	6	2	3	2|2|0	0.05	0.15	0.05	-7.87	1.5	0.77
TcdBdGTD	Q9Y696	CLIC4	5|2|2	9	3	3	2|3|0	0.05	0.13	0.05	-5.73	1.8	0.77
TcdBdGTD	P56537	EIF6	4|0|0	4	1.33	3	2|2|0	0.05	0.15	0.05	-7.87	1	0.77
TcdBdGTD	Q96FQ6	S100A16	2|3|0	5	1.67	3	1|1|1	0.05	0.11	0.05	-6.31	1.67	0.77
TcdBdGTD	P13861	PRKAR2A	1|0|3	4	1.33	3	0|0|3	0.04	0.13	0.04	-5.87	1.33	0.77
TcdBdGTD	P15311	EZR	0|3|0	3	1	3	0|3|0	0.04	0.13	0.04	-5.87	1	0.77
TcdBdGTD	P48681	NES	3|0|1	4	1.33	3	0|0|3	0.04	0.13	0.04	-5.87	1.33	0.77
TcdBdGTD	P62244	RPS15A	5|2|2	9	3	3	0|1|4	0.04	0.12	0.04	-5.38	1.8	0.77
TcdBdGTD	Q14195	DPYSL3	1|0|3	4	1.33	3	0|0|3	0.04	0.13	0.04	-5.87	1.33	0.77
TcdBdGTD	P16152	CBR1	0|3|1	4	1.33	3	0|0|3	0.04	0.13	0.04	-5.87	1.33	0.77
TcdBdGTD	O00159	MYO1C	2|1|0	3	1	3	2|0|0	0.04	0.11	0.04	-5.44	1.5	0.78
TcdBdGTD	O00534	VWA5A	1|0|2	3	1	3	0|0|2	0.04	0.11	0.04	-5.44	1.5	0.78
TcdBdGTD	O14503	BHLHE40	1|9|3	13	4.33	3	3|0|6	0.04	0.11	0.04	-11.87	1.44	0.78
TcdBdGTD	P05091	ALDH2	0|0|8	8	2.67	3	5|0|3	0.04	0.12	0.04	-13.23	1	0.78
TcdBdGTD	P11413	G6PD	8|2|8	18	6	3	1|2|6	0.04	0.06	0.04	-10.17	2	0.78
TcdBdGTD	P23497	SP100	1|0|2	3	1	3	0|0|2	0.04	0.11	0.04	-5.44	1.5	0.78
TcdBdGTD	P31944	CASP14	17|5|0	22	7.33	3	8|8|0	0.04	0.13	0.04	-24.51	1.38	0.78
TcdBdGTD	P35754	GLRX	1|2|0	3	1	3	0|2|0	0.04	0.11	0.04	-5.44	1.5	0.78
TcdBdGTD	P51571	SSR4	2|1|0	3	1	3	0|0|2	0.04	0.11	0.04	-5.44	1.5	0.78
TcdBdGTD	P60842	EIF4A1	20|4|2	26	8.67	3	5|10|8	0.04	0.11	0.04	-29.2	1.13	0.78
TcdBdGTD	P63261	ACTG1	2|1|4	7	2.33	3	0|1|3	0.04	0.12	0.04	-5.98	1.75	0.78
TcdBdGTD	P68366	TUBA4A	2|1|0	3	1	3	0|2|0	0.04	0.11	0.04	-5.44	1.5	0.78
TcdBdGTD	Q14525	KRT33B	2|0|0	2	0.67	3	2|0|0	0.04	0.11	0.04	-5.44	1	0.78
TcdBdGTD	Q15599	SLC9A3R2	9|1|11	21	7	3	1|1|9	0.04	0.1	0.04	-14.44	1.91	0.78
TcdBdGTD	Q6EMK4	VASN	0|1|2	3	1	3	0|0|2	0.04	0.11	0.04	-5.44	1.5	0.78
TcdBdGTD	Q8WUP2	FBLIM1	1|0|2	3	1	3	0|0|2	0.04	0.11	0.04	-5.44	1.5	0.78
TcdBdGTD	Q96I99	SUCLG2	0|0|4	4	1.33	3	1|0|3	0.04	0.12	0.04	-7.67	1	0.78
TcdBdGTD	Q9NV96	TMEM30A	2|0|0	2	0.67	3	0|0|2	0.04	0.11	0.04	-5.44	1	0.78
TcdBdGTD	Q9P0L0	VAPA	10|0|12	22	7.33	3	2|0|10	0.04	0.09	0.04	-18.31	1.83	0.78
TcdBdGTD	P52907	CAPZA1	0|2|0	2	0.67	3	0|2|0	0.04	0.11	0.04	-5.44	1	0.78
TcdBdGTD	P83111	LACTB	0|0|2	2	0.67	3	0|0|2	0.04	0.11	0.04	-5.44	1	0.78
TcdBdGTD	Q9H0W9	C11orf54	1|1|2	4	1.33	3	0|0|2	0.04	0.11	0.04	-3.4	2	0.78
TcdBdGTD	Q92504	SLC39A7	2|0|0	2	0.67	3	2|0|0	0.04	0.11	0.04	-5.44	1	0.78
TcdBdGTD	O75223	GGCT	4|1|4	9	3	3	2|0|3	0.03	0.05	0.03	-7.28	1.8	0.8
TcdBdGTD	O75390	CS	2|0|0	2	0.67	3	1|0|1	0.03	0.09	0.03	-5.32	1	0.8
TcdBdGTD	O76024	WFS1	3|0|4	7	2.33	3	0|0|5	0.03	0.07	0.03	-8.82	1.4	0.8
TcdBdGTD	O95336	PGLS	18|1|9	28	9.33	3	6|0|11	0.03	0.1	0.03	-22.76	1.65	0.8
TcdBdGTD	P17655	CAPN2	2|1|1	4	1.33	3	0|1|1	0.03	0.09	0.03	-3.71	2	0.8
TcdBdGTD	P22695	UQCRC2	3|0|2	5	1.67	3	0|0|4	0.03	0.06	0.03	-7.34	1.25	0.8
TcdBdGTD	P26640	VARS1	1|0|2	3	1	3	0|1|1	0.03	0.09	0.03	-5.32	1.5	0.8
TcdBdGTD	P27635	RPL10	7|0|3	10	3.33	3	3|1|4	0.03	0.08	0.03	-13.45	1.25	0.8
TcdBdGTD	P36551	CPOX	2|0|3	5	1.67	3	0|0|4	0.03	0.06	0.03	-7.34	1.25	0.8
TcdBdGTD	P58546	MTPN	12|1|8	21	7	3	6|1|6	0.03	0.07	0.03	-17.6	1.62	0.8
TcdBdGTD	P61160	ACTR2	8|1|4	13	4.33	3	2|2|5	0.03	0.09	0.03	-12.31	1.44	0.8
TcdBdGTD	P62888	RPL30	4|4|1	9	3	3	2|2|1	0.03	0.05	0.03	-7.31	1.8	0.8
TcdBdGTD	P84157	MXRA7	2|0|2	4	1.33	3	0|0|3	0.03	0.05	0.03	-5.87	1.33	0.8
TcdBdGTD	Q14258	TRIM25	3|0|2	5	1.67	3	0|0|4	0.03	0.06	0.03	-7.34	1.25	0.8
TcdBdGTD	Q15365	PCBP1	11|2|7	20	6.67	3	2|1|8	0.03	0.1	0.03	-12.59	1.82	0.8
TcdBdGTD	Q6KB66	KRT80	11|15|0	26	8.67	3	10|5|0	0.03	0.07	0.03	-22.87	1.73	0.8
TcdBdGTD	Q8N8S7	ENAH	3|0|3	6	2	3	0|1|3	0.03	0.04	0.03	-7.67	1.5	0.8
TcdBdGTD	Q9P2R7	SUCLA2	1|0|2	3	1	3	1|0|1	0.03	0.09	0.03	-5.32	1.5	0.8
TcdBdGTD	Q9Y2X3	NOP58	1|0|2	3	1	3	1|0|1	0.03	0.09	0.03	-5.32	1.5	0.8
TcdBdGTD	P0C7P4	UQCRFS1P1	0|0|2	2	0.67	3	0|1|1	0.03	0.09	0.03	-5.32	1	0.8
TcdBdGTD	P35080	PFN2	8|0|6	14	4.67	3	1|0|8	0.02	0.06	0.02	-14	1.56	0.8
TcdBdGTD	P62424	RPL7A	5|0|0	5	1.67	3	6|0|0	0.02	0.07	0.02	-9.71	0.83	0.8
TcdBdGTD	Q9Y3D2	MSRB2	0|0|7	7	2.33	3	0|0|8	0.02	0.07	0.02	-12.73	0.88	0.8
TcdBdGTD	O43684	BUB3	11|3|13	27	9	3	3|1|10	0.02	0.04	0.02	-14.5	1.93	0.81
TcdBdGTD	O75083	WDR1	2|3|0	5	1.67	3	1|3|0	0.02	0.04	0.02	-7.67	1.25	0.81
TcdBdGTD	P07203	GPX1	2|1|5	8	2.67	3	0|1|5	0.02	0.06	0.02	-7.89	1.33	0.81
TcdBdGTD	P16615	ATP2A2	4|1|7	12	4	3	0|1|7	0.02	0.06	0.02	-10.52	1.5	0.81
TcdBdGTD	P25311	AZGP1	3|8|0	11	3.67	3	2|7|0	0.02	0.06	0.02	-14.19	1.22	0.81
TcdBdGTD	P29590	PML	0|0|3	3	1	3	0|0|4	0.02	0.06	0.02	-7.34	0.75	0.81
TcdBdGTD	P43243	MATR3	0|0|2	2	0.67	3	0|0|3	0.02	0.05	0.02	-5.87	0.67	0.81
TcdBdGTD	P49757	NUMB	1|0|3	4	1.33	3	0|0|4	0.02	0.06	0.02	-7.34	1	0.81
TcdBdGTD	P50479	PDLIM4	4|0|3	7	2.33	3	0|1|4	0.02	0.05	0.02	-9.04	1.4	0.81
TcdBdGTD	P55072	VCP	6|17|1	24	8	3	0|17|0	0.02	0.07	0.02	-22.21	1.41	0.81
TcdBdGTD	P55265	ADAR	3|0|6	9	3	3	1|0|6	0.02	0.06	0.02	-11.44	1.29	0.81
TcdBdGTD	P98082	DAB2	1|0|2	3	1	3	0|0|3	0.02	0.05	0.02	-5.87	1	0.81
TcdBdGTD	Q00839	HNRNPU	12|2|5	19	6.33	3	4|4|6	0.02	0.07	0.02	-16.95	1.36	0.81
TcdBdGTD	Q13162	PRDX4	2|0|4	6	2	3	1|0|4	0.02	0.05	0.02	-9.04	1.2	0.81
TcdBdGTD	Q15366	PCBP2	5|0|4	9	3	3	2|0|4	0.02	0.05	0.02	-10.26	1.5	0.81
TcdBdGTD	Q6NYC8	PPP1R18	2|0|1	3	1	3	0|0|3	0.02	0.05	0.02	-5.87	1	0.81
TcdBdGTD	Q7RTV0	PHF5A	1|0|5	6	2	3	1|0|5	0.02	0.06	0.02	-9.98	1	0.81
TcdBdGTD	Q9C0C2	TNKS1BP1	3|0|3	6	2	3	0|0|5	0.02	0.03	0.02	-8.82	1.2	0.81
TcdBdGTD	Q9H299	SH3BGRL3	0|2|0	2	0.67	3	0|3|0	0.02	0.05	0.02	-5.87	0.67	0.81
TcdBdGTD	Q9H3K6	BOLA2	2|0|1	3	1	3	0|0|3	0.02	0.05	0.02	-5.87	1	0.81
TcdBdGTD	Q9H425	C1orf198	4|0|9	13	4.33	3	0|0|10	0.02	0.07	0.02	-15.34	1.3	0.81
TcdBdGTD	Q9HCC0	MCCC2	0|0|8	8	2.67	3	0|0|9	0.02	0.07	0.02	-13.82	0.89	0.81
TcdBdGTD	Q9UBR2	CTSZ	2|0|5	7	2.33	3	0|1|5	0.02	0.06	0.02	-9.98	1.17	0.81
TcdBdGTD	Q9UBX5	FBLN5	0|0|2	2	0.67	3	0|0|3	0.02	0.05	0.02	-5.87	0.67	0.81
TcdBdGTD	P32969	RPL9	2|1|2	5	1.67	3	1|0|2	0.02	0.03	0.02	-4.91	1.67	0.81
TcdBdGTD	P09497	CLTB	0|2|0	2	0.67	3	0|3|0	0.02	0.05	0.02	-5.87	0.67	0.81
TcdBdGTD	Q14974	KPNB1	1|0|2	3	1	3	0|0|3	0.02	0.05	0.02	-5.87	1	0.81
TcdBdGTD	P24593	IGFBP5	0|0|2	2	0.67	3	0|0|3	0.02	0.05	0.02	-5.87	0.67	0.81
TcdBdGTD	Q9UQ80	PA2G4	2|0|3	5	1.67	3	1|1|2	0.02	0.04	0.02	-7.8	1.25	0.82
TcdBdGTD	Q8NDC0	MAPK1IP1L	4|1|2	7	2.33	3	1|2|2	0.02	0.05	0.02	-7.31	1.4	0.82
TcdBdGTD	P04040	CAT	1|3|0	4	1.33	3	1|3|0	0.01	0.04	0.01	-7.67	1	0.82
TcdBdGTD	P19367	HK1	5|2|6	13	4.33	3	0|1|7	0.01	0.03	0.01	-8.81	1.62	0.82
TcdBdGTD	P21281	ATP6V1B2	3|1|0	4	1.33	3	1|1|2	0.01	0.04	0.01	-7.8	1	0.82
TcdBdGTD	P23528	CFL1	17|10|38	65	21.67	3	9|16|18	0.01	0.04	0.01	-39.25	1.51	0.82
TcdBdGTD	Q92629	SGCD	2|0|2	4	1.33	3	0|0|4	0.01	0.02	0.01	-7.34	1	0.82
TcdBdGTD	Q99714	HSD17B10	2|0|14	16	5.33	3	5|0|10	0.01	0.04	0.01	-22.87	1.07	0.82
TcdBdGTD	Q9Y277	VDAC3	3|0|0	3	1	3	0|1|3	0.01	0.04	0.01	-7.67	0.75	0.82
TcdBdGTD	Q15005	SPCS2	1|0|3	4	1.33	3	0|3|1	0.01	0.04	0.01	-7.67	1	0.82
TcdBdGTD	O00154	ACOT7	2|1|0	3	1	3	1|2|0	0.01	0.03	0.01	-6.31	1	0.83
TcdBdGTD	O00571	DDX3X	8|4|8	20	6.67	3	4|2|5	0.01	0.01	0.01	-9.95	1.82	0.83
TcdBdGTD	O95232	LUC7L3	0|0|2	2	0.67	3	1|0|2	0.01	0.03	0.01	-6.31	0.67	0.83
TcdBdGTD	O95881	TXNDC12	6|0|8	14	4.67	3	2|0|8	0.01	0.03	0.01	-15.65	1.4	0.83
TcdBdGTD	P12236	SLC25A6	4|1|6	11	3.67	3	3|2|3	0.01	0.02	0.01	-11.07	1.38	0.83
TcdBdGTD	P17931	LGALS3	0|3|0	3	1	3	0|5|0	0.01	0.03	0.01	-8.82	0.6	0.83
TcdBdGTD	P35914	HMGCL	8|0|4	12	4	3	1|0|9	0.01	0.03	0.01	-15.49	1.2	0.83
TcdBdGTD	P53992	SEC24C	3|0|2	5	1.67	3	0|0|5	0.01	0.03	0.01	-8.82	1	0.83
TcdBdGTD	P62140	PPP1CB	9|3|19	31	10.33	3	3|1|16	0.01	0.03	0.01	-21.87	1.55	0.83
TcdBdGTD	P69905	HBA1	4|6|1	11	3.67	3	1|2|5	0.01	0.02	0.01	-10.98	1.38	0.83
TcdBdGTD	Q06124	PTPN11	5|0|3	8	2.67	3	2|0|5	0.01	0.02	0.01	-11.66	1.14	0.83
TcdBdGTD	Q13148	TARDBP	1|0|3	4	1.33	3	0|0|5	0.01	0.03	0.01	-8.82	0.8	0.83
TcdBdGTD	Q14847	LASP1	11|9|5	25	8.33	3	4|8|1	0.01	0.02	0.01	-10.41	1.92	0.83
TcdBdGTD	Q14980	NUMA1	2|0|3	5	1.67	3	0|0|5	0.01	0.03	0.01	-8.82	1	0.83
TcdBdGTD	Q16822	PCK2	0|0|2	2	0.67	3	1|0|2	0.01	0.03	0.01	-6.31	0.67	0.83
TcdBdGTD	Q2TAA2	IAH1	3|0|2	5	1.67	3	0|0|5	0.01	0.03	0.01	-8.82	1	0.83
TcdBdGTD	Q99497	PARK7	3|4|6	13	4.33	3	0|5|3	0.01	0.02	0.01	-7.52	1.62	0.83
TcdBdGTD	Q9BRF8	CPPED1	6|2|5	13	4.33	3	2|3|3	0.01	0.02	0.01	-9.36	1.62	0.83
TcdBdGTD	Q9P2S5	WRAP73	1|0|3	4	1.33	3	0|0|5	0.01	0.03	0.01	-8.82	0.8	0.83
TcdBdGTD	Q9UGI8	TES	1|0|2	3	1	3	0|1|2	0.01	0.03	0.01	-6.31	1	0.83
TcdBdGTD	P63167	DYNLL1	3|0|5	8	2.67	3	0|1|6	0.01	0.03	0.01	-11.44	1.14	0.83
TcdBdGTD	O75348	ATP6V1G1	2|1|2	5	1.67	3	1|0|3	0.01	0.01	0.01	-5.98	1.25	0.83
TcdBdGTD	P20339	RAB5A	3|5|4	12	4	3	2|2|3	0.01	0.02	0.01	-6.7	1.71	0.83
TcdBdGTD	Q03135	CAV1	2|1|1	4	1.33	3	1|1|1	0.01	0.03	0.01	-4.91	1.33	0.83
TcdBdGTD	O95299	NDUFA10	1|0|2	3	1	3	0|0|4	0.01	0.02	0.01	-7.34	0.75	0.84
TcdBdGTD	P07814	EPRS1	1|1|2	4	1.33	3	0|0|4	0.01	0.02	0.01	-5.65	1	0.84
TcdBdGTD	P22570	FDXR	0|0|2	2	0.67	3	0|0|4	0.01	0.02	0.01	-7.34	0.5	0.84
TcdBdGTD	P46821	MAP1B	30|2|12	44	14.67	3	9|6|17	0.01	0.02	0.01	-41.45	1.38	0.84
TcdBdGTD	P47755	CAPZA2	5|3|1	9	3	3	1|2|4	0.01	0.02	0.01	-9.75	1.29	0.84
TcdBdGTD	P50452	SERPINB8	1|0|2	3	1	3	0|0|4	0.01	0.02	0.01	-7.34	0.75	0.84
TcdBdGTD	P51911	CNN1	9|0|14	23	7.67	3	1|1|14	0.01	0.02	0.01	-24.04	1.44	0.84
TcdBdGTD	P52209	PGD	2|4|2	8	2.67	3	2|4|0	0.01	0.02	0.01	-6.74	1.33	0.84
TcdBdGTD	P62913	RPL11	10|5|4	19	6.33	3	4|5|4	0.01	0.02	0.01	-12.31	1.46	0.84
TcdBdGTD	P63220	RPS21	11|1|6	18	6	3	4|0|9	0.01	0.02	0.01	-17.18	1.38	0.84
TcdBdGTD	P98160	HSPG2	0|0|2	2	0.67	3	0|0|4	0.01	0.02	0.01	-7.34	0.5	0.84
TcdBdGTD	Q00325	SLC25A3	4|3|2	9	3	3	2|3|1	0.01	0.02	0.01	-6.98	1.5	0.84
TcdBdGTD	Q07020	RPL18	4|1|2	7	2.33	3	3|1|2	0.01	0.02	0.01	-8.41	1.17	0.84
TcdBdGTD	Q07666	KHDRBS1	5|2|1	8	2.67	3	4|0|3	0.01	0.02	0.01	-9.57	1.14	0.84
TcdBdGTD	Q14247	CTTN	6|0|7	13	4.33	3	0|0|10	0.01	0.01	0.01	-15.34	1.3	0.84
TcdBdGTD	Q15417	CNN3	9|3|16	28	9.33	3	4|3|11	0.01	0.02	0.01	-19.69	1.56	0.84
TcdBdGTD	Q32MZ4	LRRFIP1	4|2|1	7	2.33	3	2|2|2	0.01	0.02	0.01	-8.41	1.17	0.84
TcdBdGTD	Q5JRX3	PITRM1	2|0|3	5	1.67	3	3|0|2	0.01	0.01	0.01	-9.2	1	0.84
TcdBdGTD	Q96QR8	PURB	2|0|3	5	1.67	3	0|1|4	0.01	0.02	0.01	-9.04	1	0.84
TcdBdGTD	Q99729	HNRNPAB	4|0|2	6	2	3	1|0|5	0.01	0.02	0.01	-9.98	1	0.84
TcdBdGTD	Q9NZB2	FAM120A	3|0|2	5	1.67	3	1|0|4	0.01	0.02	0.01	-9.04	1	0.84
TcdBdGTD	Q9ULV4	CORO1C	17|3|10	30	10	3	4|8|9	0.01	0.02	0.01	-24.13	1.43	0.84
TcdBdGTD	Q9NZH8	IL36G	0|2|0	2	0.67	3	0|4|0	0.01	0.02	0.01	-7.34	0.5	0.84
TcdBdGTD	P84103	SRSF3	2|2|3	7	2.33	3	1|3|1	0.01	0.01	0.01	-5.8	1.4	0.84
TcdBdGTD	P09132	SRP19	2|2|1	5	1.67	3	1|1|2	0.01	0.01	0.01	-6.11	1.25	0.84
TcdBdGTD	Q08188	TGM3	12|19|0	31	10.33	3	6|14|1	0	0.01	0	-31.6	1.48	0.84
TcdBdGTD	Q9Y3F4	STRAP	28|6|14	48	16	3	11|6|15	0	0.01	0	-32.41	1.5	0.84
TcdBdGTD	O00151	PDLIM1	12|3|8	23	7.67	3	2|2|11	0	0.01	0	-15.56	1.53	0.85
TcdBdGTD	O43175	PHGDH	9|4|5	18	6	3	2|2|8	0	0.01	0	-10.68	1.5	0.85
TcdBdGTD	P02461	COL3A1	2|0|1	3	1	3	1|1|2	0	0.01	0	-7.8	0.75	0.85
TcdBdGTD	P06396	GSN	3|6|2	11	3.67	3	0|6|3	0	0.01	0	-10.04	1.22	0.85
TcdBdGTD	P21291	CSRP1	3|0|1	4	1.33	3	1|2|2	0	0.01	0	-9.22	0.8	0.85
TcdBdGTD	P36578	RPL4	11|5|9	25	8.33	3	10|2|2	0	0.01	0	-11.35	1.79	0.85
TcdBdGTD	P36776	LONP1	0|0|2	2	0.67	3	1|0|3	0	0.01	0	-7.67	0.5	0.85
TcdBdGTD	P38117	ETFB	6|0|3	9	3	3	7|0|2	0	0.01	0	-14.19	1	0.85
TcdBdGTD	P41252	IARS1	2|0|1	3	1	3	1|2|1	0	0.01	0	-7.8	0.75	0.85
TcdBdGTD	P43897	TSFM	1|0|2	3	1	3	1|0|3	0	0.01	0	-7.67	0.75	0.85
TcdBdGTD	P54136	RARS1	2|1|1	4	1.33	3	0|1|3	0	0.01	0	-5.98	1	0.85
TcdBdGTD	P62805	H4C1	0|8|2	10	3.33	3	6|3|2	0	0.01	0	-17.8	0.91	0.85
TcdBdGTD	P62917	RPL8	7|4|0	11	3.67	3	2|5|3	0	0.01	0	-16.31	1.1	0.85
TcdBdGTD	P63092	GNAS	0|0|3	3	1	3	0|0|6	0	0.01	0	-9.71	0.5	0.85
TcdBdGTD	P63151	PPP2R2A	22|0|13	35	11.67	3	7|0|17	0	0.01	0	-35.84	1.46	0.85
TcdBdGTD	P63208	SKP1	3|1|5	9	3	3	1|1|6	0	0.01	0	-10.74	1.12	0.85
TcdBdGTD	Q14699	RFTN1	20|3|9	32	10.67	3	2|5|15	0	0.01	0	-24.7	1.45	0.85
TcdBdGTD	Q7Z794	KRT77	6|1|0	7	2.33	3	6|3|0	0	0.01	0	-14.37	0.78	0.85
TcdBdGTD	Q86V48	LUZP1	4|0|2	6	2	3	1|0|6	0	0.01	0	-11.44	0.86	0.85
TcdBdGTD	Q8WVV4	POF1B	4|3|0	7	2.33	3	5|2|0	0	0.01	0	-11.66	1	0.85
TcdBdGTD	Q9H2D6	TRIOBP	2|0|5	7	2.33	3	0|1|7	0	0.01	0	-12.9	0.88	0.85
TcdBdGTD	Q9H2U2	PPA2	2|0|2	4	1.33	3	1|0|4	0	0	0	-9.04	0.8	0.85
TcdBdGTD	Q9Y4F1	FARP1	1|1|2	4	1.33	3	1|0|3	0	0.01	0	-5.98	1	0.85
TcdBdGTD	P10515	DLAT	1|1|3	5	1.67	3	2|1|2	0	0.01	0	-7.31	1	0.85
TcdBdGTD	O14950	MYL12B	4|2|2	8	2.67	3	2|2|3	0	0.01	0	-8.17	1.14	0.86
TcdBdGTD	O43795	MYO1B	2|0|3	5	1.67	3	0|1|5	0	0.01	0	-9.98	0.83	0.86
TcdBdGTD	O75439	PMPCB	4|0|8	12	4	3	2|0|10	0	0	0	-18.31	1	0.86
TcdBdGTD	P04899	GNAI2	2|2|5	9	3	3	1|2|5	0	0.01	0	-9.27	1.12	0.86
TcdBdGTD	P22061	PCMT1	6|0|9	15	5	3	2|0|11	0	0.01	0	-19.8	1.15	0.86
TcdBdGTD	P24534	EEF1B2	6|4|10	20	6.67	3	4|1|9	0	0	0	-13.05	1.43	0.86
TcdBdGTD	P27105	STOM	4|0|3	7	2.33	3	1|0|7	0	0	0	-12.9	0.88	0.86
TcdBdGTD	P27797	CALR	16|8|0	24	8	3	9|10|0	0	0.01	0	-28.83	1.26	0.86
TcdBdGTD	Q13643	FHL3	5|0|1	6	2	3	1|4|3	0	0.01	0	-13.45	0.75	0.86
TcdBdGTD	Q14103	HNRNPD	11|2|6	19	6.33	3	4|4|7	0	0.01	0	-18.23	1.27	0.86
TcdBdGTD	Q14318	FKBP8	4|0|4	8	2.67	3	0|1|7	0	0	0	-12.9	1	0.86
TcdBdGTD	Q15517	CDSN	14|12|0	26	8.67	3	8|10|0	0	0	0	-27.32	1.44	0.86
TcdBdGTD	Q4V9L6	TMEM119	7|1|6	14	4.67	3	1|1|9	0	0	0	-14.44	1.27	0.86
TcdBdGTD	Q5TEC6	H3-2	7|3|10	20	6.67	3	3|4|7	0	0.01	0	-15.08	1.43	0.86
TcdBdGTD	Q7Z434	MAVS	3|1|4	8	2.67	3	1|1|5	0	0.01	0	-9.48	1.14	0.86
TcdBdGTD	Q8NC51	SERBP1	11|1|6	18	6	3	2|0|13	0	0.01	0	-19.52	1.2	0.86
TcdBdGTD	Q9HA64	FN3KRP	13|0|18	31	10.33	3	0|0|22	0	0	0	-32.5	1.41	0.86
TcdBdGTD	Q9UQ35	SRRM2	6|0|6	12	4	3	7|1|2	0	0	0	-15.89	1.2	0.86
TcdBdGTD	P00551	aphA1	5|5|4	14	4.67	3	4|2|3	0	0	0	-7.61	1.56	0.86
TcdBdGTD	O00763	ACACB	2|8|42	52	17.33	3	1|7|35	0	0	0	-56.18	1.21	0.87
TcdBdGTD	P05023	ATP1A1	3|0|9	12	4	3	1|1|12	0	0	0	-21.3	0.86	0.87
TcdBdGTD	P06753	TPM3	13|8|6	27	9	3	3|6|9	0	0	0	-15.18	1.5	0.87
TcdBdGTD	P08238	HSP90AB1	29|9|13	51	17	3	9|11|17	0	0	0	-33.5	1.38	0.87
TcdBdGTD	P09936	UCHL1	11|2|6	19	6.33	3	5|6|5	0	0	0	-19.6	1.19	0.87
TcdBdGTD	P15924	DSP	135|263|0	398	132.67	3	86|117|2	0	0	0	-305.42	1.94	0.87
TcdBdGTD	P17813	ENG	4|1|3	8	2.67	3	2|2|4	0	0	0	-11.07	1	0.87
TcdBdGTD	P26447	S100A4	1|3|3	7	2.33	3	0|5|2	0	0	0	-9.41	1	0.87
TcdBdGTD	P26641	EEF1G	25|9|15	49	16.33	3	9|10|14	0	0	0	-28.63	1.48	0.87
TcdBdGTD	P42224	STAT1	2|3|2	7	2.33	3	0|5|2	0	0	0	-7.83	1	0.87
TcdBdGTD	P46776	RPL27A	7|3|4	14	4.67	3	4|3|4	0	0	0	-11.43	1.27	0.87
TcdBdGTD	P49748	ACADVL	0|0|10	10	3.33	3	6|0|8	0	0	0	-21.68	0.71	0.87
TcdBdGTD	P53597	SUCLG1	2|0|4	6	2	3	4|1|3	0	0	0	-13.45	0.75	0.87
TcdBdGTD	P60866	RPS20	7|3|3	13	4.33	3	5|3|3	0	0	0	-11.43	1.18	0.87
TcdBdGTD	P62263	RPS14	5|1|6	12	4	3	1|5|4	0	0	0	-13.68	1.2	0.87
TcdBdGTD	P62753	RPS6	8|2|5	15	5	3	3|2|7	0	0	0	-14.1	1.25	0.87
TcdBdGTD	P78559	MAP1A	21|2|14	37	12.33	3	4|3|18	0	0	0	-31.05	1.48	0.87
TcdBdGTD	Q04446	GBE1	5|0|3	8	2.67	3	2|1|6	0	0	0	-14.5	0.89	0.87
TcdBdGTD	Q05682	CALD1	10|1|14	25	8.33	3	2|1|16	0	0	0	-25.17	1.32	0.87
TcdBdGTD	Q12888	TP53BP1	2|0|3	5	1.67	3	0|0|7	0	0	0	-11.23	0.71	0.87
TcdBdGTD	Q15084	PDIA6	9|3|10	22	7.33	3	2|2|11	0	0	0	-15.56	1.47	0.87
TcdBdGTD	Q7KZF4	SND1	22|5|12	39	13	3	4|7|15	0	0	0	-26.24	1.5	0.87
TcdBdGTD	Q8WWX9	SELENOM	3|0|8	11	3.67	3	0|0|13	0	0	0	-19.56	0.85	0.87
TcdBdGTD	Q96AQ6	PBXIP1	4|0|5	9	3	3	2|1|6	0	0	0	-14.5	1	0.87
TcdBdGTD	Q99798	ACO2	4|0|5	9	3	3	7|0|3	0	0	0	-15.81	0.9	0.87
TcdBdGTD	Q9NVI7	ATAD3A	0|0|7	7	2.33	3	0|0|12	0	0	0	-18.04	0.58	0.87
TcdBdGTD	Q9Y6N5	SQOR	2|6|18	26	8.67	3	3|4|16	0	0	0	-28.41	1.13	0.87
TcdBdGTD	Q6UWL6	KIRREL2	2|1|0	3	1	3	2|2|1	0	0	0	-9.22	0.6	0.87
TcdBdGTD	P01889	HLA-B	9|1|6	16	5.33	3	4|3|8	0	0	0	-20.49	1.07	0.88
TcdBdGTD	P05166	PCCB	8|4|50	62	20.67	3	10|9|34	0	0	0	-64.95	1.17	0.88
TcdBdGTD	P08123	COL1A2	3|0|1	4	1.33	3	3|2|2	0	0	0	-12	0.57	0.88
TcdBdGTD	P09651	HNRNPA1	1|8|2	11	3.67	3	4|7|3	0	0	0	-19.21	0.79	0.88
TcdBdGTD	P0CG47	UBB	5|8|4	17	5.67	3	4|7|3	0	0	0	-13.49	1.21	0.88
TcdBdGTD	P13489	RNH1	9|6|5	20	6.67	3	5|6|4	0	0	0	-13.2	1.33	0.88
TcdBdGTD	P21266	GSTM3	9|0|16	25	8.33	3	3|6|13	0	0	0	-33.39	1.14	0.88
TcdBdGTD	P30044	PRDX5	11|0|8	19	6.33	3	6|0|11	0	0	0	-25.9	1.12	0.88
TcdBdGTD	P30048	PRDX3	6|0|6	12	4	3	5|1|6	0	0	0	-19	1	0.88
TcdBdGTD	P35580	MYH10	2|0|4	6	2	3	0|0|10	0	0	0	-15.34	0.6	0.88
TcdBdGTD	P46109	CRKL	7|0|8	15	5	3	0|0|14	0	0	0	-21.07	1.07	0.88
TcdBdGTD	P48735	IDH2	1|0|11	12	4	3	5|0|12	0	0	0	-25.81	0.71	0.88
TcdBdGTD	P54886	ALDH18A1	1|0|7	8	2.67	3	7|0|5	0	0	0	-18.69	0.67	0.88
TcdBdGTD	P62249	RPS16	10|4|11	25	8.33	3	4|3|11	0	0	0	-17.86	1.39	0.88
TcdBdGTD	P62701	RPS4X	7|1|2	10	3.33	3	4|5|3	0	0	0	-16.39	0.83	0.88
TcdBdGTD	P62820	RAB1A	3|6|1	10	3.33	3	2|8|1	0	0	0	-14.61	0.91	0.88
TcdBdGTD	P62857	RPS28	5|6|3	14	4.67	3	4|3|4	0	0	0	-11.43	1.27	0.88
TcdBdGTD	P68371	TUBB4B	5|3|7	15	5	3	2|6|4	0	0	0	-12.57	1.25	0.88
TcdBdGTD	Q02878	RPL6	5|4|4	13	4.33	3	3|5|3	0	0	0	-9.95	1.18	0.88
TcdBdGTD	Q07955	SRSF1	2|0|3	5	1.67	3	4|2|1	0	0	0	-12	0.71	0.88
TcdBdGTD	Q14574	DSC3	3|1|0	4	1.33	3	1|7|0	0	0	0	-12.9	0.5	0.88
TcdBdGTD	Q15746	MYLK	5|1|11	17	5.67	3	0|1|16	0	0	0	-22.3	1	0.88
TcdBdGTD	Q5T749	KPRP	3|5|0	8	2.67	3	4|4|2	0	0	0	-16.31	0.8	0.88
TcdBdGTD	Q63ZY3	KANK2	0|0|7	7	2.33	3	0|0|13	0	0	0	-19.56	0.54	0.88
TcdBdGTD	Q8N1N4	KRT78	14|12|0	26	8.67	3	10|10|0	0	0	0	-30.33	1.3	0.88
TcdBdGTD	Q9NP72	RAB18	7|5|5	17	5.67	3	4|1|7	0	0	0	-9.37	1.42	0.88
TcdBdGTD	Q9UBV8	PEF1	7|1|10	18	6	3	4|2|10	0	0	0	-21.53	1.12	0.88
TcdBdGTD	Q9UHB6	LIMA1	10|5|4	19	6.33	3	7|5|4	0	0	0	-15.88	1.19	0.88
TcdBdGTD	P49207	RPL34	3|2|1	6	2	3	3|2|2	0	0	0	-9.75	0.86	0.88
TcdBdGTD	O75369	FLNB	82|17|41	140	46.67	3	22|14|47	0	0	0	-76.65	1.69	0.89
TcdBdGTD	O94925	GLS	3|1|9	13	4.33	3	11|0|8	0	0	0	-25.55	0.68	0.89
TcdBdGTD	P00338	LDHA	9|9|3	21	7	3	3|13|1	0	0	0	-18.11	1.24	0.89
TcdBdGTD	P04075	ALDOA	9|9|3	21	7	3	4|14|2	0	0	0	-22.1	1.05	0.89
TcdBdGTD	P04083	ANXA1	26|16|9	51	17	3	16|13|7	0	0	0	-32.14	1.42	0.89
TcdBdGTD	P04439	HLA-A	9|4|8	21	7	3	6|6|6	0	0	0	-18.33	1.17	0.89
TcdBdGTD	P05109	S100A8	5|6|0	11	3.67	3	10|6|0	0	0	0	-24.43	0.69	0.89
TcdBdGTD	P05388	RPLP0	20|5|10	35	11.67	3	11|8|11	0	0	0	-31.94	1.17	0.89
TcdBdGTD	P07737	PFN1	12|8|4	24	8	3	6|12|3	0	0	0	-21.7	1.14	0.89
TcdBdGTD	P07900	HSP90AA1	11|4|5	20	6.67	3	2|6|11	0	0	0	-19.16	1.05	0.89
TcdBdGTD	P09211	GSTP1	22|6|14	42	14	3	11|4|16	0	0	0	-30.8	1.35	0.89
TcdBdGTD	P0DMV8	HSPA1A	16|16|16	48	16	3	9|4|13	0	0	0	-11.07	1.85	0.89
TcdBdGTD	P0DP23	CALM1	1|5|0	6	2	3	0|13|0	0	0	0	-19.56	0.46	0.89
TcdBdGTD	P10809	HSPD1	12|2|9	23	7.67	3	7|2|11	0	0	0	-24.65	1.15	0.89
TcdBdGTD	P12814	ACTN1	21|6|11	38	12.67	3	5|7|17	0	0	0	-28.17	1.31	0.89
TcdBdGTD	P14618	PKM	58|25|29	112	37.33	3	20|28|26	0	0	0	-53.51	1.51	0.89
TcdBdGTD	P18621	RPL17	8|2|8	18	6	3	5|4|8	0	0	0	-20.96	1.06	0.89
TcdBdGTD	P22626	HNRNPA2B1	8|2|6	16	5.33	3	3|8|6	0	0	0	-21	0.94	0.89
TcdBdGTD	P23284	PPIB	21|3|3	27	9	3	16|11|4	0	0	0	-37.28	0.87	0.89
TcdBdGTD	P30101	PDIA3	25|6|29	60	20	3	6|11|23	0	0	0	-42.41	1.5	0.89
TcdBdGTD	P31153	MAT2A	9|2|4	15	5	3	3|4|9	0	0	0	-19.39	0.94	0.89
TcdBdGTD	P31930	UQCRC1	5|0|25	30	10	3	2|0|30	0	0	0	-47.25	0.94	0.89
TcdBdGTD	P42704	LRPPRC	0|0|4	4	1.33	3	6|0|5	0	0	0	-17.45	0.36	0.89
TcdBdGTD	P50213	IDH3A	2|0|4	6	2	3	5|0|5	0	0	0	-15.99	0.6	0.89
TcdBdGTD	P55084	HADHB	4|0|6	10	3.33	3	6|0|8	0	0	0	-21.68	0.71	0.89
TcdBdGTD	P62241	RPS8	15|6|11	32	10.67	3	6|7|12	0	0	0	-23.69	1.28	0.89
TcdBdGTD	P62266	RPS23	3|4|6	13	4.33	3	3|5|7	0	0	0	-16.3	0.87	0.89
TcdBdGTD	P62937	PPIA	18|7|13	38	12.67	3	8|8|13	0	0	0	-26.99	1.31	0.89
TcdBdGTD	P81605	DCD	10|6|0	16	5.33	3	6|14|1	0	0	0	-31.6	0.76	0.89
TcdBdGTD	Q00610	CLTC	19|5|14	38	12.67	3	2|7|19	0	0	0	-28.41	1.36	0.89
TcdBdGTD	Q07954	LRP1	8|1|23	32	10.67	3	1|1|32	0	0	0	-46.31	0.94	0.89
TcdBdGTD	Q14315	FLNC	113|31|58	202	67.33	3	33|34|52	0	0	0	-98.09	1.7	0.89
TcdBdGTD	Q16555	DPYSL2	19|6|23	48	16	3	3|3|24	0	0	0	-28.77	1.6	0.89
TcdBdGTD	Q16658	FSCN1	11|4|15	30	10	3	5|8|11	0	0	0	-26.1	1.25	0.89
TcdBdGTD	Q16698	DECR1	0|0|4	4	1.33	3	5|0|5	0	0	0	-15.99	0.4	0.89
TcdBdGTD	Q6E0U4	DMKN	2|9|0	11	3.67	3	5|13|0	0	0	0	-27.1	0.61	0.89
TcdBdGTD	Q92945	KHSRP	31|0|28	59	19.67	3	15|2|25	0	0	0	-62.55	1.4	0.89
TcdBdGTD	Q93052	LPP	27|1|31	59	19.67	3	6|1|35	0	0	0	-58.04	1.4	0.89
TcdBdGTD	Q99439	CNN2	26|9|17	52	17.33	3	10|8|18	0	0	0	-31.99	1.44	0.89
TcdBdGTD	O75396	SEC22B	21|8|12	41	13.67	3	7|10|17	0	0	0	-31.22	1.21	0.9
TcdBdGTD	P00390	GSR	53|15|32	100	33.33	3	17|31|34	0	0	0	-79.85	1.22	0.9
TcdBdGTD	P02533	KRT14	140|342|1	483	161	3	134|123|24	0	0	0	-413.46	1.72	0.9
TcdBdGTD	P02668	CSN3	11|0|0	11	3.67	3	8|23|0	0	0	0	-46.07	0.35	0.9
TcdBdGTD	P04406	GAPDH	10|12|0	22	7.33	3	11|16|1	0	0	0	-41.99	0.79	0.9
TcdBdGTD	P07858	CTSB	11|0|10	21	7	3	6|6|18	0	0	0	-45.05	0.7	0.9
TcdBdGTD	P07996	THBS1	22|4|22	48	16	3	5|19|23	0	0	0	-56.83	1.02	0.9
TcdBdGTD	P08133	ANXA6	33|6|27	66	22	3	6|14|35	0	0	0	-62.47	1.2	0.9
TcdBdGTD	P10599	TXN	32|6|23	61	20.33	3	22|10|27	0	0	0	-68.6	1.03	0.9
TcdBdGTD	P11021	HSPA5	28|9|23	60	20	3	11|10|30	0	0	0	-50.64	1.18	0.9
TcdBdGTD	P12109	COL6A1	13|2|13	28	9.33	3	10|7|20	0	0	0	-48.45	0.76	0.9
TcdBdGTD	P14625	HSP90B1	32|7|35	74	24.67	3	20|12|35	0	0	0	-76.96	1.1	0.9
TcdBdGTD	P14866	HNRNPL	20|2|15	37	12.33	3	7|4|23	0	0	0	-43.73	1.09	0.9
TcdBdGTD	P16401	H1-5	17|0|22	39	13	3	41|3|4	0	0	0	-70.92	0.81	0.9
TcdBdGTD	P20930	FLG	18|80|0	98	32.67	3	12|91|0	0	0	0	-152.61	0.95	0.9
TcdBdGTD	P21980	TGM2	34|9|28	71	23.67	3	14|12|28	0	0	0	-54.89	1.31	0.9
TcdBdGTD	P25705	ATP5F1A	8|1|14	23	7.67	3	14|5|14	0	0	0	-46.04	0.7	0.9
TcdBdGTD	P32119	PRDX2	8|3|12	23	7.67	3	8|4|12	0	0	0	-27.93	0.96	0.9
TcdBdGTD	P37802	TAGLN2	11|7|15	33	11	3	9|10|13	0	0	0	-30.76	1.03	0.9
TcdBdGTD	P40939	HADHA	19|3|27	49	16.33	3	12|4|24	0	0	0	-49.51	1.22	0.9
TcdBdGTD	P45880	VDAC2	12|5|12	29	9.67	3	5|11|13	0	0	0	-30.48	1	0.9
TcdBdGTD	P47929	LGALS7	9|20|0	29	9.67	3	6|26|0	0	0	0	-47.46	0.91	0.9
TcdBdGTD	P48047	ATP5PO	6|2|8	16	5.33	3	6|4|10	0	0	0	-24.99	0.8	0.9
TcdBdGTD	P49411	TUFM	12|0|15	27	9	3	14|0|18	0	0	0	-47.81	0.84	0.9
TcdBdGTD	P50454	SERPINH1	31|7|21	59	19.67	3	6|15|24	0	0	0	-46.97	1.31	0.9
TcdBdGTD	P52597	HNRNPF	25|2|16	43	14.33	3	17|7|23	0	0	0	-62.82	0.91	0.9
TcdBdGTD	P54652	HSPA2	34|10|32	76	25.33	3	11|4|34	0	0	0	-45.77	1.55	0.9
TcdBdGTD	P60660	MYL6	44|22|61	127	42.33	3	19|32|42	0	0	0	-80.75	1.37	0.9
TcdBdGTD	P61978	HNRNPK	15|2|11	28	9.33	3	5|10|12	0	0	0	-34.69	1.04	0.9
TcdBdGTD	P62873	GNB1	12|4|10	26	8.67	3	7|6|10	0	0	0	-24.77	1.13	0.9
TcdBdGTD	P63104	YWHAZ	32|19|19	70	23.33	3	15|18|21	0	0	0	-38.72	1.3	0.9
TcdBdGTD	P63244	RACK1	24|10|16	50	16.67	3	14|18|15	0	0	0	-44.45	1.06	0.9
TcdBdGTD	Q06830	PRDX1	62|9|30	101	33.67	3	32|10|31	0	0	0	-80.36	1.38	0.9
TcdBdGTD	Q08554	DSC1	9|16|0	25	8.33	3	8|27|1	0	0	0	-53.39	0.69	0.9
TcdBdGTD	Q15149	PLEC	44|24|37	105	35	3	11|14|48	0	0	0	-52.47	1.44	0.9
TcdBdGTD	Q16527	CSRP2	37|1|75	113	37.67	3	21|2|77	0	0	0	-143.43	1.13	0.9
TcdBdGTD	Q86YZ3	HRNR	64|74|0	138	46	3	51|46|4	0	0	0	-150.27	1.37	0.9
TcdBdGTD	Q8NBS9	TXNDC5	23|2|21	46	15.33	3	8|2|26	0	0	0	-46.38	1.28	0.9
TcdBdGTD	Q92841	DDX17	16|1|19	36	12	3	5|6|21	0	0	0	-44.09	1.12	0.9
TcdBdGTD	Q9NZM1	MYOF	39|3|36	78	26	3	6|5|40	0	0	0	-64.57	1.53	0.9
TcdBdGTD	O00425	IGF2BP3	0|1|0	1	0.33	3	0|0|0	0	0	0	-3.28	3.33	0.91
TcdBdGTD	O60814	H2BC12	3|4|2	9	3	3	5|5|2	0	0	0	-14.28	0.75	0.91
TcdBdGTD	O75487	GPC4	0|0|1	1	0.33	3	0|0|1	0	0	0	-4.08	1	0.91
TcdBdGTD	O76011	KRT34	1|0|0	1	0.33	3	0|0|0	0	0	0	-3.28	3.33	0.91
TcdBdGTD	O94826	TOMM70	1|0|0	1	0.33	3	0|0|2	0	0	0	-5.44	0.5	0.91
TcdBdGTD	P00698	LYZ	28|34|29	91	30.33	3	33|39|33	0	0	0	-86.16	0.87	0.91
TcdBdGTD	P00761		166|152|159	477	159	3	193|112|200	0	0	0	-375.11	0.94	0.91
TcdBdGTD	P02545	LMNA	56|49|50	155	51.67	3	27|42|62	0	0	0	-84.99	1.18	0.91
TcdBdGTD	P02662	CSN1S1	12|2|0	14	4.67	3	14|117|0	0	0	0	-194.36	0.11	0.91
TcdBdGTD	P02663	CSN1S2	3|1|0	4	1.33	3	6|42|0	0	0	0	-70.87	0.08	0.91
TcdBdGTD	P02666	CSN2	6|2|0	8	2.67	3	13|57|0	0	0	0	-103.62	0.11	0.91
TcdBdGTD	P02675	FGB	0|1|0	1	0.33	3	0|0|0	0	0	0	-3.28	3.33	0.91
TcdBdGTD	P02751	FN1	22|16|16	54	18	3	72|88|46	0	0	0	-248.41	0.26	0.91
TcdBdGTD	P02768	ALB	1|1|0	2	0.67	3	0|2|0	0	0	0	-5.44	1	0.91
TcdBdGTD	P02769	ALB	50|11|5	66	22	3	53|73|8	0	0	0	-178.27	0.49	0.91
TcdBdGTD	P04264	KRT1	513|572|41	1126	375.33	3	418|449|176	0	0	0	#NAME?	1.08	0.91
TcdBdGTD	P05121	SERPINE1	1|0|0	1	0.33	3	0|0|0	0	0	0	-3.28	3.33	0.91
TcdBdGTD	P05165	PCCA	145|295|373	813	271	3	146|211|297	0	0	0	-572.25	1.24	0.91
TcdBdGTD	P05556	ITGB1	1|0|1	2	0.67	3	0|0|1	0	0	0	-4.08	2	0.91
TcdBdGTD	P06702	S100A9	9|5|0	14	4.67	3	15|14|0	0	0	0	-43.44	0.48	0.91
TcdBdGTD	P06703	S100A6	2|4|4	10	3.33	3	6|2|4	0	0	0	-14.28	0.83	0.91
TcdBdGTD	P06709	BirA	31|6|19	56	18.67	3	20|56|32	0	0	0	-137.72	0.52	0.91
TcdBdGTD	P06748	NPM1	14|0|14	28	9.33	3	9|2|31	0	0	0	-62.27	0.67	0.91
TcdBdGTD	P07355	ANXA2	66|33|51	150	50	3	48|41|51	0	0	0	-121.37	1.07	0.91
TcdBdGTD	P07437	TUBB	44|16|40	100	33.33	3	19|42|32	0	0	0	-92.14	1.08	0.91
TcdBdGTD	P08670	VIM	57|39|43	139	46.33	3	42|50|36	0	0	0	-96.78	1.09	0.91
TcdBdGTD	P09382	LGALS1	40|38|37	115	38.33	3	24|28|37	0	0	0	-53.86	1.29	0.91
TcdBdGTD	P0CG38	POTEI	1|0|0	1	0.33	3	0|1|0	0	0	0	-4.08	1	0.91
TcdBdGTD	P0DN79	CBSL	1|0|0	1	0.33	3	0|0|1	0	0	0	-4.08	1	0.91
TcdBdGTD	P10412	H1-4	10|3|10	23	7.67	3	24|4|6	0	0	0	-40.91	0.68	0.91
TcdBdGTD	P11142	HSPA8	137|43|92	272	90.67	3	69|28|97	0	0	0	-170.73	1.4	0.91
TcdBdGTD	P11310	ACADM	0|0|1	1	0.33	3	1|0|1	0	0	0	-5.32	0.5	0.91
TcdBdGTD	P11498	PC	273|346|1144	1763	587.67	3	283|453|941	0	0	0	#NAME?	1.05	0.91
TcdBdGTD	P12110	COL6A2	2|2|8	12	4	3	16|11|10	0	0	0	-49	0.32	0.91
TcdBdGTD	P12111	COL6A3	6|3|2	11	3.67	3	50|44|18	0	0	0	-157.82	0.1	0.91
TcdBdGTD	P13645	KRT10	307|226|21	554	184.67	3	200|209|96	0	0	0	-663.55	1.1	0.91
TcdBdGTD	P13646	KRT13	2|6|0	8	2.67	3	30|0|0	0	0	0	-44.14	0.27	0.91
TcdBdGTD	P13647	KRT5	134|242|7	383	127.67	3	133|122|38	0	0	0	-404.17	1.31	0.91
TcdBdGTD	P13804	ETFA	1|0|2	3	1	3	8|0|3	0	0	0	-17.26	0.27	0.91
TcdBdGTD	P14868	DARS1	1|0|2	3	1	3	0|0|7	0	0	0	-11.23	0.43	0.91
TcdBdGTD	P15241		1|0|0	1	0.33	3	10|0|0	0	0	0	-15.34	0.1	0.91
TcdBdGTD	P19013	KRT4	1|1|0	2	0.67	3	15|0|0	0	0	0	-22.32	0.13	0.91
TcdBdGTD	P19320	VCAM1	0|0|1	1	0.33	3	0|0|3	0	0	0	-5.87	0.33	0.91
TcdBdGTD	P21333	FLNA	246|84|219	549	183	3	148|126|228	0	0	0	-493.4	1.09	0.91
TcdBdGTD	P22629	Streptavidin	502|883|2874	4259	1419.67	3	636|1324|2578	0	0	0	#NAME?	0.94	0.91
TcdBdGTD	P23634	ATP2B4	2|1|1	4	1.33	3	0|2|4	0	0	0	-8.17	0.67	0.91
TcdBdGTD	P24752	ACAT1	1|0|2	3	1	3	1|1|4	0	0	0	-10.41	0.5	0.91
TcdBdGTD	P24821	TNC	0|0|1	1	0.33	3	0|0|9	0	0	0	-13.82	0.11	0.91
TcdBdGTD	P25398	RPS12	2|2|1	5	1.67	3	1|4|1	0	0	0	-8.31	0.83	0.91
TcdBdGTD	P25690		2|0|0	2	0.67	3	6|0|0	0	0	0	-9.71	0.33	0.91
TcdBdGTD	P27816	MAP4	93|25|83	201	67	3	26|23|79	0	0	0	-119.32	1.57	0.91
TcdBdGTD	P28072	PSMB6	0|1|0	1	0.33	3	0|2|0	0	0	0	-5.44	0.5	0.91
TcdBdGTD	P29144	TPP2	1|0|1	2	0.67	3	0|0|2	0	0	0	-5.44	1	0.91
TcdBdGTD	P30084	ECHS1	1|0|1	2	0.67	3	1|0|1	0	0	0	-5.32	1	0.91
TcdBdGTD	P30740	SERPINB1	0|0|1	1	0.33	3	0|0|2	0	0	0	-5.44	0.5	0.91
TcdBdGTD	P31949	S100A11	3|3|1	7	2.33	3	2|5|2	0	0	0	-12.31	0.78	0.91
TcdBdGTD	P34897	SHMT2	0|0|1	1	0.33	3	6|0|2	0	0	0	-13.08	0.12	0.91
TcdBdGTD	P35527	KRT9	408|418|14	840	280	3	375|436|135	0	0	0	#NAME?	0.89	0.91
TcdBdGTD	P35579	MYH9	181|77|108	366	122	3	76|102|158	0	0	0	-290.24	1.09	0.91
TcdBdGTD	P35637	FUS	2|1|0	3	1	3	4|6|2	0	0	0	-19.18	0.25	0.91
TcdBdGTD	P35908	KRT2	223|146|8	377	125.67	3	166|169|66	0	0	0	-559.63	0.94	0.91
TcdBdGTD	P38159	RBMX	2|0|1	3	1	3	12|1|3	0	0	0	-24.28	0.19	0.91
TcdBdGTD	P38646	HSPA9	38|8|37	83	27.67	3	36|8|34	0	0	0	-89.5	1.06	0.91
TcdBdGTD	P47897	QARS1	1|0|1	2	0.67	3	0|0|2	0	0	0	-5.44	1	0.91
TcdBdGTD	P50502	ST13	1|0|1	2	0.67	3	0|0|2	0	0	0	-5.44	1	0.91
TcdBdGTD	P50747	HLCS	0|2|3	5	1.67	3	3|5|1	0	0	0	-14.78	0.56	0.91
TcdBdGTD	P50991	CCT4	1|1|0	2	0.67	3	0|0|2	0	0	0	-5.44	1	0.91
TcdBdGTD	P51398	DAP3	1|0|1	2	0.67	3	0|0|3	0	0	0	-5.87	0.67	0.91
TcdBdGTD	P51858	HDGF	1|0|0	1	0.33	3	0|0|3	0	0	0	-5.87	0.33	0.91
TcdBdGTD	P53814	SMTN	3|1|2	6	2	3	1|1|7	0	0	0	-11.72	0.67	0.91
TcdBdGTD	P53999	SUB1	0|0|1	1	0.33	3	7|0|0	0	0	0	-11.23	0.14	0.91
TcdBdGTD	P55795	HNRNPH2	1|0|1	2	0.67	3	1|0|3	0	0	0	-7.67	0.5	0.91
TcdBdGTD	P60709	ACTB	329|182|628	1139	379.67	3	138|120|534	0	0	0	-680.08	1.44	0.91
TcdBdGTD	P60981	DSTN	3|2|2	7	2.33	3	3|5|4	0	0	0	-14.28	0.58	0.91
TcdBdGTD	P61313	RPL15	6|5|4	15	5	3	15|7|4	0	0	0	-28.21	0.58	0.91
TcdBdGTD	P62736	ACTA2	92|14|68	174	58	3	28|23|79	0	0	0	-146.25	1.34	0.91
TcdBdGTD	P62995	TRA2B	1|0|2	3	1	3	4|2|1	0	0	0	-12	0.43	0.91
TcdBdGTD	P67936	TPM4	34|18|31	83	27.67	3	21|33|26	0	0	0	-71.98	1.04	0.91
TcdBdGTD	P68104	EEF1A1	48|22|28	98	32.67	3	37|37|30	0	0	0	-95.4	0.94	0.91
TcdBdGTD	P68363	TUBA1B	44|24|30	98	32.67	3	26|30|29	0	0	0	-68.12	1.15	0.91
TcdBdGTD	P83731	RPL24	1|0|0	1	0.33	3	1|0|1	0	0	0	-5.32	0.5	0.91
TcdBdGTD	Q02252	ALDH6A1	0|0|1	1	0.33	3	0|0|2	0	0	0	-5.44	0.5	0.91
TcdBdGTD	Q02413	DSG1	61|58|0	119	39.67	3	36|58|5	0	0	0	-147.21	1.2	0.91
TcdBdGTD	Q09666	AHNAK	69|23|114	206	68.67	3	26|17|129	0	0	0	-181.87	1.2	0.91
TcdBdGTD	Q12906	ILF3	1|0|0	1	0.33	3	4|0|0	0	0	0	-7.34	0.25	0.91
TcdBdGTD	Q13085	ACACA	213|428|406	1047	349	3	205|577|334	0	0	0	#NAME?	0.94	0.91
TcdBdGTD	Q13428	TCOF1	0|0|2	2	0.67	3	6|0|0	0	0	0	-9.71	0.33	0.91
TcdBdGTD	Q14332	FZD2	1|0|0	1	0.33	3	0|0|0	0	0	0	-3.28	3.33	0.91
TcdBdGTD	Q14CN4	KRT72	1|2|1	4	1.33	3	4|2|2	0	0	0	-11.07	0.5	0.91
TcdBdGTD	Q15654	TRIP6	1|0|1	2	0.67	3	0|0|1	0	0	0	-4.08	2	0.91
TcdBdGTD	Q15828	CST6	0|1|0	1	0.33	3	0|3|0	0	0	0	-5.87	0.33	0.91
TcdBdGTD	Q16629	SRSF7	0|0|1	1	0.33	3	2|1|1	0	0	0	-7.8	0.25	0.91
TcdBdGTD	Q16666	IFI16	3|0|1	4	1.33	3	4|6|5	0	0	0	-23.57	0.27	0.91
TcdBdGTD	Q16854	DGUOK	0|0|1	1	0.33	3	0|0|3	0	0	0	-5.87	0.33	0.91
TcdBdGTD	Q3SY69	ALDH1L2	0|0|1	1	0.33	3	1|0|0	0	0	0	-4.08	1	0.91
TcdBdGTD	Q5D862	FLG2	19|25|0	44	14.67	3	16|58|0	0	0	0	-109.63	0.59	0.91
TcdBdGTD	Q6UWP8	SBSN	10|21|0	31	10.33	3	8|74|0	0	0	0	-121.31	0.38	0.91
TcdBdGTD	Q71UM5	RPS27L	1|1|0	2	0.67	3	0|0|0	0	0	0	-3.28	6.67	0.91
TcdBdGTD	Q7Z406	MYH14	0|0|1	1	0.33	3	0|2|1	0	0	0	-6.31	0.33	0.91
TcdBdGTD	Q8NBK3	SUMF1	0|0|1	1	0.33	3	0|0|2	0	0	0	-5.44	0.5	0.91
TcdBdGTD	Q8WVV9	HNRNPLL	0|0|1	1	0.33	3	0|0|1	0	0	0	-4.08	1	0.91
TcdBdGTD	Q8WX93	PALLD	55|21|76	152	50.67	3	34|26|58	0	0	0	-114.74	1.29	0.91
TcdBdGTD	Q92747	ARPC1A	0|1|0	1	0.33	3	0|0|2	0	0	0	-5.44	0.5	0.91
TcdBdGTD	Q969Q0	RPL36AL	0|1|3	4	1.33	3	6|1|3	0	0	0	-16.12	0.4	0.91
TcdBdGTD	Q96RQ3	MCCC1	120|179|237	536	178.67	3	129|223|221	0	0	0	-514.91	0.94	0.91
TcdBdGTD	Q9C075	KRT23	1|1|0	2	0.67	3	0|0|0	0	0	0	-3.28	6.67	0.91
TcdBdGTD	Q9GZZ8	LACRT	0|1|0	1	0.33	3	0|0|0	0	0	0	-3.28	3.33	0.91
TcdBdGTD	Q9H845	ACAD9	0|0|1	1	0.33	3	0|0|1	0	0	0	-4.08	1	0.91
TcdBdGTD	Q9HD26	GOPC	0|0|1	1	0.33	3	0|0|2	0	0	0	-5.44	0.5	0.91
TcdBdGTD	Q9NP64	ZCCHC17	0|0|1	1	0.33	3	4|0|1	0	0	0	-9.04	0.2	0.91
TcdBdGTD	Q9NZT1	CALML5	24|60|0	84	28	3	5|90|0	0	0	0	-140.6	0.88	0.91
TcdBdGTD	Q9P2E9	RRBP1	45|12|62	119	39.67	3	30|13|63	0	0	0	-118.05	1.12	0.91
TcdBdGTD	Q9UBG0	MRC2	2|0|2	4	1.33	3	0|4|11	0	0	0	-22.76	0.27	0.91
TcdBdGTD	Q9Y266	NUDC	1|0|1	2	0.67	3	0|0|2	0	0	0	-5.44	1	0.91
TcdBdGTD	Q9Y305	ACOT9	0|0|1	1	0.33	3	0|0|3	0	0	0	-5.87	0.33	0.91
TcdBdGTD	Q9Y3A5	SBDS	1|0|1	2	0.67	3	0|0|3	0	0	0	-5.87	0.67	0.91
TcdBdGTD	Q9Y3C6	PPIL1	0|0|1	1	0.33	3	0|0|1	0	0	0	-4.08	1	0.91
TcdBdGTD	Q9Y6C2	EMILIN1	0|0|1	1	0.33	3	2|0|5	0	0	0	-11.66	0.14	0.91
TcdBdGTD	O15427	SLC16A3	1|0|1	2	0.67	3	0|3|1	0	0	0	-7.67	0.5	0.91
TcdBdGTD	O75874	IDH1	1|0|0	1	0.33	3	0|0|0	0	0	0	-3.28	3.33	0.91
TcdBdGTD	P00325	ADH1B	0|0|1	1	0.33	3	0|0|0	0	0	0	-3.28	3.33	0.91
TcdBdGTD	P84098	RPL19	2|3|2	7	2.33	3	6|1|2	0	0	0	-10.17	0.78	0.91
TcdBdGTD	Q04917	YWHAH	1|0|1	2	0.67	3	0|0|0	0	0	0	-3.28	6.67	0.91
TcdBdGTD	Q16610	ECM1	1|0|0	1	0.33	3	0|0|0	0	0	0	-3.28	3.33	0.91
TcdBdGTD	Q96AC1	FERMT2	1|0|1	2	0.67	3	0|0|1	0	0	0	-4.08	2	0.91
TcdBdGTD	Q96IZ0	PAWR	1|0|1	2	0.67	3	0|0|2	0	0	0	-5.44	1	0.91
TcdBdGTD	Q9Y2V2	CARHSP1	1|1|0	2	0.67	3	0|0|0	0	0	0	-3.28	6.67	0.91
TcdBdGTD	P00533	EGFR	1|0|0	1	0.33	3	0|0|1	0	0	0	-4.08	1	0.91
TcdBdGTD	P04181	OAT	0|0|1	1	0.33	3	2|0|0	0	0	0	-5.44	0.5	0.91
TcdBdGTD	P33121	ACSL1	0|0|1	1	0.33	3	0|0|2	0	0	0	-5.44	0.5	0.91
TcdBdGTD	P46778	RPL21	1|0|0	1	0.33	3	0|0|0	0	0	0	-3.28	3.33	0.91
TcdBdGTD	Q8IWB7	WDFY1	1|0|1	2	0.67	3	0|0|2	0	0	0	-5.44	1	0.91
TcdBdGTD	Q9BVC4	MLST8	0|0|1	1	0.33	3	0|0|3	0	0	0	-5.87	0.33	0.91
TcdBdGTD	P0C0S8	H2AC11	0|1|0	1	0.33	3	0|2|0	0	0	0	-5.44	0.5	0.91
TcdBdGTD	Q8NB37	GATD1	1|0|0	1	0.33	3	0|0|1	0	0	0	-4.08	1	0.91
TcdBdGTD	Q9UPN3	MACF1	1|0|0	1	0.33	3	0|0|0	0	0	0	-3.28	3.33	0.91
TcdBdGTD	P08727	KRT19	0|1|0	1	0.33	3	0|0|0	0	0	0	-3.28	3.33	0.91
TcdBdGTD	P11387	TOP1	1|0|0	1	0.33	3	5|0|0	0	0	0	-8.82	0.2	0.91
TcdBdGTD	P40763	STAT3	1|0|0	1	0.33	3	0|0|0	0	0	0	-3.28	3.33	0.91
TcdBdGTD	Q1KMD3	HNRNPUL2	0|0|1	1	0.33	3	0|0|3	0	0	0	-5.87	0.33	0.91
TcdBdGTD	Q96PE2	ARHGEF17	1|0|0	1	0.33	3	0|0|0	0	0	0	-3.28	3.33	0.91
TcdBdGTD	Q5T9A4	ATAD3B	0|0|1	1	0.33	3	0|0|1	0	0	0	-4.08	1	0.91
TcdBdGTD	P56199	ITGA1	0|0|1	1	0.33	3	0|2|1	0	0	0	-6.31	0.33	0.91
TcdBdGTD	P78386	KRT85	1|0|0	1	0.33	3	1|0|0	0	0	0	-4.08	1	0.91
TcdBdGTD	O95197	RTN3	1|0|1	2	0.67	3	0|0|1	0	0	0	-4.08	2	0.91
TcdBdGTD	P55809	OXCT1	0|0|1	1	0.33	3	1|0|0	0	0	0	-4.08	1	0.91
TcdBdGTD	Q14697	GANAB	1|0|1	2	0.67	3	0|1|1	0	0	0	-5.32	1	0.91
TcdBdGTD	P31946	YWHAB	1|1|0	2	0.67	3	0|1|0	0	0	0	-4.08	2	0.91
TcdBdGTD	P22392	NME2	1|1|0	2	0.67	3	1|0|0	0	0	0	-4.08	2	0.91
TcdBdGTD	P18031	PTPN1	1|0|1	2	0.67	3	0|0|1	0	0	0	-4.08	2	0.91
TcdBdGTD	P62854	RPS26	1|0|0	1	0.33	3	1|0|0	0	0	0	-4.08	1	0.91
TcdBdGTD	Q9HC38	GLOD4	1|0|0	1	0.33	3	0|0|0	0	0	0	-3.28	3.33	0.91
TcdBdGTD	Q7LG56	RRM2B	0|0|1	1	0.33	3	0|0|0	0	0	0	-3.28	3.33	0.91
TcdBdGTD	O00161	SNAP23	0|0|1	1	0.33	3	0|0|0	0	0	0	-3.28	3.33	0.91
TcdBdGTD	P05141	SLC25A5	0|0|1	1	0.33	3	0|0|1	0	0	0	-4.08	1	0.91
TcdBdGTD	Q7L7V1	DHX32	0|0|1	1	0.33	3	0|0|2	0	0	0	-5.44	0.5	0.91
TcdBdGTD	Q9UL25	RAB21	0|1|1	2	0.67	3	0|1|0	0	0	0	-4.08	2	0.91
TcdBdGTD	Q53RT3	ASPRV1	1|1|0	2	0.67	3	0|0|0	0	0	0	-3.28	6.67	0.91
TcdBdGTD	Q5BKZ1	ZNF326	1|0|0	1	0.33	3	0|0|1	0	0	0	-4.08	1	0.91
TcdBdGTD	Q6YN16	HSDL2	1|0|1	2	0.67	3	1|0|1	0	0	0	-5.32	1	0.91
TcdBdGTD	Q8WWI1	LMO7	1|0|0	1	0.33	3	0|1|0	0	0	0	-4.08	1	0.91
TcdBdGTD	O15231	ZNF185	0|1|1	2	0.67	3	0|0|0	0	0	0	-3.28	6.67	0.91
TcdBdGTD	O43670	ZNF207	0|0|1	1	0.33	3	0|0|2	0	0	0	-5.44	0.5	0.91
TcdBdGTD	Q7KYR7	BTN2A1	1|1|0	2	0.67	3	0|0|1	0	0	0	-4.08	2	0.91
TcdBdGTD	Q92896	GLG1	1|0|0	1	0.33	3	0|0|0	0	0	0	-3.28	3.33	0.91
TcdBdGTD	P35030	PRSS3	1|0|0	1	0.33	3	2|0|0	0	0	0	-5.44	0.5	0.91
TcdBdGTD	Q8WUA2	PPIL4	0|0|1	1	0.33	3	1|0|1	0	0	0	-5.32	0.5	0.91
TcdBdGTD	P56134	ATP5MF	1|0|1	2	0.67	3	0|0|2	0	0	0	-5.44	1	0.91
TcdBdGTD	P78385	KRT83	1|0|0	1	0.33	3	1|0|0	0	0	0	-4.08	1	0.91
TcdBdGTD	O15020	SPTBN2	0|1|0	1	0.33	3	0|0|0	0	0	0	-3.28	3.33	0.91
TcdBdGTD	O14979	HNRNPDL	1|0|1	2	0.67	3	0|0|0	0	0	0	-3.28	6.67	0.91
TcdBdGTD	Q9Y6Y0	IVNS1ABP	1|0|0	1	0.33	3	0|0|0	0	0	0	-3.28	3.33	0.91
TcdBdGTD	P62258	YWHAE	0|1|0	1	0.33	3	0|1|0	0	0	0	-4.08	1	0.91
TcdBdGTD	Q4G0F5	VPS26B	1|0|1	2	0.67	3	0|0|0	0	0	0	-3.28	6.67	0.91
TcdBdGTD	O75084	FZD7	1|0|0	1	0.33	3	0|0|0	0	0	0	-3.28	3.33	0.91
TcdBdGTD	P12955	PEPD	1|0|0	1	0.33	3	0|1|0	0	0	0	-4.08	1	0.91
TcdBdGTD	P43686	PSMC4	0|1|0	1	0.33	3	0|1|0	0	0	0	-4.08	1	0.91
TcdBdGTD	Q13296	SCGB2A2	1|0|0	1	0.33	3	0|1|0	0	0	0	-4.08	1	0.91
TcdBdGTD	Q13363	CTBP1	1|1|1	3	1	3	0|0|2	0	0	0	-3.4	1.5	0.91
TcdBdGTD	Q5VTL8	PRPF38B	0|0|1	1	0.33	3	1|0|0	0	0	0	-4.08	1	0.91
TcdBdGTD	Q86YA3	ZGRF1	3|4|4	11	3.67	3	4|4|4	0	0	0	-12.57	0.92	0.91
TcdBdGTD	P68431	H3C1	0|1|0	1	0.33	3	0|1|0	0	0	0	-4.08	1	0.91
TcdBdGTD	P47914	RPL29	1|1|0	2	0.67	3	1|0|0	0	0	0	-4.08	2	0.91
TcdBdGTD	P50914	RPL14	1|0|1	2	0.67	3	1|2|1	0	0	0	-7.8	0.5	0.91
TcdBdGTD	Q9HCY8	S100A14	0|1|0	1	0.33	3	0|1|0	0	0	0	-4.08	1	0.91
TcdBdGTD	Q9Y4K1	CRYBG1	0|1|0	1	0.33	3	0|0|0	0	0	0	-3.28	3.33	0.91
TcdBdGTD	P61088	UBE2N	0|1|0	1	0.33	3	0|0|0	0	0	0	-3.28	3.33	0.91
TcdBdGTD	Q13347	EIF3I	0|1|0	1	0.33	3	0|1|0	0	0	0	-4.08	1	0.91
TcdBdGTD	Q8IYL3	C1orf174	0|0|1	1	0.33	3	0|0|0	0	0	0	-3.28	3.33	0.91
TcdBdGTD	P05198	EIF2S1	0|1|0	1	0.33	3	1|1|1	0	0	0	-6.31	0.33	0.91
TcdBdGTD	P53634	CTSC	0|0|1	1	0.33	3	1|1|2	0	0	0	-7.8	0.25	0.91
TcdBdGTD	O00391	QSOX1	0|1|0	1	0.33	3	0|1|0	0	0	0	-4.08	1	0.91
TcdBdGTD	P11940	PABPC1	1|0|1	2	0.67	3	0|0|0	0	0	0	-3.28	6.67	0.91
TcdBdGTD	P13010	XRCC5	1|0|0	1	0.33	3	0|0|0	0	0	0	-3.28	3.33	0.91
TcdBdGTD	Q9HCU0	CD248	0|0|1	1	0.33	3	0|0|0	0	0	0	-3.28	3.33	0.91
TcdBdGTD	Q02818	NUCB1	0|1|0	1	0.33	3	0|1|0	0	0	0	-4.08	1	0.91
TcdBdGTD	Q99536	VAT1	0|1|0	1	0.33	3	0|0|0	0	0	0	-3.28	3.33	0.91
TcdBdGTD	P48507	GCLM	1|0|0	1	0.33	3	0|0|0	0	0	0	-3.28	3.33	0.91
TcdBdGTD	P07741	APRT	0|1|0	1	0.33	3	0|0|0	0	0	0	-3.28	3.33	0.91
TcdBdGTD	O60506	SYNCRIP	1|0|0	1	0.33	3	0|0|1	0	0	0	-4.08	1	0.91
TcdBdGTD	O75146	HIP1R	0|1|0	1	0.33	3	0|0|0	0	0	0	-3.28	3.33	0.91
TcdBdGTD	Q13501	SQSTM1	0|0|1	1	0.33	3	1|1|1	0	0	0	-6.31	0.33	0.91
TcdBdGTD	P0DN76	U2AF1L5	1|0|1	2	0.67	3	0|0|1	0	0	0	-4.08	2	0.91
TcdBdGTD	Q04941	PLP2	0|1|0	1	0.33	3	0|0|0	0	0	0	-3.28	3.33	0.91
TcdBdGTD	Q96T51	RUFY1	0|0|1	1	0.33	3	0|0|1	0	0	0	-4.08	1	0.91
TcdBdGTD	P62330	ARF6	0|0|1	1	0.33	3	0|0|1	0	0	0	-4.08	1	0.91
TcdBdGTD	P55036	PSMD4	1|0|0	1	0.33	3	0|0|0	0	0	0	-3.28	3.33	0.91
TcdBdGTD	Q96PK6	RBM14	1|0|1	2	0.67	3	0|1|0	0	0	0	-4.08	2	0.91
TcdBdGTD	Q12765	SCRN1	1|0|1	2	0.67	3	0|1|0	0	0	0	-4.08	2	0.91
TcdBdGTD	Q15758	SLC1A5	1|0|0	1	0.33	3	0|1|0	0	0	0	-4.08	1	0.91
TcdBdGTD	P55769	SNU13	1|0|1	2	0.67	3	0|0|1	0	0	0	-4.08	2	0.91
TcdBdGTD	Q9ULA0	DNPEP	0|0|1	1	0.33	3	0|0|0	0	0	0	-3.28	3.33	0.91
TcdBdGTD	P60953	CDC42	0|1|0	1	0.33	3	0|0|0	0	0	0	-3.28	3.33	0.91
TcdBdGTD	P51610	HCFC1	1|0|0	1	0.33	3	0|0|0	0	0	0	-3.28	3.33	0.91
TcdBdGTD	Q00653	NFKB2	0|0|1	1	0.33	3	0|0|1	0	0	0	-4.08	1	0.91
TcdBdGTD	O95865	DDAH2	0|1|0	1	0.33	3	0|0|0	0	0	0	-3.28	3.33	0.91
TcdBdGTD	P07384	CAPN1	1|0|0	1	0.33	3	0|0|0	0	0	0	-3.28	3.33	0.91
TcdBdGTD	Q16186	ADRM1	1|0|1	2	0.67	3	0|0|0	0	0	0	-3.28	6.67	0.91
TcdBdGTD	P00403	MT-CO2	0|1|0	1	0.33	3	0|0|0	0	0	0	-3.28	3.33	0.91
TcdBdGTD	Q6ZRV2	FAM83H	0|1|0	1	0.33	3	0|0|0	0	0	0	-3.28	3.33	0.91
TcdBdGTD	Q92599	SEPTIN8	0|1|0	1	0.33	3	0|0|0	0	0	0	-3.28	3.33	0.91
TcdBdGTD	Q9H1E1	RNASE7	0|1|0	1	0.33	3	0|0|0	0	0	0	-3.28	3.33	0.91
TcdBdGTD	P84090	ERH	1|1|0	2	0.67	3	0|0|0	0	0	0	-3.28	6.67	0.91
TcdBdGTD	P46777	RPL5	1|1|0	2	0.67	3	1|1|0	0	0	0	-5.32	1	0.91
TcdBdGTD	P53041	PPP5C	1|0|0	1	0.33	3	0|0|0	0	0	0	-3.28	3.33	0.91
TcdBdGTD	Q9Y6Q2	STON1	0|0|1	1	0.33	3	0|0|1	0	0	0	-4.08	1	0.91
TcdBdGTD	Q9P2J5	LARS1	1|0|1	2	0.67	3	0|0|1	0	0	0	-4.08	2	0.91
TcdBdGTD	O95202	LETM1	0|0|1	1	0.33	3	0|0|0	0	0	0	-3.28	3.33	0.91
TcdBdGTD	P62318	SNRPD3	1|0|0	1	0.33	3	0|0|0	0	0	0	-3.28	3.33	0.91
TcdBdGTD	Q9UKU7	ACAD8	0|1|1	2	0.67	3	0|0|0	0	0	0	-3.28	6.67	0.91
TcdBdGTD	Q13542	EIF4EBP2	1|0|0	1	0.33	3	0|0|0	0	0	0	-3.28	3.33	0.91
TcdBdGTD	Q8TCJ2	STT3B	0|0|1	1	0.33	3	0|0|1	0	0	0	-4.08	1	0.91
TcdBdGTD	Q5SRE7	PHYHD1	0|0|1	1	0.33	3	0|0|1	0	0	0	-4.08	1	0.91
TcdBdGTD	Q9Y520	PRRC2C	0|0|1	1	0.33	3	0|0|0	0	0	0	-3.28	3.33	0.91
TcdBdGTD	Q5XXA6	ANO1	0|0|1	1	0.33	3	0|0|1	0	0	0	-4.08	1	0.91
TcdBdGTD	P36954	POLR2I	1|0|0	1	0.33	3	0|0|0	0	0	0	-3.28	3.33	0.91
TcdBdGTD	P51787	KCNQ1	0|4|0	4	1.33	3	3|10|0	0	0	0	-19.93	0.31	0.91
TcdBdGTD	P46782	RPS5	0|1|0	1	0.33	3	0|0|0	0	0	0	-3.28	3.33	0.91
TcdBdGTD	Q9Y314	NOSIP	0|0|1	1	0.33	3	0|0|0	0	0	0	-3.28	3.33	0.91
TcdBdGTD	O14618	CCS	1|0|1	2	0.67	3	0|0|1	0	0	0	-4.08	2	0.91
TcdBdGTD	Q14554	PDIA5	0|0|1	1	0.33	3	0|0|1	0	0	0	-4.08	1	0.91
TcdBdGTD	Q9BV68	RNF126	1|0|0	1	0.33	3	0|0|0	0	0	0	-3.28	3.33	0.91
TcdBdGTD	Q9Y6R1	SLC4A4	0|0|1	1	0.33	3	0|0|0	0	0	0	-3.28	3.33	0.91
TcdBdGTD	Q8ND24	RNF214	0|0|1	1	0.33	3	0|0|0	0	0	0	-3.28	3.33	0.91
TcdBdGTD	P00568	AK1	1|0|1	2	0.67	3	0|0|1	0	0	0	-4.08	2	0.91
TcdBdGTD	Q86WN1	FCHSD1	0|1|0	1	0.33	3	0|0|0	0	0	0	-3.28	3.33	0.91
TcdBdGTD	P05386	RPLP1	0|0|1	1	0.33	3	0|1|0	0	0	0	-4.08	1	0.91
TcdBdGTD	Q8TF66	LRRC15	1|0|0	1	0.33	3	0|0|0	0	0	0	-3.28	3.33	0.91
TcdBdGTD	P39656	DDOST	1|0|0	1	0.33	3	1|0|0	0	0	0	-4.08	1	0.91
TcdBdGTD	Q06787	FMR1	1|0|0	1	0.33	3	0|0|1	0	0	0	-4.08	1	0.91
TcdBdGTD	Q9UBH0	IL36RN	0|1|0	1	0.33	3	0|0|0	0	0	0	-3.28	3.33	0.91
TcdBdGTD	P53384	NUBP1	1|0|0	1	0.33	3	0|0|0	0	0	0	-3.28	3.33	0.91
TcdBdGTD	P28070	PSMB4	0|1|0	1	0.33	3	0|0|0	0	0	0	-3.28	3.33	0.91
TcdBdGTD	P51114	FXR1	1|0|1	2	0.67	3	0|0|1	0	0	0	-4.08	2	0.91
TcdBdGTD	Q9H788	SH2D4A	1|0|0	1	0.33	3	0|0|0	0	0	0	-3.28	3.33	0.91
TcdBdGTD	Q9H6S1	AZI2	0|0|1	1	0.33	3	0|0|0	0	0	0	-3.28	3.33	0.91
TcdBdGTD	P15153	RAC2	0|1|0	1	0.33	3	0|0|0	0	0	0	-3.28	3.33	0.91
TcdBdGTD	Q9UGL9	CRCT1	0|1|0	1	0.33	3	0|0|0	0	0	0	-3.28	3.33	0.91
TcdBdGTD	Q9NYF8	BCLAF1	0|0|1	1	0.33	3	0|0|0	0	0	0	-3.28	3.33	0.91
TcdBdGTD	P50402	EMD	1|1|1	3	1	3	0|0|1	0	0	0	-2.68	3	0.91
TcdBdGTD	Q8WZA2	RAPGEF4	2|2|0	4	1.33	3	4|2|0	0	0	0	-10.26	0.67	0.91
TcdBdGTD	P54132	BLM	0|1|0	1	0.33	3	0|0|0	0	0	0	-3.28	3.33	0.91
TcdBdGTD	P30520	ADSS2	1|0|0	1	0.33	3	0|0|0	0	0	0	-3.28	3.33	0.91
TcdBdGTD	Q15369	ELOC	0|1|0	1	0.33	3	0|1|0	0	0	0	-4.08	1	0.91
TcdBdGTD	Q8ND56	LSM14A	0|0|1	1	0.33	3	0|0|1	0	0	0	-4.08	1	0.91
TcdBdGTD	Q9UHD1	CHORDC1	1|0|0	1	0.33	3	0|0|0	0	0	0	-3.28	3.33	0.91
TcdBdGTD	P05090	APOD	1|0|0	1	0.33	3	1|1|0	0	0	0	-5.32	0.5	0.91
TcdBdGTD	Q9NUQ6	SPATS2L	1|0|1	2	0.67	3	0|0|0	0	0	0	-3.28	6.67	0.91
TcdBdGTD	P40855	PEX19	0|0|1	1	0.33	3	0|0|1	0	0	0	-4.08	1	0.91
TcdBdGTD	P29558	RBMS1	1|0|0	1	0.33	3	0|0|0	0	0	0	-3.28	3.33	0.91
TcdBdGTD	Q06330	RBPJ	1|0|0	1	0.33	3	0|0|0	0	0	0	-3.28	3.33	0.91
TcdB544_1832	P18177	tcdB	385|697|909	1991	663.67	3	0|0|0	1	1	1	545.78	6636.67	0
TcdB544_1832	P00750	PLAT	4|20|6	30	10	3	0|1|0	0.99	1	0.99	3.8	30	0
TcdB544_1832	Q14332	FZD2	2|3|8	13	4.33	3	0|0|0	0.91	1	0.91	1.26	43.33	0.02
TcdB544_1832	Q8WUJ3	CEMIP	0|50|121	171	57	3	0|3|2	0.67	1	0.67	-9.2	34.2	0.03
TcdB544_1832	Q15582	TGFBI	0|21|12	33	11	3	0|1|1	0.67	1	0.67	-5.32	16.5	0.1
TcdB544_1832	P05121	SERPINE1	3|4|0	7	2.33	3	0|0|0	0.65	0.99	0.65	-3.28	23.33	0.21
TcdB544_1832	Q99715	COL12A1	0|3|4	7	2.33	3	0|0|0	0.65	0.99	0.65	-3.28	23.33	0.21
TcdB544_1832	Q9Y6C2	EMILIN1	0|17|31	48	16	3	2|0|5	0.64	1	0.64	-11.66	6.86	0.23
TcdB544_1832	P98160	HSPG2	0|14|16	30	10	3	0|0|4	0.6	0.92	0.6	-7.34	7.5	0.25
TcdB544_1832	P08123	COL1A2	0|9|10	19	6.33	3	3|2|2	0.54	0.89	0.54	-12	2.71	0.29
TcdB544_1832	P35556	FBN2	0|3|3	6	2	3	0|0|1	0.53	0.79	0.53	-4.08	6	0.3
TcdB544_1832	P24821	TNC	0|71|10	81	27	3	0|0|9	0.4	1	0.4	-13.82	9	0.37
TcdB544_1832	Q16666	IFI16	13|0|59	72	24	3	4|6|5	0.36	1	0.36	-23.57	4.8	0.38
TcdB544_1832	P61626	LYZ	2|25|0	27	9	3	1|3|0	0.34	1	0.34	-7.67	6.75	0.43
TcdB544_1832	P22105	TNXB	0|10|0	10	3.33	3	0|1|0	0.33	1	0.33	-4.08	10	0.46
TcdB544_1832	P02814	SMR3B	0|12|0	12	4	3	0|0|0	0.33	1	0.33	-3.28	40	0.47
TcdB544_1832	P12110	COL6A2	0|47|17	64	21.33	3	16|11|10	0.33	1	0.33	-56.14	1.73	0.48
TcdB544_1832	Q9GZZ8	LACRT	0|11|0	11	3.67	3	0|0|0	0.33	1	0.33	-3.28	36.67	0.48
TcdB544_1832	O75487	GPC4	0|0|7	7	2.33	3	0|0|1	0.33	1	0.33	-4.08	7	0.49
TcdB544_1832	P31025	LCN1	0|7|0	7	2.33	3	0|1|0	0.33	1	0.33	-4.08	7	0.49
TcdB544_1832	Q14145	KEAP1	0|0|9	9	3	3	0|0|0	0.33	1	0.33	-3.28	30	0.49
TcdB544_1832	Q14766	LTBP1	0|0|8	8	2.67	3	0|0|0	0.33	1	0.33	-3.28	26.67	0.5
TcdB544_1832	Q99935	OPRPN	0|8|0	8	2.67	3	0|0|0	0.33	1	0.33	-3.28	26.67	0.5
TcdB544_1832	Q9NR99	MXRA5	0|0|8	8	2.67	3	0|0|0	0.33	1	0.33	-3.28	26.67	0.5
TcdB544_1832	P12111	COL6A3	0|207|35	242	80.67	3	50|44|18	0.33	1	0.33	-167.17	2.16	0.51
TcdB544_1832	Q00341	HDLBP	0|0|6	6	2	3	0|0|1	0.33	1	0.33	-4.08	6	0.52
TcdB544_1832	Q92692	NECTIN2	0|0|6	6	2	3	0|0|0	0.33	1	0.33	-3.28	20	0.52
TcdB544_1832	P27635	RPL10	0|0|16	16	5.33	3	3|1|4	0.33	1	0.33	-13.45	2	0.53
TcdB544_1832	P01037	CST1	0|5|0	5	1.67	3	0|0|0	0.33	1	0.33	-3.28	16.67	0.54
TcdB544_1832	P19022	CDH2	1|0|5	6	2	3	0|0|0	0.33	1	0.33	-3.28	20	0.54
TcdB544_1832	P36955	SERPINF1	0|0|5	5	1.67	3	0|0|0	0.33	1	0.33	-3.28	16.67	0.54
TcdB544_1832	Q6ZMP0	THSD4	0|0|5	5	1.67	3	0|0|0	0.33	1	0.33	-3.28	16.67	0.54
TcdB544_1832	P69905	HBA1	0|5|16	21	7	3	1|2|5	0.33	0.99	0.33	-13.36	2.62	0.55
TcdB544_1832	P62280	RPS11	0|1|12	13	4.33	3	2|2|3	0.33	0.99	0.33	-12	1.86	0.56
TcdB544_1832	P46778	RPL21	0|0|4	4	1.33	3	0|0|0	0.33	0.99	0.33	-3.28	13.33	0.56
TcdB544_1832	Q9UP38	FZD1	0|0|4	4	1.33	3	0|0|0	0.33	0.99	0.33	-3.28	13.33	0.56
TcdB544_1832	Q01995	TAGLN	0|0|4	4	1.33	3	0|0|1	0.33	0.98	0.33	-4.08	4	0.57
TcdB544_1832	Q13418	ILK	0|0|4	4	1.33	3	0|0|1	0.33	0.98	0.33	-4.08	4	0.57
TcdB544_1832	P39880	CUX1	5|33|9	47	15.67	3	5|13|10	0.33	0.98	0.33	-29.17	1.68	0.57
TcdB544_1832	O00425	IGF2BP3	0|0|3	3	1	3	0|0|0	0.32	0.96	0.32	-3.28	10	0.57
TcdB544_1832	P02788	LTF	0|3|0	3	1	3	0|0|0	0.32	0.96	0.32	-3.28	10	0.57
TcdB544_1832	P19823	ITIH2	0|1|3	4	1.33	3	0|0|0	0.32	0.96	0.32	-3.28	13.33	0.57
TcdB544_1832	Q71UM5	RPS27L	0|0|3	3	1	3	0|0|0	0.32	0.96	0.32	-3.28	10	0.57
TcdB544_1832	Q9H6X2	ANTXR1	0|0|3	3	1	3	0|0|0	0.32	0.96	0.32	-3.28	10	0.57
TcdB544_1832	Q6UVY6	MOXD1	0|0|3	3	1	3	0|0|0	0.32	0.96	0.32	-3.28	10	0.57
TcdB544_1832	P07585	DCN	0|1|3	4	1.33	3	0|0|0	0.32	0.96	0.32	-3.28	13.33	0.57
TcdB544_1832	P06709	BirA	151|113|114	378	126	3	20|56|32	0.32	0.95	0.32	-9.64	3.5	0.59
TcdB544_1832	P26373	RPL13	0|1|6	7	2.33	3	1|0|1	0.32	0.95	0.32	-5.32	3.5	0.59
TcdB544_1832	P83731	RPL24	0|1|6	7	2.33	3	1|0|1	0.32	0.95	0.32	-5.32	3.5	0.59
TcdB544_1832	O43491	EPB41L2	0|0|8	8	2.67	3	0|0|2	0.31	0.92	0.31	-5.44	4	0.59
TcdB544_1832	P02768	ALB	1|8|0	9	3	3	0|2|0	0.31	0.92	0.31	-5.44	4.5	0.59
TcdB544_1832	P12109	COL6A1	0|49|25	74	24.67	3	10|7|20	0.31	0.92	0.31	-55.6	2	0.59
TcdB544_1832	P19320	VCAM1	0|0|13	13	4.33	3	0|0|3	0.31	0.94	0.31	-5.87	4.33	0.59
TcdB544_1832	P62829	RPL23	1|4|9	14	4.67	3	2|2|2	0.29	0.87	0.29	-8.41	2.33	0.59
TcdB544_1832	O43795	MYO1B	0|0|16	16	5.33	3	0|1|5	0.29	0.87	0.29	-9.98	2.67	0.6
TcdB544_1832	O00159	MYO1C	0|0|7	7	2.33	3	2|0|0	0.28	0.85	0.28	-5.44	3.5	0.6
TcdB544_1832	P05089	ARG1	8|4|0	12	4	3	3|2|0	0.27	0.75	0.27	-9.2	2.4	0.61
TcdB544_1832	O43294	TGFB1I1	0|0|3	3	1	3	0|0|1	0.26	0.79	0.26	-4.08	3	0.61
TcdB544_1832	P05556	ITGB1	0|0|3	3	1	3	0|0|1	0.26	0.79	0.26	-4.08	3	0.61
TcdB544_1832	P53621	COPA	0|0|3	3	1	3	0|1|0	0.26	0.79	0.26	-4.08	3	0.61
TcdB544_1832	Q9H845	ACAD9	0|0|3	3	1	3	0|0|1	0.26	0.79	0.26	-4.08	3	0.61
TcdB544_1832	P04156	PRNP	0|0|3	3	1	3	0|1|0	0.26	0.79	0.26	-4.08	3	0.61
TcdB544_1832	P01833	PIGR	0|2|0	2	0.67	3	0|0|0	0.26	0.78	0.26	-3.28	6.67	0.62
TcdB544_1832	P55287	CDH11	0|0|2	2	0.67	3	0|0|0	0.26	0.78	0.26	-3.28	6.67	0.62
TcdB544_1832	Q04828	AKR1C1	0|0|2	2	0.67	3	0|0|0	0.26	0.78	0.26	-3.28	6.67	0.62
TcdB544_1832	Q6ZVX7	NCCRP1	1|2|0	3	1	3	0|0|0	0.26	0.78	0.26	-3.28	10	0.62
TcdB544_1832	Q96CV9	OPTN	0|0|2	2	0.67	3	0|0|0	0.26	0.78	0.26	-3.28	6.67	0.62
TcdB544_1832	Q9Y490	TLN1	1|0|20	21	7	3	1|2|8	0.26	0.78	0.26	-17.32	1.91	0.62
TcdB544_1832	P63173	RPL38	0|0|2	2	0.67	3	0|0|0	0.26	0.78	0.26	-3.28	6.67	0.62
TcdB544_1832	Q9H8M5	CNNM2	0|0|2	2	0.67	3	0|0|0	0.26	0.78	0.26	-3.28	6.67	0.62
TcdB544_1832	Q9UPN3	MACF1	0|0|2	2	0.67	3	0|0|0	0.26	0.78	0.26	-3.28	6.67	0.62
TcdB544_1832	P62714	PPP2CB	0|0|2	2	0.67	3	0|0|0	0.26	0.78	0.26	-3.28	6.67	0.62
TcdB544_1832	Q9HAU0	PLEKHA5	0|0|2	2	0.67	3	0|0|0	0.26	0.78	0.26	-3.28	6.67	0.62
TcdB544_1832	Q7LG56	RRM2B	0|0|2	2	0.67	3	0|0|0	0.26	0.78	0.26	-3.28	6.67	0.62
TcdB544_1832	P23526	AHCY	0|0|2	2	0.67	3	0|0|0	0.26	0.78	0.26	-3.28	6.67	0.62
TcdB544_1832	P51884	LUM	0|0|2	2	0.67	3	0|0|0	0.26	0.78	0.26	-3.28	6.67	0.62
TcdB544_1832	O75084	FZD7	2|1|1	4	1.33	3	0|0|0	0.26	0.78	0.26	-0.77	13.33	0.62
TcdB544_1832	Q15493	RGN	0|0|2	2	0.67	3	0|0|0	0.26	0.78	0.26	-3.28	6.67	0.62
TcdB544_1832	Q9Y2B9	PKIG	0|0|2	2	0.67	3	0|0|0	0.26	0.78	0.26	-3.28	6.67	0.62
TcdB544_1832	P09543	CNP	0|0|2	2	0.67	3	0|0|0	0.26	0.78	0.26	-3.28	6.67	0.62
TcdB544_1832	Q07954	LRP1	0|2|66	68	22.67	3	1|1|32	0.26	0.77	0.26	-50.14	2	0.65
TcdB544_1832	Q13867	BLMH	6|0|0	6	2	3	2|0|0	0.25	0.74	0.25	-5.44	3	0.65
TcdB544_1832	Q14980	NUMA1	0|0|13	13	4.33	3	0|0|5	0.24	0.72	0.24	-8.82	2.6	0.65
TcdB544_1832	Q9C0B1	FTO	0|0|5	5	1.67	3	0|0|2	0.19	0.58	0.19	-5.44	2.5	0.67
TcdB544_1832	P18085	ARF4	0|0|4	4	1.33	3	1|1|0	0.18	0.54	0.18	-5.32	2	0.67
TcdB544_1832	P35580	MYH10	0|0|15	15	5	3	0|0|10	0.15	0.46	0.15	-15.34	1.5	0.68
TcdB544_1832	P42224	STAT1	0|0|10	10	3.33	3	0|5|2	0.15	0.46	0.15	-11.66	1.43	0.68
TcdB544_1832	Q13228	SELENBP1	0|0|6	6	2	3	0|1|3	0.14	0.41	0.14	-7.67	1.5	0.68
TcdB544_1832	Q9Y4F1	FARP1	0|0|6	6	2	3	1|0|3	0.14	0.41	0.14	-7.67	1.5	0.68
TcdB544_1832	Q07020	RPL18	0|1|7	8	2.67	3	3|1|2	0.14	0.41	0.14	-10.5	1.33	0.69
TcdB544_1832	P07339	CTSD	4|1|0	5	1.67	3	2|0|0	0.13	0.39	0.13	-5.44	2.5	0.69
TcdB544_1832	P11166	SLC2A1	0|0|4	4	1.33	3	0|0|2	0.13	0.39	0.13	-5.44	2	0.69
TcdB544_1832	P05091	ALDH2	1|0|10	11	3.67	3	5|0|3	0.12	0.36	0.12	-13.23	1.38	0.69
TcdB544_1832	P47756	CAPZB	1|0|30	31	10.33	3	2|0|21	0.11	0.34	0.11	-34.15	1.35	0.7
TcdB544_1832	Q53QV2	LBH	0|0|5	5	1.67	3	0|0|3	0.11	0.33	0.11	-5.87	1.67	0.7
TcdB544_1832	Q9Y305	ACOT9	0|0|5	5	1.67	3	0|0|3	0.11	0.33	0.11	-5.87	1.67	0.7
TcdB544_1832	Q86X52	CHSY1	1|3|2	6	2	3	0|2|0	0.11	0.23	0.11	-3.4	3	0.7
TcdB544_1832	P04259	KRT6B	7|3|0	10	3.33	3	3|3|0	0.11	0.31	0.11	-10.41	1.67	0.71
TcdB544_1832	O43813	LANCL1	0|0|2	2	0.67	3	0|0|1	0.1	0.29	0.1	-4.08	2	0.71
TcdB544_1832	O75342	ALOX12B	2|0|0	2	0.67	3	0|1|0	0.1	0.29	0.1	-4.08	2	0.71
TcdB544_1832	P02647	APOA1	0|0|2	2	0.67	3	0|0|1	0.1	0.29	0.1	-4.08	2	0.71
TcdB544_1832	P07195	LDHB	0|0|2	2	0.67	3	0|1|0	0.1	0.29	0.1	-4.08	2	0.71
TcdB544_1832	P15880	RPS2	0|0|2	2	0.67	3	0|1|0	0.1	0.29	0.1	-4.08	2	0.71
TcdB544_1832	Q14204	DYNC1H1	0|0|2	2	0.67	3	0|1|0	0.1	0.29	0.1	-4.08	2	0.71
TcdB544_1832	Q15181	PPA1	0|0|2	2	0.67	3	0|1|0	0.1	0.29	0.1	-4.08	2	0.71
TcdB544_1832	Q15654	TRIP6	0|0|2	2	0.67	3	0|0|1	0.1	0.29	0.1	-4.08	2	0.71
TcdB544_1832	Q3SY69	ALDH1L2	0|0|2	2	0.67	3	1|0|0	0.1	0.29	0.1	-4.08	2	0.71
TcdB544_1832	Q9UHD8	SEPTIN9	0|0|2	2	0.67	3	0|1|0	0.1	0.29	0.1	-4.08	2	0.71
TcdB544_1832	P43121	MCAM	0|0|2	2	0.67	3	0|0|1	0.1	0.29	0.1	-4.08	2	0.71
TcdB544_1832	P31040	SDHA	0|0|2	2	0.67	3	0|0|1	0.1	0.29	0.1	-4.08	2	0.71
TcdB544_1832	O43548	TGM5	2|0|0	2	0.67	3	0|1|0	0.1	0.29	0.1	-4.08	2	0.71
TcdB544_1832	Q16181	SEPTIN7	0|0|2	2	0.67	3	0|1|0	0.1	0.29	0.1	-4.08	2	0.71
TcdB544_1832	P68431	H3C1	0|2|0	2	0.67	3	0|1|0	0.1	0.29	0.1	-4.08	2	0.71
TcdB544_1832	P47914	RPL29	0|2|1	3	1	3	1|0|0	0.1	0.29	0.1	-4.08	3	0.71
TcdB544_1832	P14209	CD99	0|0|2	2	0.67	3	0|0|1	0.1	0.29	0.1	-4.08	2	0.71
TcdB544_1832	P01023	A2M	1|0|11	12	4	3	0|0|9	0.09	0.27	0.09	-13.82	1.33	0.74
TcdB544_1832	P32969	RPL9	0|0|4	4	1.33	3	1|0|2	0.09	0.28	0.09	-6.31	1.33	0.74
TcdB544_1832	O00233	PSMD9	0|0|3	3	1	3	1|0|1	0.08	0.25	0.08	-5.32	1.5	0.74
TcdB544_1832	P04040	CAT	5|1|0	6	2	3	1|3|0	0.08	0.25	0.08	-7.67	1.5	0.74
TcdB544_1832	P07814	EPRS1	0|0|5	5	1.67	3	0|0|4	0.08	0.24	0.08	-7.34	1.25	0.74
TcdB544_1832	P22735	TGM1	3|0|0	3	1	3	1|1|0	0.08	0.25	0.08	-5.32	1.5	0.74
TcdB544_1832	Q9Y5X1	SNX9	0|0|5	5	1.67	3	0|0|4	0.08	0.24	0.08	-7.34	1.25	0.74
TcdB544_1832	O95487	SEC24B	0|0|3	3	1	3	1|0|1	0.08	0.25	0.08	-5.32	1.5	0.74
TcdB544_1832	O00534	VWA5A	0|0|3	3	1	3	0|0|2	0.08	0.23	0.08	-5.44	1.5	0.75
TcdB544_1832	O43707	ACTN4	0|0|8	8	2.67	3	1|4|3	0.08	0.23	0.08	-13.45	1	0.75
TcdB544_1832	P10321	HLA-C	0|0|3	3	1	3	0|0|2	0.08	0.23	0.08	-5.44	1.5	0.75
TcdB544_1832	P11177	PDHB	0|0|3	3	1	3	2|0|0	0.08	0.23	0.08	-5.44	1.5	0.75
TcdB544_1832	P45974	USP5	0|0|4	4	1.33	3	0|0|3	0.08	0.23	0.08	-5.87	1.33	0.75
TcdB544_1832	Q14195	DPYSL3	0|0|4	4	1.33	3	0|0|3	0.08	0.23	0.08	-5.87	1.33	0.75
TcdB544_1832	Q68CZ2	TNS3	0|0|4	4	1.33	3	0|0|3	0.08	0.23	0.08	-5.87	1.33	0.75
TcdB544_1832	Q9H3K6	BOLA2	0|0|4	4	1.33	3	0|0|3	0.08	0.23	0.08	-5.87	1.33	0.75
TcdB544_1832	Q9NVI7	ATAD3A	1|0|14	15	5	3	0|0|12	0.08	0.23	0.08	-18.04	1.25	0.75
TcdB544_1832	Q96CP2	FLYWCH2	0|0|3	3	1	3	0|0|2	0.08	0.23	0.08	-5.44	1.5	0.75
TcdB544_1832	P23490	LORICRIN	3|0|0	3	1	3	2|0|0	0.08	0.23	0.08	-5.44	1.5	0.75
TcdB544_1832	P02668	CSN3	38|2|0	40	13.33	3	8|23|0	0.07	0.2	0.07	-46.07	1.29	0.76
TcdB544_1832	Q8WUM4	PDCD6IP	0|0|21	21	7	3	2|0|16	0.06	0.19	0.06	-26.82	1.17	0.76
TcdB544_1832	O94903	PLPBP	0|0|4	4	1.33	3	0|0|4	0.05	0.14	0.05	-7.34	1	0.77
TcdB544_1832	P22061	PCMT1	0|0|14	14	4.67	3	2|0|11	0.05	0.14	0.05	-19.8	1.08	0.77
TcdB544_1832	P24534	EEF1B2	0|0|15	15	5	3	4|1|9	0.05	0.15	0.05	-21.71	1.07	0.77
TcdB544_1832	P43304	GPD2	0|0|5	5	1.67	3	0|0|5	0.05	0.14	0.05	-8.82	1	0.77
TcdB544_1832	Q96CN7	ISOC1	0|0|5	5	1.67	3	0|0|5	0.05	0.14	0.05	-8.82	1	0.77
TcdB544_1832	Q9C0C2	TNKS1BP1	0|0|5	5	1.67	3	0|0|5	0.05	0.14	0.05	-8.82	1	0.77
TcdB544_1832	P14621	ACYP2	0|0|8	8	2.67	3	0|0|8	0.04	0.13	0.04	-12.73	1	0.77
TcdB544_1832	Q02543	RPL18A	1|0|5	6	2	3	3|2|0	0.04	0.13	0.04	-9.2	1.2	0.77
TcdB544_1832	Q13308	PTK7	0|0|3	3	1	3	0|0|3	0.04	0.13	0.04	-5.87	1	0.77
TcdB544_1832	Q4L180	FILIP1L	0|0|3	3	1	3	0|0|3	0.04	0.13	0.04	-5.87	1	0.77
TcdB544_1832	Q9Y3A5	SBDS	0|0|3	3	1	3	0|0|3	0.04	0.13	0.04	-5.87	1	0.77
TcdB544_1832	P01857	IGHG1	0|2|0	2	0.67	3	0|2|0	0.04	0.11	0.04	-5.44	1	0.78
TcdB544_1832	P11413	G6PD	0|0|9	9	3	3	1|2|6	0.04	0.12	0.04	-14.5	1	0.78
TcdB544_1832	P16615	ATP2A2	0|0|8	8	2.67	3	0|1|7	0.04	0.12	0.04	-12.9	1	0.78
TcdB544_1832	P17612	PRKACA	0|0|2	2	0.67	3	0|0|2	0.04	0.11	0.04	-5.44	1	0.78
TcdB544_1832	P30740	SERPINB1	0|0|2	2	0.67	3	0|0|2	0.04	0.11	0.04	-5.44	1	0.78
TcdB544_1832	P50991	CCT4	0|0|2	2	0.67	3	0|0|2	0.04	0.11	0.04	-5.44	1	0.78
TcdB544_1832	P61962	DCAF7	0|0|2	2	0.67	3	0|0|2	0.04	0.11	0.04	-5.44	1	0.78
TcdB544_1832	P62917	RPL8	1|1|9	11	3.67	3	2|5|3	0.04	0.11	0.04	-13.7	1.1	0.78
TcdB544_1832	Q02252	ALDH6A1	0|0|2	2	0.67	3	0|0|2	0.04	0.11	0.04	-5.44	1	0.78
TcdB544_1832	Q14764	MVP	0|0|5	5	1.67	3	0|4|1	0.04	0.12	0.04	-9.04	1	0.78
TcdB544_1832	Q8WUP2	FBLIM1	0|0|2	2	0.67	3	0|0|2	0.04	0.11	0.04	-5.44	1	0.78
TcdB544_1832	Q9H074	PAIP1	0|0|2	2	0.67	3	0|0|2	0.04	0.11	0.04	-5.44	1	0.78
TcdB544_1832	Q9NZN4	EHD2	0|0|6	6	2	3	0|1|5	0.04	0.12	0.04	-9.98	1	0.78
TcdB544_1832	Q9H0W9	C11orf54	0|0|2	2	0.67	3	0|0|2	0.04	0.11	0.04	-5.44	1	0.78
TcdB544_1832	P56134	ATP5MF	0|0|2	2	0.67	3	0|0|2	0.04	0.11	0.04	-5.44	1	0.78
TcdB544_1832	Q13363	CTBP1	0|2|1	3	1	3	0|0|2	0.04	0.11	0.04	-5.44	1.5	0.78
TcdB544_1832	O15143	ARPC1B	0|0|2	2	0.67	3	0|1|1	0.03	0.09	0.03	-5.32	1	0.8
TcdB544_1832	P23381	WARS1	0|0|2	2	0.67	3	1|0|1	0.03	0.09	0.03	-5.32	1	0.8
TcdB544_1832	Q01469	FABP5	5|5|0	10	3.33	3	2|4|0	0.03	0.05	0.03	-10.26	1.67	0.8
TcdB544_1832	Q01813	PFKP	0|0|2	2	0.67	3	0|1|1	0.03	0.09	0.03	-5.32	1	0.8
TcdB544_1832	Q8N1N4	KRT78	21|15|0	36	12	3	10|10|0	0.03	0.09	0.03	-30.33	1.8	0.8
TcdB544_1832	Q96P63	SERPINB12	7|8|0	15	5	3	5|4|0	0.03	0.06	0.03	-14.5	1.67	0.8
TcdB544_1832	Q96QA5	GSDMA	2|0|0	2	0.67	3	1|1|0	0.03	0.09	0.03	-5.32	1	0.8
TcdB544_1832	Q9P2R7	SUCLA2	0|0|2	2	0.67	3	1|0|1	0.03	0.09	0.03	-5.32	1	0.8
TcdB544_1832	P35237	SERPINB6	0|0|5	5	1.67	3	0|0|6	0.02	0.07	0.02	-9.71	0.83	0.8
TcdB544_1832	O43396	TXNL1	0|0|3	3	1	3	0|0|4	0.02	0.06	0.02	-7.34	0.75	0.81
TcdB544_1832	O75494	SRSF10	0|0|2	2	0.67	3	0|0|3	0.02	0.05	0.02	-5.87	0.67	0.81
TcdB544_1832	O95299	NDUFA10	0|0|3	3	1	3	0|0|4	0.02	0.06	0.02	-7.34	0.75	0.81
TcdB544_1832	P21796	VDAC1	0|1|7	8	2.67	3	1|2|5	0.02	0.06	0.02	-13.36	1	0.81
TcdB544_1832	P36551	CPOX	0|0|3	3	1	3	0|0|4	0.02	0.06	0.02	-7.34	0.75	0.81
TcdB544_1832	P52272	HNRNPM	0|0|8	8	2.67	3	1|1|7	0.02	0.06	0.02	-14.23	0.89	0.81
TcdB544_1832	P53814	SMTN	0|0|8	8	2.67	3	1|1|7	0.02	0.06	0.02	-14.23	0.89	0.81
TcdB544_1832	P62244	RPS15A	0|0|4	4	1.33	3	0|1|4	0.02	0.05	0.02	-9.04	0.8	0.81
TcdB544_1832	P84157	MXRA7	0|0|2	2	0.67	3	0|0|3	0.02	0.05	0.02	-5.87	0.67	0.81
TcdB544_1832	Q02952	AKAP12	0|0|2	2	0.67	3	0|0|3	0.02	0.05	0.02	-5.87	0.67	0.81
TcdB544_1832	Q13148	TARDBP	1|0|4	5	1.67	3	0|0|5	0.02	0.07	0.02	-8.82	1	0.81
TcdB544_1832	Q14258	TRIM25	0|0|3	3	1	3	0|0|4	0.02	0.06	0.02	-7.34	0.75	0.81
TcdB544_1832	Q14574	DSC3	7|2|0	9	3	3	1|7|0	0.02	0.06	0.02	-12.9	1.12	0.81
TcdB544_1832	Q9HBL0	TNS1	0|0|4	4	1.33	3	0|0|5	0.02	0.07	0.02	-8.82	0.8	0.81
TcdB544_1832	P30041	PRDX6	0|0|4	4	1.33	3	1|1|3	0.02	0.05	0.02	-9.22	0.8	0.82
TcdB544_1832	Q5JRX3	PITRM1	0|0|4	4	1.33	3	3|0|2	0.02	0.05	0.02	-9.2	0.8	0.82
TcdB544_1832	Q13642	FHL1	0|0|4	4	1.33	3	1|1|3	0.02	0.05	0.02	-9.22	0.8	0.82
TcdB544_1832	O95571	ETHE1	0|0|3	3	1	3	2|0|2	0.01	0.04	0.01	-7.87	0.75	0.82
TcdB544_1832	P02461	COL3A1	0|1|3	4	1.33	3	1|1|2	0.01	0.04	0.01	-7.8	1	0.82
TcdB544_1832	P36776	LONP1	0|0|3	3	1	3	1|0|3	0.01	0.04	0.01	-7.67	0.75	0.82
TcdB544_1832	P61247	RPS3A	0|0|3	3	1	3	1|3|0	0.01	0.04	0.01	-7.67	0.75	0.82
TcdB544_1832	Q6UB35	MTHFD1L	0|0|3	3	1	3	2|0|2	0.01	0.04	0.01	-7.87	0.75	0.82
TcdB544_1832	Q96I99	SUCLG2	0|0|3	3	1	3	1|0|3	0.01	0.04	0.01	-7.67	0.75	0.82
TcdB544_1832	Q9H425	C1orf198	0|0|8	8	2.67	3	0|0|10	0.01	0.03	0.01	-15.34	0.8	0.82
TcdB544_1832	Q9UBG0	MRC2	1|0|14	15	5	3	0|4|11	0.01	0.04	0.01	-22.76	1	0.82
TcdB544_1832	O43504	LAMTOR5	0|0|3	3	1	3	0|0|5	0.01	0.03	0.01	-8.82	0.6	0.83
TcdB544_1832	P02452	COL1A1	1|12|7	20	6.67	3	7|3|5	0.01	0.03	0.01	-20.56	1.33	0.83
TcdB544_1832	P60174	TPI1	2|1|1	4	1.33	3	1|2|0	0.01	0.03	0.01	-4.91	1.33	0.83
TcdB544_1832	P62266	RPS23	4|4|12	20	6.67	3	3|5|7	0.01	0.03	0.01	-14.64	1.33	0.83
TcdB544_1832	Q13596	SNX1	0|0|6	6	2	3	0|0|8	0.01	0.03	0.01	-12.73	0.75	0.83
TcdB544_1832	Q16822	PCK2	0|0|2	2	0.67	3	1|0|2	0.01	0.03	0.01	-6.31	0.67	0.83
TcdB544_1832	Q6KB66	KRT80	13|11|0	24	8	3	10|5|0	0.01	0.02	0.01	-22.87	1.6	0.83
TcdB544_1832	Q8WWX9	SELENOM	0|0|11	11	3.67	3	0|0|13	0.01	0.03	0.01	-19.56	0.85	0.83
TcdB544_1832	Q9H2D6	TRIOBP	0|0|6	6	2	3	0|1|7	0.01	0.03	0.01	-12.9	0.75	0.83
TcdB544_1832	Q9UPQ0	LIMCH1	0|0|2	2	0.67	3	1|0|2	0.01	0.03	0.01	-6.31	0.67	0.83
TcdB544_1832	Q9Y265	RUVBL1	0|0|4	4	1.33	3	0|0|6	0.01	0.03	0.01	-9.71	0.67	0.83
TcdB544_1832	P63167	DYNLL1	0|0|5	5	1.67	3	0|1|6	0.01	0.03	0.01	-11.44	0.71	0.83
TcdB544_1832	Q01973	ROR1	0|1|6	7	2.33	3	2|0|6	0.01	0.02	0.01	-13.08	0.88	0.83
TcdB544_1832	P23142	FBLN1	0|0|2	2	0.67	3	0|0|4	0.01	0.02	0.01	-7.34	0.5	0.84
TcdB544_1832	P27348	YWHAQ	0|0|5	5	1.67	3	1|1|5	0.01	0.02	0.01	-11.73	0.71	0.84
TcdB544_1832	P31944	CASP14	14|4|0	18	6	3	8|8|0	0.01	0.02	0.01	-24.51	1.12	0.84
TcdB544_1832	P36578	RPL4	3|4|12	19	6.33	3	10|2|2	0.01	0.02	0.01	-14.52	1.36	0.84
TcdB544_1832	Q00839	HNRNPU	1|4|11	16	5.33	3	4|4|6	0.01	0.02	0.01	-19.21	1.14	0.84
TcdB544_1832	Q07065	CKAP4	0|0|4	4	1.33	3	0|2|4	0.01	0.02	0.01	-10.26	0.67	0.84
TcdB544_1832	Q13643	FHL3	2|0|6	8	2.67	3	1|4|3	0.01	0.02	0.01	-13.45	1	0.84
TcdB544_1832	Q14192	FHL2	1|1|4	6	2	3	1|2|3	0.01	0.02	0.01	-8.41	1	0.84
TcdB544_1832	Q15366	PCBP2	0|0|4	4	1.33	3	2|0|4	0.01	0.02	0.01	-10.26	0.67	0.84
TcdB544_1832	Q7RTV0	PHF5A	0|0|4	4	1.33	3	1|0|5	0.01	0.02	0.01	-9.98	0.67	0.84
TcdB544_1832	Q92629	SGCD	0|0|2	2	0.67	3	0|0|4	0.01	0.02	0.01	-7.34	0.5	0.84
TcdB544_1832	Q96FW1	OTUB1	0|0|4	4	1.33	3	0|2|4	0.01	0.02	0.01	-10.26	0.67	0.84
TcdB544_1832	P26599	PTBP1	0|0|5	5	1.67	3	0|0|8	0	0.01	0	-12.73	0.63	0.84
TcdB544_1832	P35637	FUS	0|9|0	9	3	3	4|6|2	0	0.01	0	-19.18	0.75	0.84
TcdB544_1832	Q9HCC0	MCCC2	0|0|6	6	2	3	0|0|9	0	0.01	0	-13.82	0.67	0.84
TcdB544_1832	P27105	STOM	0|0|5	5	1.67	3	1|0|7	0	0.01	0	-12.9	0.63	0.85
TcdB544_1832	P27824	CANX	0|0|2	2	0.67	3	0|1|3	0	0.01	0	-7.67	0.5	0.85
TcdB544_1832	P43897	TSFM	0|0|2	2	0.67	3	1|0|3	0	0.01	0	-7.67	0.5	0.85
TcdB544_1832	P48735	IDH2	1|0|14	15	5	3	5|0|12	0	0.01	0	-25.81	0.88	0.85
TcdB544_1832	P49748	ACADVL	0|0|11	11	3.67	3	6|0|8	0	0.01	0	-21.68	0.79	0.85
TcdB544_1832	P51911	CNN1	1|0|13	14	4.67	3	1|1|14	0	0.01	0	-24.04	0.88	0.85
TcdB544_1832	P53618	COPB1	0|0|10	10	3.33	3	2|2|9	0	0.01	0	-20.15	0.77	0.85
TcdB544_1832	P55795	HNRNPH2	1|0|2	3	1	3	1|0|3	0	0.01	0	-7.67	0.75	0.85
TcdB544_1832	P62424	RPL7A	0|0|3	3	1	3	6|0|0	0	0.01	0	-9.71	0.5	0.85
TcdB544_1832	Q04695	KRT17	19|27|0	46	15.33	3	13|15|0	0	0.01	0	-41.93	1.64	0.85
TcdB544_1832	Q7Z794	KRT77	6|4|0	10	3.33	3	6|3|0	0	0.01	0	-14.37	1.11	0.85
TcdB544_1832	Q96HE7	ERO1A	0|0|3	3	1	3	0|0|6	0	0.01	0	-9.71	0.5	0.85
TcdB544_1832	Q99873	PRMT1	0|0|2	2	0.67	3	2|1|1	0	0.01	0	-7.8	0.5	0.85
TcdB544_1832	Q9BUF5	TUBB6	0|0|2	2	0.67	3	1|2|1	0	0.01	0	-7.8	0.5	0.85
TcdB544_1832	Q9UI42	CPA4	1|2|0	3	1	3	2|2|0	0	0.01	0	-7.87	0.75	0.85
TcdB544_1832	O15427	SLC16A3	0|0|2	2	0.67	3	0|3|1	0	0.01	0	-7.67	0.5	0.85
TcdB544_1832	O75348	ATP6V1G1	0|0|2	2	0.67	3	1|0|3	0	0.01	0	-7.67	0.5	0.85
TcdB544_1832	P09132	SRP19	0|0|2	2	0.67	3	1|1|2	0	0.01	0	-7.8	0.5	0.85
TcdB544_1832	P50914	RPL14	0|0|2	2	0.67	3	1|2|1	0	0.01	0	-7.8	0.5	0.85
TcdB544_1832	O75223	GGCT	2|0|2	4	1.33	3	2|0|3	0	0	0	-9.2	0.8	0.86
TcdB544_1832	O95292	VAPB	1|0|2	3	1	3	1|0|4	0	0	0	-9.04	0.6	0.86
TcdB544_1832	O95881	TXNDC12	0|0|6	6	2	3	2|0|8	0	0	0	-15.65	0.6	0.86
TcdB544_1832	P08559	PDHA1	0|0|4	4	1.33	3	5|0|2	0	0.01	0	-11.66	0.57	0.86
TcdB544_1832	P12236	SLC25A6	0|0|5	5	1.67	3	3|2|3	0	0.01	0	-13.45	0.63	0.86
TcdB544_1832	P25398	RPS12	0|0|3	3	1	3	1|4|1	0	0	0	-10.41	0.5	0.86
TcdB544_1832	P48643	CCT5	0|0|6	6	2	3	1|2|6	0	0.01	0	-14.5	0.67	0.86
TcdB544_1832	P50479	PDLIM4	0|0|2	2	0.67	3	0|1|4	0	0	0	-9.04	0.4	0.86
TcdB544_1832	P68871	HBB	2|5|3	10	3.33	3	4|4|0	0	0.01	0	-9.2	1.25	0.86
TcdB544_1832	Q06124	PTPN11	0|0|4	4	1.33	3	2|0|5	0	0.01	0	-11.66	0.57	0.86
TcdB544_1832	Q0ZGT2	NEXN	0|0|5	5	1.67	3	0|0|9	0	0.01	0	-13.82	0.56	0.86
TcdB544_1832	Q13162	PRDX4	0|0|2	2	0.67	3	1|0|4	0	0	0	-9.04	0.4	0.86
TcdB544_1832	Q13835	PKP1	3|2|0	5	1.67	3	1|5|0	0	0.01	0	-9.98	0.83	0.86
TcdB544_1832	Q15746	MYLK	0|0|13	13	4.33	3	0|1|16	0	0.01	0	-25.44	0.76	0.86
TcdB544_1832	Q2TAA2	IAH1	0|0|2	2	0.67	3	0|0|5	0	0.01	0	-8.82	0.4	0.86
TcdB544_1832	Q4V9L6	TMEM119	1|0|7	8	2.67	3	1|1|9	0	0	0	-17.14	0.73	0.86
TcdB544_1832	Q53EP0	FNDC3B	0|0|2	2	0.67	3	0|0|5	0	0.01	0	-8.82	0.4	0.86
TcdB544_1832	Q8IV08	PLD3	0|0|2	2	0.67	3	0|0|5	0	0.01	0	-8.82	0.4	0.86
TcdB544_1832	Q8WVV4	POF1B	0|4|0	4	1.33	3	5|2|0	0	0.01	0	-11.66	0.57	0.86
TcdB544_1832	Q96QR8	PURB	0|0|2	2	0.67	3	0|1|4	0	0	0	-9.04	0.4	0.86
TcdB544_1832	Q9BRF8	CPPED1	0|0|5	5	1.67	3	2|3|3	0	0.01	0	-13.45	0.63	0.86
TcdB544_1832	Q9H2U2	PPA2	0|0|2	2	0.67	3	1|0|4	0	0	0	-9.04	0.4	0.86
TcdB544_1832	Q9NP64	ZCCHC17	1|0|2	3	1	3	4|0|1	0	0	0	-9.04	0.6	0.86
TcdB544_1832	Q9NZB2	FAM120A	0|0|2	2	0.67	3	1|0|4	0	0	0	-9.04	0.4	0.86
TcdB544_1832	Q9P2S5	WRAP73	0|0|2	2	0.67	3	0|0|5	0	0.01	0	-8.82	0.4	0.86
TcdB544_1832	Q9UBR2	CTSZ	0|0|3	3	1	3	0|1|5	0	0.01	0	-9.98	0.5	0.86
TcdB544_1832	Q9Y6N5	SQOR	0|0|20	20	6.67	3	3|4|16	0	0.01	0	-34.6	0.87	0.86
TcdB544_1832	P84103	SRSF3	1|2|2	5	1.67	3	1|3|1	0	0	0	-7.31	1	0.86
TcdB544_1832	Q6UWL6	KIRREL2	2|2|0	4	1.33	3	2|2|1	0	0	0	-9.22	0.8	0.86
TcdB544_1832	O00571	DDX3X	0|7|4	11	3.67	3	4|2|5	0	0	0	-17.78	1	0.87
TcdB544_1832	O14503	BHLHE40	0|0|5	5	1.67	3	3|0|6	0	0	0	-14.37	0.56	0.87
TcdB544_1832	P04899	GNAI2	0|0|4	4	1.33	3	1|2|5	0	0	0	-13.36	0.5	0.87
TcdB544_1832	P0CG47	UBB	3|3|9	15	5	3	4|7|3	0	0	0	-15.08	1.07	0.87
TcdB544_1832	P17987	TCP1	0|0|3	3	1	3	0|0|7	0	0	0	-11.23	0.43	0.87
TcdB544_1832	P20810	CAST	0|0|8	8	2.67	3	2|3|7	0	0	0	-19	0.67	0.87
TcdB544_1832	P23396	RPS3	0|1|2	3	1	3	1|3|1	0	0	0	-9.22	0.6	0.87
TcdB544_1832	P46109	CRKL	0|0|9	9	3	3	0|0|14	0	0	0	-21.07	0.64	0.87
TcdB544_1832	P50552	VASP	0|0|2	2	0.67	3	1|1|3	0	0	0	-9.22	0.4	0.87
TcdB544_1832	P63208	SKP1	0|0|4	4	1.33	3	1|1|6	0	0	0	-13.12	0.5	0.87
TcdB544_1832	P81605	DCD	16|11|1	28	9.33	3	6|14|1	0	0	0	-28.25	1.33	0.87
TcdB544_1832	Q01518	CAP1	1|0|6	7	2.33	3	3|3|4	0	0	0	-16.31	0.7	0.87
TcdB544_1832	Q02878	RPL6	2|6|6	14	4.67	3	3|5|3	0	0	0	-13.05	1.27	0.87
TcdB544_1832	Q12888	TP53BP1	0|0|3	3	1	3	0|0|7	0	0	0	-11.23	0.43	0.87
TcdB544_1832	Q14247	CTTN	0|0|5	5	1.67	3	0|0|10	0	0	0	-15.34	0.5	0.87
TcdB544_1832	Q14318	FKBP8	0|0|4	4	1.33	3	0|1|7	0	0	0	-12.9	0.5	0.87
TcdB544_1832	Q15365	PCBP1	0|0|7	7	2.33	3	2|1|8	0	0	0	-17.32	0.64	0.87
TcdB544_1832	Q15599	SLC9A3R2	0|0|6	6	2	3	1|1|9	0	0	0	-17.14	0.55	0.87
TcdB544_1832	Q7Z434	MAVS	0|0|3	3	1	3	1|1|5	0	0	0	-11.73	0.43	0.87
TcdB544_1832	Q9H4A4	RNPEP	0|0|3	3	1	3	2|0|5	0	0	0	-11.66	0.43	0.87
TcdB544_1832	Q9Y696	CLIC4	1|1|2	4	1.33	3	2|3|0	0	0	0	-7.28	0.8	0.87
TcdB544_1832	P84098	RPL19	3|2|5	10	3.33	3	6|1|2	0	0	0	-10.17	1.11	0.87
TcdB544_1832	Q8NDC0	MAPK1IP1L	0|0|2	2	0.67	3	1|2|2	0	0	0	-9.22	0.4	0.87
TcdB544_1832	O95816	BAG2	0|0|3	3	1	3	0|2|6	0	0	0	-13.08	0.38	0.88
TcdB544_1832	P06733	ENO1	2|6|3	11	3.67	3	2|8|1	0	0	0	-12.59	1	0.88
TcdB544_1832	P12814	ACTN1	0|2|24	26	8.67	3	5|7|17	0	0	0	-43.69	0.9	0.88
TcdB544_1832	P13804	ETFA	1|0|6	7	2.33	3	8|0|3	0	0	0	-17.26	0.64	0.88
TcdB544_1832	P17813	ENG	0|0|3	3	1	3	2|2|4	0	0	0	-13.45	0.38	0.88
TcdB544_1832	P19367	HK1	0|0|3	3	1	3	0|1|7	0	0	0	-12.9	0.38	0.88
TcdB544_1832	P21266	GSTM3	1|0|15	16	5.33	3	3|6|13	0	0	0	-33.39	0.73	0.88
TcdB544_1832	P25311	AZGP1	4|3|0	7	2.33	3	2|7|0	0	0	0	-14.19	0.78	0.88
TcdB544_1832	P31948	STIP1	0|0|7	7	2.33	3	2|1|10	0	0	0	-19.96	0.54	0.88
TcdB544_1832	P34897	SHMT2	2|0|3	5	1.67	3	6|0|2	0	0	0	-13.08	0.63	0.88
TcdB544_1832	P35080	PFN2	0|0|4	4	1.33	3	1|0|8	0	0	0	-14	0.44	0.88
TcdB544_1832	P35914	HMGCL	1|0|4	5	1.67	3	1|0|9	0	0	0	-15.49	0.5	0.88
TcdB544_1832	P46776	RPL27A	4|2|6	12	4	3	4|3|4	0	0	0	-13.05	1.09	0.88
TcdB544_1832	P47755	CAPZA2	0|0|3	3	1	3	1|2|4	0	0	0	-12	0.43	0.88
TcdB544_1832	P50747	HLCS	0|0|4	4	1.33	3	3|5|1	0	0	0	-14.78	0.44	0.88
TcdB544_1832	P53597	SUCLG1	0|0|3	3	1	3	4|1|3	0	0	0	-13.45	0.38	0.88
TcdB544_1832	P55084	HADHB	0|0|8	8	2.67	3	6|0|8	0	0	0	-21.68	0.57	0.88
TcdB544_1832	P58546	MTPN	2|0|8	10	3.33	3	6|1|6	0	0	0	-20.47	0.77	0.88
TcdB544_1832	P61160	ACTR2	0|0|4	4	1.33	3	2|2|5	0	0	0	-14.81	0.44	0.88
TcdB544_1832	P62140	PPP1CB	0|0|14	14	4.67	3	3|1|16	0	0	0	-30.01	0.7	0.88
TcdB544_1832	P62753	RPS6	3|4|7	14	4.67	3	3|2|7	0	0	0	-12.39	1.17	0.88
TcdB544_1832	Q04446	GBE1	0|0|4	4	1.33	3	2|1|6	0	0	0	-14.5	0.44	0.88
TcdB544_1832	Q05682	CALD1	0|1|13	14	4.67	3	2|1|16	0	0	0	-28.42	0.74	0.88
TcdB544_1832	Q08188	TGM3	14|6|0	20	6.67	3	6|14|1	0	0	0	-31.6	0.95	0.88
TcdB544_1832	Q13185	CBX3	0|0|3	3	1	3	2|0|6	0	0	0	-13.08	0.38	0.88
TcdB544_1832	Q14699	RFTN1	0|0|15	15	5	3	2|5|15	0	0	0	-33.12	0.68	0.88
TcdB544_1832	Q14CN4	KRT72	3|1|2	6	2	3	4|2|2	0	0	0	-11.07	0.75	0.88
TcdB544_1832	Q15417	CNN3	0|0|12	12	4	3	4|3|11	0	0	0	-27.51	0.67	0.88
TcdB544_1832	Q15517	CDSN	12|10|0	22	7.33	3	8|10|0	0	0	0	-27.32	1.22	0.88
TcdB544_1832	Q16698	DECR1	0|0|5	5	1.67	3	5|0|5	0	0	0	-15.99	0.5	0.88
TcdB544_1832	Q5T749	KPRP	5|4|0	9	3	3	4|4|2	0	0	0	-16.31	0.9	0.88
TcdB544_1832	Q63ZY3	KANK2	0|0|6	6	2	3	0|0|13	0	0	0	-19.56	0.46	0.88
TcdB544_1832	Q96S66	CLCC1	0|0|3	3	1	3	1|0|7	0	0	0	-12.9	0.38	0.88
TcdB544_1832	Q99798	ACO2	0|0|5	5	1.67	3	7|0|3	0	0	0	-15.81	0.5	0.88
TcdB544_1832	Q9P0L0	VAPA	0|0|6	6	2	3	2|0|10	0	0	0	-18.31	0.5	0.88
TcdB544_1832	Q9UBV8	PEF1	2|0|10	12	4	3	4|2|10	0	0	0	-24.61	0.75	0.88
TcdB544_1832	Q9Y2D5	AKAP2	0|0|4	4	1.33	3	0|3|6	0	0	0	-14.37	0.44	0.88
TcdB544_1832	Q9Y3D2	MSRB2	0|0|3	3	1	3	0|0|8	0	0	0	-12.73	0.38	0.88
TcdB544_1832	P00551	aphA1	4|4|3	11	3.67	3	4|2|3	0	0	0	-9.05	1.22	0.88
TcdB544_1832	P49207	RPL34	0|0|3	3	1	3	3|2|2	0	0	0	-12	0.43	0.88
TcdB544_1832	P20339	RAB5A	0|0|3	3	1	3	2|2|3	0	0	0	-12	0.43	0.88
TcdB544_1832	O00763	ACACB	1|0|32	33	11	3	1|7|35	0	0	0	-63.62	0.77	0.89
TcdB544_1832	O43175	PHGDH	0|0|5	5	1.67	3	2|2|8	0	0	0	-18.73	0.42	0.89
TcdB544_1832	O43684	BUB3	0|0|5	5	1.67	3	3|1|10	0	0	0	-21.57	0.36	0.89
TcdB544_1832	O75439	PMPCB	0|0|5	5	1.67	3	2|0|10	0	0	0	-18.31	0.42	0.89
TcdB544_1832	O94925	GLS	5|0|9	14	4.67	3	11|0|8	0	0	0	-28.8	0.74	0.89
TcdB544_1832	O95336	PGLS	0|0|9	9	3	3	6|0|11	0	0	0	-25.9	0.53	0.89
TcdB544_1832	P01889	HLA-B	0|1|6	7	2.33	3	4|3|8	0	0	0	-23.51	0.47	0.89
TcdB544_1832	P05023	ATP1A1	0|0|6	6	2	3	1|1|12	0	0	0	-21.3	0.43	0.89
TcdB544_1832	P05166	PCCB	8|1|46	55	18.33	3	10|9|34	0	0	0	-74.61	1.04	0.89
TcdB544_1832	P06753	TPM3	3|1|8	12	4	3	3|6|9	0	0	0	-24.69	0.67	0.89
TcdB544_1832	P09936	UCHL1	1|0|8	9	3	3	5|6|5	0	0	0	-25.07	0.56	0.89
TcdB544_1832	P0DMV8	HSPA1A	2|2|17	21	7	3	9|4|13	0	0	0	-33.1	0.81	0.89
TcdB544_1832	P14923	JUP	61|45|1	107	35.67	3	36|29|3	0	0	0	-96.65	1.57	0.89
TcdB544_1832	P15531	NME1	1|2|4	7	2.33	3	2|3|5	0	0	0	-13.7	0.7	0.89
TcdB544_1832	P18621	RPL17	0|0|8	8	2.67	3	5|4|8	0	0	0	-26.55	0.47	0.89
TcdB544_1832	P23528	CFL1	5|4|30	39	13	3	9|16|18	0	0	0	-51.84	0.91	0.89
TcdB544_1832	P29508	SERPINB3	3|4|0	7	2.33	3	4|6|0	0	0	0	-15.94	0.7	0.89
TcdB544_1832	P30044	PRDX5	1|0|9	10	3.33	3	6|0|11	0	0	0	-25.9	0.59	0.89
TcdB544_1832	P30048	PRDX3	0|0|5	5	1.67	3	5|1|6	0	0	0	-19	0.42	0.89
TcdB544_1832	P30050	RPL12	3|3|5	11	3.67	3	4|8|2	0	0	0	-14.88	0.79	0.89
TcdB544_1832	P31930	UQCRC1	0|0|20	20	6.67	3	2|0|30	0	0	0	-47.25	0.63	0.89
TcdB544_1832	P40939	HADHA	4|0|29	33	11	3	12|4|24	0	0	0	-59.71	0.82	0.89
TcdB544_1832	P49411	TUFM	5|0|22	27	9	3	14|0|18	0	0	0	-47.81	0.84	0.89
TcdB544_1832	P50990	CCT8	0|0|7	7	2.33	3	3|3|10	0	0	0	-24.64	0.44	0.89
TcdB544_1832	P62263	RPS14	1|0|4	5	1.67	3	1|5|4	0	0	0	-16.29	0.5	0.89
TcdB544_1832	P62701	RPS4X	0|1|5	6	2	3	4|5|3	0	0	0	-19.18	0.5	0.89
TcdB544_1832	P62937	PPIA	1|3|19	23	7.67	3	8|8|13	0	0	0	-40.6	0.79	0.89
TcdB544_1832	P68371	TUBB4B	0|0|5	5	1.67	3	2|6|4	0	0	0	-19.18	0.42	0.89
TcdB544_1832	Q15084	PDIA6	1|0|6	7	2.33	3	2|2|11	0	0	0	-22.83	0.47	0.89
TcdB544_1832	Q5TEC6	H3-2	1|0|6	7	2.33	3	3|4|7	0	0	0	-22.15	0.5	0.89
TcdB544_1832	Q8NC51	SERBP1	0|0|7	7	2.33	3	2|0|13	0	0	0	-22.53	0.47	0.89
[truncated: 370 more rows]
