# Supplementary material for: Mapping C. difficile TcdB interactions with host cell-surface and intracellular factors using proximity-dependent biotinylation labeling
Source: mBio. 2025 Jan 17;16(2):e03336-24. doi: 10.1128/mbio.03336-24 (PMC11796423; doi:10.1128/mbio.03336-24)
Supplement: Table S4 — dtR-TurboID fusion cell surface labeling on ARN8 cells (related to Fig. 5). [file mbio.03336-24-s0004.xlsx]

## Sheet: SAINT
Bait	Prey	PreyGene	Spec	SpecSum	AvgSpec	NumReplicates	ctrlCounts	AvgP	MaxP	SaintScore	logOddsScore	FoldChange	BFDR
dtR_KO	Q99985	SEMA3C	28|3	31	15.5	2	0|0|0|0|0|0|0|0	0.99	1	0.99	4.25	155	0
dtR_KO	Q7Z6M3	MILR1	3|2	5	2.5	2	0|0|0|0|0|0|0|0	0.95	0.99	0.95	2.4	25	0.01
dtR_KO	P42677	RPS27	8|7	15	7.5	2	3|0|2|5|0|2|3|2	0.7	0.81	0.7	0.33	3.53	0.05
dtR_KO	P02662	CSN1S1	3|4	7	3.5	2	0|2|2|2|0|0|0|0	0.56	0.68	0.56	-0.27	4.67	0.08
dtR_KO	P63167	DYNLL1	4|5	9	4.5	2	4|0|2|0|2|0|0|0	0.55	0.62	0.55	-0.08	4.5	0.08
dtR_KO	Q14517	FAT1	33|0	33	16.5	2	0|0|0|0|0|0|0|0	0.5	1	0.5	-2.14	165	0.13
dtR_KO	Q8IWU5	SULF2	17|1	18	9	2	0|0|0|0|0|0|0|0	0.5	1	0.5	0.37	90	0.15
dtR_KO	P07093	SERPINE2	8|0	8	4	2	0|0|0|0|0|0|0|0	0.5	1	0.5	-2.14	40	0.2
dtR_KO	P50281	MMP14	8|0	8	4	2	0|0|0|0|0|0|0|0	0.5	1	0.5	-2.14	40	0.2
dtR_KO	P35052	GPC1	7|0	7	3.5	2	0|0|0|0|0|0|0|0	0.5	1	0.5	-2.14	35	0.21
dtR_KO	P17948	FLT1	6|0	6	3	2	0|0|0|0|0|0|0|0	0.5	1	0.5	-2.14	30	0.23
dtR_KO	P00750	PLAT	5|0	5	2.5	2	0|0|0|0|0|0|0|0	0.5	1	0.5	-2.14	25	0.24
dtR_KO	Q9Y2S6	TMA7	0|7	7	3.5	2	1|0|0|0|1|0|1|1	0.5	1	0.5	-3.58	7	0.26
dtR_KO	O00622	CCN1	4|0	4	2	2	0|0|0|0|0|1|0|0	0.5	1	0.5	-2.23	16	0.28
dtR_KO	P07996	THBS1	5|1	6	3	2	0|1|1|0|0|0|0|0	0.5	1	0.5	-1.07	12	0.28
dtR_KO	O60245	PCDH7	3|0	3	1.5	2	0|0|0|0|0|0|0|0	0.49	0.99	0.49	-2.14	15	0.29
dtR_KO	Q08380	LGALS3BP	3|0	3	1.5	2	0|0|0|0|0|0|0|0	0.49	0.99	0.49	-2.14	15	0.29
dtR_KO	P40429	RPL13A	0|3	3	1.5	2	0|0|0|1|0|0|0|0	0.49	0.98	0.49	-2.23	12	0.31
dtR_KO	Q99873	PRMT1	3|0	3	1.5	2	0|0|0|0|0|0|0|1	0.49	0.98	0.49	-2.23	12	0.31
dtR_KO	Q16666	IFI16	162|10	172	86	2	26|10|3|9|102|0|0|1	0.49	0.97	0.49	-53.89	4.56	0.32
dtR_KO	O60279	SUSD5	20|14	34	17	2	13|7|7|7|5|0|0|0	0.46	0.77	0.46	-1.74	3.49	0.33
dtR_KO	O75054	IGSF3	2|0	2	1	2	0|0|0|0|0|0|0|0	0.46	0.92	0.46	-2.14	10	0.34
dtR_KO	Q13214	SEMA3B	2|0	2	1	2	0|0|0|0|0|0|0|0	0.46	0.92	0.46	-2.14	10	0.34
dtR_KO	P84101	SERF2	0|2	2	1	2	0|0|0|0|0|0|0|0	0.46	0.92	0.46	-2.14	10	0.34
dtR_KO	Q9Y5E7	PCDHB2	2|0	2	1	2	0|0|0|0|0|0|0|0	0.46	0.92	0.46	-2.14	10	0.34
dtR_KO	Q9NZN5	ARHGEF12	0|2	2	1	2	0|0|0|0|0|0|0|0	0.46	0.92	0.46	-2.14	10	0.34
dtR_KO	P04004	VTN	2|0	2	1	2	0|0|0|0|0|1|0|0	0.44	0.88	0.44	-2.23	8	0.37
dtR_KO	P02666	CSN2	7|2	9	4.5	2	0|5|2|2|0|0|0|0	0.44	0.78	0.44	-2.25	4	0.38
dtR_KO	P30101	PDIA3	3|3	6	3	2	5|0|0|0|2|0|0|0	0.41	0.41	0.41	-0.35	3.43	0.38
dtR_KO	P35080	PFN2	7|3	10	5	2	5|3|1|0|3|0|0|0	0.38	0.68	0.38	-2.35	3.33	0.39
dtR_KO	P02768	ALB	3|0	3	1.5	2	2|1|0|0|0|0|0|0	0.38	0.75	0.38	-3.15	4	0.4
dtR_KO	P38159	RBMX	0|14	14	7	2	1|0|1|0|10|5|2|6	0.38	0.77	0.38	-13.66	2.24	0.4
dtR_KO	P62701	RPS4X	7|4	11	5.5	2	4|2|1|3|0|3|2|1	0.37	0.68	0.37	-3.01	2.75	0.4
dtR_KO	P27708	CAD	7|1	8	4	2	4|0|2|0|0|1|4|2	0.36	0.72	0.36	-5.93	2.46	0.4
dtR_KO	P05204	HMGN2	0|4	4	2	2	1|0|0|0|1|3|1|0	0.34	0.68	0.34	-4.52	2.67	0.41
dtR_KO	P18124	RPL7	3|1	4	2	2	1|0|1|1|1|0|0|0	0.33	0.67	0.33	-1.97	4	0.41
dtR_KO	Q07864	POLE	0|2	2	1	2	0|0|0|0|0|0|2|0	0.32	0.64	0.32	-2.72	4	0.42
dtR_KO	P08621	SNRNP70	2|0	2	1	2	1|0|0|0|1|0|0|0	0.32	0.64	0.32	-2.68	4	0.42
dtR_KO	P25705	ATP5F1A	6|0	6	3	2	7|1|0|0|0|0|1|1	0.32	0.63	0.32	-5.75	2.4	0.43
dtR_KO	Q14574	DSC3	2|2	4	2	2	0|0|3|0|2|0|0|0	0.32	0.32	0.32	-0.77	3.2	0.43
dtR_KO	Q96P63	SERPINB12	8|2	10	5	2	2|2|4|0|7|0|0|0	0.32	0.63	0.32	-4.86	2.67	0.43
dtR_KO	P11216	PYGB	6|0	6	3	2	5|1|0|0|0|0|3|2	0.3	0.61	0.3	-6.59	2.18	0.43
dtR_KO	Q6UVK1	CSPG4	7|0	7	3.5	2	2|0|0|0|13|0|0|0	0.29	0.58	0.29	-8.38	1.87	0.44
dtR_KO	P30048	PRDX3	7|0	7	3.5	2	7|1|0|0|4|1|1|0	0.28	0.57	0.28	-8.18	2	0.44
dtR_KO	Q13835	PKP1	12|5	17	8.5	2	3|7|9|1|6|0|0|0	0.28	0.56	0.28	-5.38	2.62	0.44
dtR_KO	P68871	HBB	4|0	4	2	2	4|0|0|1|2|0|0|0	0.27	0.54	0.27	-5.15	2.29	0.44
dtR_KO	Q9UBC9	SPRR3	0|2	2	1	2	0|3|0|0|0|0|0|0	0.27	0.55	0.27	-3.25	2.67	0.44
dtR_KO	Q9HA64	FN3KRP	15|10	25	12.5	2	21|3|6|1|3|0|0|0	0.27	0.49	0.27	-2.89	2.94	0.45
dtR_KO	O75494	SRSF10	3|0	3	1.5	2	4|0|0|0|1|0|0|0	0.26	0.53	0.26	-4.24	2.4	0.45
dtR_KO	Q01469	FABP5	7|2	9	4.5	2	6|0|3|1|5|0|0|0	0.26	0.52	0.26	-4.89	2.4	0.45
dtR_KO	Q9UI42	CPA4	1|3	4	2	2	0|0|4|1|0|0|0|0	0.26	0.53	0.26	-1.82	3.2	0.45
dtR_KO	Q16629	SRSF7	4|2	6	3	2	4|0|1|3|1|0|0|0	0.25	0.41	0.25	-2.43	2.67	0.45
dtR_KO	Q3MHD2	LSM12	3|1	4	2	2	3|0|0|0|0|0|2|0	0.25	0.5	0.25	-2.03	3.2	0.45
dtR_KO	Q96FW1	OTUB1	2|0	2	1	2	2|0|0|0|0|0|1|0	0.24	0.48	0.24	-3.15	2.67	0.46
dtR_KO	P60981	DSTN	2|0	2	1	2	2|0|0|1|0|0|0|0	0.24	0.48	0.24	-3.15	2.67	0.46
dtR_KO	P19022	CDH2	58|4	62	31	2	53|10|20|13|25|0|0|1	0.21	0.43	0.21	-53.26	2.03	0.47
dtR_KO	P50454	SERPINH1	6|0	6	3	2	7|0|0|0|1|2|3|1	0.21	0.43	0.21	-8.21	1.71	0.47
dtR_KO	Q9NZT1	CALML5	6|3	9	4.5	2	6|7|0|0|2|0|0|0	0.21	0.38	0.21	-3.24	2.4	0.47
dtR_KO	P12236	SLC25A6	2|0	2	1	2	2|0|0|0|0|0|2|0	0.18	0.37	0.18	-3.64	2	0.48
dtR_KO	P46977	STT3A	3|0	3	1.5	2	3|0|0|0|0|0|3|1	0.18	0.36	0.18	-5.11	1.71	0.48
dtR_KO	Q96PG2	MS4A10	2|0	2	1	2	4|0|1|0|0|0|0|0	0.18	0.36	0.18	-4.24	1.6	0.48
dtR_KO	P04080	CSTB	3|1	4	2	2	3|0|0|2|0|0|0|2	0.18	0.35	0.18	-3.12	2.29	0.49
dtR_KO	P46778	RPL21	2|2	4	2	2	3|0|3|1|0|0|0|0	0.17	0.17	0.17	-1.6	2.29	0.49
dtR_KO	P49458	SRP9	2|0	2	1	2	0|0|0|0|1|2|1|0	0.17	0.34	0.17	-3.56	2	0.49
dtR_KO	O95881	TXNDC12	2|1	3	1.5	2	0|0|0|2|3|0|0|0	0.16	0.32	0.16	-2.03	2.4	0.5
dtR_KO	P27348	YWHAQ	3|1	4	2	2	4|0|0|2|2|0|0|0	0.15	0.29	0.15	-3.46	2	0.5
dtR_KO	P46776	RPL27A	3|4	7	3.5	2	4|3|0|3|2|0|0|0	0.14	0.2	0.14	-2.48	2.33	0.5
dtR_KO	P50452	SERPINB8	3|0	3	1.5	2	4|5|0|0|0|0|0|0	0.14	0.27	0.14	-5.21	1.33	0.5
dtR_KO	Q8IUR6	CREBRF	2|2	4	2	2	1|3|2|1|0|0|0|0	0.14	0.14	0.14	-1.8	2.29	0.5
dtR_KO	P43358	MAGEA4	23|7	30	15	2	21|9|10|7|9|0|0|0	0.14	0.27	0.14	-15.32	2.14	0.51
dtR_KO	Q13541	EIF4EBP1	4|2	6	3	2	10|0|0|0|0|1|1|1	0.13	0.24	0.13	-3.54	1.85	0.51
dtR_KO	Q6ZVX7	NCCRP1	0|2	2	1	2	2|0|0|0|4|0|0|0	0.13	0.27	0.13	-4.71	1.33	0.51
dtR_KO	Q8TEH3	DENND1A	2|1	3	1.5	2	0|0|0|2|2|0|0|1	0.13	0.27	0.13	-2.36	2.4	0.51
dtR_KO	Q02543	RPL18A	8|8	16	8	2	9|2|6|5|1|0|1|1	0.12	0.12	0.12	-2.03	2.56	0.52
dtR_KO	O94903	PLPBP	4|0	4	2	2	5|4|0|0|0|2|0|1	0.11	0.22	0.11	-7.13	1.33	0.52
dtR_KO	P18621	RPL17	4|2	6	3	2	4|1|3|3|1|0|0|0	0.11	0.2	0.11	-3.88	2	0.52
dtR_KO	Q9NUQ6	SPATS2L	2|0	2	1	2	3|0|0|0|0|0|1|2	0.11	0.22	0.11	-4.59	1.33	0.52
dtR_KO	O95336	PGLS	5|3	8	4	2	9|5|0|1|0|1|0|0	0.11	0.19	0.11	-3.58	2	0.53
dtR_KO	Q13509	TUBB3	2|0	2	1	2	5|0|0|0|0|1|0|1	0.11	0.21	0.11	-5.24	1.14	0.53
dtR_KO	Q14019	COTL1	4|0	4	2	2	4|1|4|3|0|0|0|0	0.11	0.21	0.11	-7.19	1.33	0.53
dtR_KO	P51571	SSR4	4|2	6	3	2	7|2|3|1|0|0|0|0	0.1	0.18	0.1	-3.9	1.85	0.53
dtR_KO	Q16527	CSRP2	12|0	12	6	2	7|10|0|0|1|6|4|5	0.1	0.21	0.1	-18.14	1.45	0.53
dtR_KO	P00551	aphA1	5|1	6	3	2	5|3|5|2|0|0|0|0	0.1	0.2	0.1	-6.78	1.6	0.53
dtR_KO	P05089	ARG1	7|5	12	6	2	2|3|6|3|7|0|0|0	0.1	0.17	0.1	-3.54	2.29	0.54
dtR_KO	Q66PJ3	ARL6IP4	5|2	7	3.5	2	7|8|0|0|0|0|0|1	0.1	0.19	0.1	-5.06	1.75	0.54
dtR_KO	P06703	S100A6	2|8	10	5	2	4|5|5|7|2|0|0|0	0.1	0.2	0.1	-8.74	1.74	0.54
dtR_KO	P25311	AZGP1	3|1	4	2	2	1|3|1|2|2|0|0|0	0.1	0.2	0.1	-4.26	1.78	0.54
dtR_KO	P46781	RPS9	2|1	3	1.5	2	2|0|1|4|0|0|0|0	0.09	0.18	0.09	-2.95	1.71	0.54
dtR_KO	P62857	RPS28	2|0	2	1	2	4|1|0|0|2|0|0|0	0.09	0.18	0.09	-5.15	1.14	0.54
dtR_KO	Q6UWP8	SBSN	11|6	17	8.5	2	2|0|14|6|9|0|0|0	0.09	0.18	0.09	-5.9	2.19	0.54
dtR_KO	Q8WUM4	PDCD6IP	4|0	4	2	2	1|0|0|0|0|1|5|6	0.09	0.18	0.09	-7.6	1.23	0.54
dtR_KO	P49411	TUFM	15|3	18	9	2	12|8|2|2|10|2|1|4	0.09	0.18	0.09	-15.13	1.76	0.55
dtR_KO	P47929	LGALS7	4|0	4	2	2	2|6|2|0|3|0|0|0	0.08	0.17	0.08	-7.69	1.23	0.55
dtR_KO	A6NIE6	RRN3P2	3|1	4	2	2	4|0|0|3|2|0|1|0	0.08	0.16	0.08	-4.47	1.6	0.55
dtR_KO	P06753	TPM3	5|8	13	6.5	2	4|8|5|1|4|1|1|0	0.08	0.16	0.08	-4.8	2.17	0.55
dtR_KO	P23396	RPS3	6|0	6	3	2	8|2|1|4|0|0|3|1	0.07	0.14	0.07	-10.67	1.26	0.56
dtR_KO	P61956	SUMO2	4|0	4	2	2	0|0|0|0|0|3|7|4	0.07	0.14	0.07	-8.14	1.14	0.56
dtR_KO	P62263	RPS14	4|0	4	2	2	4|0|1|0|1|2|3|2	0.07	0.15	0.07	-7.91	1.23	0.56
dtR_KO	P69905	HBA1	9|8	17	8.5	2	12|3|0|3|11|0|0|0	0.07	0.09	0.07	-3.12	2.34	0.56
dtR_KO	Q00325	SLC25A3	2|0	2	1	2	3|4|0|0|1|0|0|0	0.07	0.13	0.07	-4.8	1	0.56
dtR_KO	Q5JV73	FRMPD3	1|2	3	1.5	2	3|4|0|0|1|0|0|0	0.07	0.13	0.07	-3.4	1.5	0.56
dtR_KO	P84103	SRSF3	3|2	5	2.5	2	4|4|0|0|4|0|0|0	0.06	0.09	0.06	-3.59	1.67	0.57
dtR_KO	Q16658	FSCN1	8|3	11	5.5	2	11|4|5|3|2|0|0|0	0.06	0.12	0.06	-7.74	1.76	0.57
dtR_KO	Q9UBR2	CTSZ	3|0	3	1.5	2	3|0|2|2|4|0|0|0	0.06	0.11	0.06	-6.7	1.09	0.57
dtR_KO	Q14061	COX17	0|2	2	1	2	0|7|0|0|1|1|0|0	0.06	0.13	0.06	-5.08	0.89	0.57
dtR_KO	Q08554	DSC1	9|12	21	10.5	2	2|5|13|6|10|0|0|0	0.05	0.09	0.05	-4.74	2.33	0.57
dtR_KO	Q9NS86	LANCL2	5|0	5	2.5	2	10|3|1|2|2|0|0|0	0.05	0.1	0.05	-9.86	1.11	0.57
dtR_KO	P62995	TRA2B	1|2	3	1.5	2	2|0|5|1|1|0|0|0	0.05	0.09	0.05	-3.87	1.33	0.58
dtR_KO	Q8N9Q2	SREK1IP1	0|3	3	1.5	2	2|4|2|2|1|0|0|0	0.05	0.1	0.05	-6.79	1.09	0.58
dtR_KO	P31153	MAT2A	6|2	8	4	2	6|3|0|2|2|3|3|2	0.04	0.09	0.04	-8.11	1.52	0.58
dtR_KO	P60174	TPI1	2|0	2	1	2	1|1|2|2|1|1|0|0	0.04	0.09	0.04	-5.17	1	0.58
dtR_KO	Q7RTV0	PHF5A	2|0	2	1	2	1|2|1|1|2|1|0|0	0.04	0.09	0.04	-5.17	1	0.58
dtR_KO	Q8NBS9	TXNDC5	2|0	2	1	2	4|3|0|0|2|0|0|0	0.04	0.09	0.04	-5.44	0.89	0.58
dtR_KO	Q96QA5	GSDMA	3|1	4	2	2	0|6|6|1|0|0|0|0	0.04	0.08	0.04	-5.63	1.23	0.58
dtR_KO	P31930	UQCRC1	4|1	5	2.5	2	7|1|0|1|7|0|0|0	0.04	0.08	0.04	-6.58	1.25	0.59
dtR_KO	P68032	ACTC1	2|0	2	1	2	0|0|2|0|6|1|0|1	0.03	0.07	0.03	-5.88	0.8	0.59
dtR_KO	P13646	KRT13	1|21	22	11	2	16|41|2|0|1|0|0|0	0.03	0.06	0.03	-28.58	1.47	0.6
dtR_KO	P30050	RPL12	0|4	4	2	2	1|0|5|3|8|0|0|0	0.03	0.05	0.03	-9.34	0.94	0.6
dtR_KO	P35268	RPL22	3|0	3	1.5	2	4|1|0|1|0|3|2|1	0.03	0.07	0.03	-7.35	1	0.6
dtR_KO	P37108	SRP14	2|0	2	1	2	1|1|0|0|0|3|1|4	0.02	0.05	0.02	-6.15	0.8	0.61
dtR_KO	P46109	CRKL	9|0	9	4.5	2	13|15|0|0|0|2|1|1	0.02	0.04	0.02	-17.01	1.12	0.61
dtR_KO	P51153	RAB13	0|2	2	1	2	6|1|1|1|1|0|0|1	0.02	0.04	0.02	-6.56	0.73	0.61
dtR_KO	Q01130	SRSF2	2|3	5	2.5	2	8|4|1|0|2|0|0|0	0.02	0.04	0.02	-4.74	1.33	0.61
dtR_KO	Q9BTE3	MCMBP	2|0	2	1	2	2|0|0|0|0|4|2|2	0.02	0.05	0.02	-6.15	0.8	0.61
dtR_KO	Q9Y277	VDAC3	4|0	4	2	2	5|0|1|0|2|3|3|2	0.02	0.05	0.02	-9.29	1	0.61
dtR_KO	O96007	MOCS2	2|0	2	1	2	0|0|0|0|0|7|3|2	0.02	0.03	0.02	-6.97	0.67	0.62
dtR_KO	P04259	KRT6B	4|5	9	4.5	2	3|9|0|4|6|0|0|0	0.02	0.02	0.02	-4.95	1.64	0.62
dtR_KO	P07737	PFN1	2|1	3	1.5	2	3|0|2|0|0|3|0|3	0.02	0.03	0.02	-5.02	1.09	0.62
dtR_KO	P62913	RPL11	9|7	16	8	2	11|5|6|5|1|1|2|1	0.02	0.03	0.02	-5.54	2	0.62
dtR_KO	Q07020	RPL18	4|1	5	2.5	2	8|2|3|4|0|0|1|0	0.02	0.03	0.02	-7.82	1.11	0.62
dtR_KO	Q15758	SLC1A5	2|1	3	1.5	2	2|0|0|0|0|3|2|4	0.02	0.03	0.02	-4.97	1.09	0.62
dtR_KO	Q8WVV4	POF1B	1|2	3	1.5	2	1|2|4|1|3|0|0|0	0.02	0.03	0.02	-5.02	1.09	0.62
dtR_KO	O00148	DDX39A	2|0	2	1	2	0|0|0|0|0|3|3|6	0.01	0.03	0.01	-7.05	0.67	0.62
dtR_KO	O00154	ACOT7	15|6	21	10.5	2	15|7|1|4|3|4|7|8	0.01	0.02	0.01	-14.14	1.71	0.63
dtR_KO	P33316	DUT	13|2	15	7.5	2	17|10|1|1|2|6|4|2	0.01	0.03	0.01	-17.89	1.4	0.63
dtR_KO	P49207	RPL34	2|4	6	3	2	6|2|3|3|3|0|0|1	0.01	0.02	0.01	-6.58	1.33	0.63
dtR_KO	P58546	MTPN	6|5	11	5.5	2	6|7|5|4|3|0|0|0	0.01	0.02	0.01	-5.18	1.76	0.63
dtR_KO	P63244	RACK1	6|25	31	15.5	2	1|5|15|17|11|7|13|5	0.01	0.03	0.01	-25.51	1.68	0.63
dtR_KO	P81605	DCD	5|6	11	5.5	2	2|4|10|2|6|0|1|0	0.01	0.02	0.01	-5	1.76	0.63
dtR_KO	Q00610	CLTC	4|0	4	2	2	7|1|0|0|0|2|8|1	0.01	0.02	0.01	-10.49	0.84	0.63
dtR_KO	Q15517	CDSN	7|8	15	7.5	2	4|7|7|8|5|0|0|0	0.01	0.02	0.01	-5.16	1.94	0.63
dtR_KO	Q5T749	KPRP	3|0	3	1.5	2	3|2|1|3|6|0|0|0	0.01	0.03	0.01	-8.84	0.8	0.63
dtR_KO	Q9UBV8	PEF1	3|1	4	2	2	4|4|2|1|1|1|1|0	0.01	0.03	0.01	-6.46	1.14	0.63
dtR_KO	Q9Y383	LUC7L2	2|0	2	1	2	5|3|0|0|1|2|1|0	0.01	0.02	0.01	-7.22	0.67	0.63
dtR_KO	P05090	APOD	2|0	2	1	2	0|14|0|0|0|0|0|0	0.01	0.02	0.01	-7.69	0.57	0.63
dtR_KO	P05023	ATP1A1	3|1	4	2	2	3|1|0|0|3|3|6|0	0.01	0.02	0.01	-6.96	1	0.64
dtR_KO	P07195	LDHB	0|2	2	1	2	1|0|0|0|0|5|4|3	0.01	0.02	0.01	-7.71	0.62	0.64
dtR_KO	P26373	RPL13	7|5	12	6	2	9|2|5|3|0|2|2|5	0.01	0.02	0.01	-6.52	1.71	0.64
dtR_KO	P53618	COPB1	7|1	8	4	2	3|1|0|0|0|5|13|7	0.01	0.02	0.01	-13.11	1.1	0.64
dtR_KO	P63092	GNAS	5|0	5	2.5	2	8|0|2|2|4|3|1|2	0.01	0.02	0.01	-12.49	0.91	0.64
dtR_KO	P50914	RPL14	1|2	3	1.5	2	1|1|1|1|2|2|2|2	0.01	0.02	0.01	-5.57	1	0.64
dtR_KO	Q6NUN7	JHY	1|2	3	1.5	2	0|0|5|5|2|0|0|1	0.01	0.02	0.01	-5.78	0.92	0.64
dtR_KO	P09429	HMGB1	0|3	3	1.5	2	1|0|0|0|0|7|5|4	0.01	0.01	0.01	-9.41	0.71	0.65
dtR_KO	P62879	GNB2	2|2	4	2	2	4|2|3|2|1|0|0|2	0.01	0.01	0.01	-5.01	1.14	0.65
dtR_KO	P07305	H1-0	0|2	2	1	2	5|8|0|1|1|0|0|0	0	0.01	0	-8.66	0.53	0.65
dtR_KO	P83731	RPL24	3|2	5	2.5	2	2|0|0|0|0|3|8|5	0	0.01	0	-6.21	1.11	0.65
dtR_KO	Q9BY42	RTF2	8|1	9	4.5	2	4|6|0|0|0|12|4|7	0	0.01	0	-15.17	1.09	0.65
dtR_KO	O43684	BUB3	4|1	5	2.5	2	6|3|1|3|3|1|2|1	0	0.01	0	-9.3	1	0.66
dtR_KO	O75223	GGCT	3|0	3	1.5	2	4|7|1|4|2|0|0|0	0	0.01	0	-10.11	0.67	0.66
dtR_KO	P09382	LGALS1	10|3	13	6.5	2	7|8|8|11|5|0|0|0	0	0.01	0	-14.27	1.33	0.66
dtR_KO	P14625	HSP90B1	4|0	4	2	2	5|1|0|0|11|0|3|2	0	0.01	0	-12.16	0.73	0.66
dtR_KO	P16615	ATP2A2	5|2	7	3.5	2	5|2|0|0|2|1|16|1	0	0	0	-9.91	1.04	0.66
dtR_KO	P32119	PRDX2	5|5	10	5	2	5|5|5|0|3|3|2|3	0	0	0	-5.93	1.54	0.66
dtR_KO	P60842	EIF4A1	24|7	31	15.5	2	26|16|4|5|2|9|6|6	0	0.01	0	-23.45	1.68	0.66
dtR_KO	P22392	NME2	3|0	3	1.5	2	3|0|1|0|1|5|5|5	0	0	0	-11.39	0.6	0.67
dtR_KO	P83881	RPL36A	1|3	4	2	2	2|1|7|9|0|1|1|0	0	0	0	-9.28	0.76	0.67
dtR_KO	P00390	GSR	4|2	6	3	2	11|1|4|1|1|6|2|1	0	0	0	-10.29	0.89	0.68
dtR_KO	P31944	CASP14	7|4	11	5.5	2	4|1|23|6|3|0|0|0	0	0	0	-11.15	1.19	0.68
dtR_KO	P62244	RPS15A	5|4	9	4.5	2	5|4|5|3|1|1|6|3	0	0	0	-8.22	1.29	0.68
dtR_KO	P62280	RPS11	6|1	7	3.5	2	10|2|11|8|2|0|0|0	0	0	0	-15.06	0.85	0.68
dtR_KO	P62829	RPL23	8|3	11	5.5	2	9|9|6|5|2|0|4|2	0	0	0	-13.51	1.19	0.68
dtR_KO	P62917	RPL8	3|2	5	2.5	2	4|4|6|2|2|1|0|2	0	0	0	-8.03	0.95	0.68
dtR_KO	Q08188	TGM3	5|3	8	4	2	2|5|17|3|4|0|0|0	0	0	0	-10.29	1.03	0.68
dtR_KO	Q13867	BLMH	3|4	7	3.5	2	0|0|14|2|6|3|1|0	0	0	0	-7.98	1.08	0.68
dtR_KO	Q86YA3	ZGRF1	3|2	5	2.5	2	4|2|3|2|2|1|5|3	0	0	0	-8.52	0.91	0.68
dtR_KO	Q9NP64	ZCCHC17	2|4	6	3	2	7|7|3|3|6|0|0|0	0	0	0	-9.9	0.92	0.68
dtR_KO	O43396	TXNL1	4|0	4	2	2	4|1|0|0|1|7|1|17	0	0	0	-16.78	0.52	0.69
dtR_KO	P05166	PCCB	10|3	13	6.5	2	16|5|2|6|16|0|2|0	0	0	0	-17.81	1.11	0.69
dtR_KO	P22087	FBL	4|4	8	4	2	6|1|0|0|3|6|4|9	0	0	0	-8.21	1.1	0.69
dtR_KO	P35637	FUS	0|4	4	2	2	2|0|0|0|0|14|8|7	0	0	0	-16.87	0.52	0.69
dtR_KO	P36578	RPL4	3|4	7	3.5	2	3|3|1|3|5|2|4|7	0	0	0	-9.69	1	0.69
dtR_KO	P62266	RPS23	6|13	19	9.5	2	8|2|18|6|4|4|6|6	0	0	0	-16.33	1.41	0.69
dtR_KO	P62937	PPIA	13|7	20	10	2	17|8|9|3|5|9|1|3	0	0	0	-15.21	1.45	0.69
dtR_KO	Q15149	PLEC	6|3	9	4.5	2	18|7|7|0|0|0|2|4	0	0	0	-13.46	0.95	0.69
dtR_KO	Q5D862	FLG2	11|15	26	13	2	5|10|24|6|16|0|0|0	0	0	0	-11.89	1.7	0.69
dtR_KO	Q7Z794	KRT77	15|1	16	8	2	2|2|47|8|5|0|0|0	0	0	0	-30.59	1	0.69
dtR_KO	Q9P258	RCC2	41|8	49	24.5	2	37|23|5|8|9|24|3|14	0	0	0	-45.04	1.59	0.69
dtR_KO	P02769	ALB	24|9	33	16.5	2	32|19|11|13|5|1|4|5	0	0	0	-27.42	1.47	0.7
dtR_KO	P04406	GAPDH	20|12	32	16	2	12|12|39|7|8|3|0|0	0	0	0	-18.73	1.58	0.7
dtR_KO	P20930	FLG	11|12	23	11.5	2	12|8|17|3|17|0|0|0	0	0	0	-10.41	1.61	0.7
dtR_KO	P23528	CFL1	21|15	36	18	2	26|25|14|6|5|3|1|4	0	0	0	-16.42	1.71	0.7
dtR_KO	P39023	RPL3	9|7	16	8	2	9|3|9|5|0|4|9|11	0	0	0	-13.24	1.28	0.7
dtR_KO	P45880	VDAC2	6|7	13	6.5	2	4|0|3|4|8|8|6|8	0	0	0	-10.9	1.27	0.7
dtR_KO	P68371	TUBB4B	10|2	12	6	2	13|15|2|1|0|8|5|8	0	0	0	-22.6	0.92	0.7
dtR_KO	Q6KB66	KRT80	11|7	18	9	2	6|12|21|7|10|0|0|0	0	0	0	-15.29	1.29	0.7
dtR_KO	Q9H3K6	BOLA2	5|1	6	3	2	8|20|1|2|1|2|2|2	0	0	0	-17.56	0.63	0.7
dtR_KO	Q9NWB6	ARGLU1	12|8	20	10	2	20|24|3|2|5|1|2|3	0	0	0	-15.4	1.33	0.7
dtR_KO	P00698	LYZ	9|11	20	10	2	12|17|18|12|7|0|1|0	0	0	0	-17.29	1.19	0.71
dtR_KO	P02545	LMNA	16|6	22	11	2	24|13|17|5|17|0|0|0	0	0	0	-25.99	1.16	0.71
dtR_KO	P22061	PCMT1	7|4	11	5.5	2	9|13|0|0|3|15|9|6	0	0	0	-19.99	0.8	0.71
dtR_KO	P47756	CAPZB	18|4	22	11	2	16|9|3|4|3|17|14|12	0	0	0	-31.45	1.13	0.71
dtR_KO	P61313	RPL15	21|23	44	22	2	20|20|18|15|8|1|4|5	0	0	0	-12.84	1.93	0.71
dtR_KO	Q04695	KRT17	14|13	27	13.5	2	8|15|21|11|11|0|1|0	0	0	0	-12.12	1.61	0.71
dtR_KO	Q8N1N4	KRT78	22|16	38	19	2	13|27|27|10|18|0|0|0	0	0	0	-19.6	1.6	0.71
dtR_KO	Q9BUJ2	HNRNPUL1	36|0	36	18	2	0|0|0|0|0|55|26|50	0	0	0	-71.39	1.1	0.71
dtR_KO	P02538	KRT6A	36|69	105	52.5	2	36|65|36|26|65|1|2|1	0	0	0	-50.75	1.81	0.72
dtR_KO	P10809	HSPD1	12|0	12	6	2	17|17|8|6|9|10|5|6	0	0	0	-43.21	0.62	0.72
dtR_KO	P16401	H1-5	8|11	19	9.5	2	21|17|3|1|15|2|6|4	0	0	0	-19.68	1.1	0.72
dtR_KO	P26599	PTBP1	16|2	18	9	2	14|1|2|0|8|28|15|28	0	0	0	-45.33	0.75	0.72
dtR_KO	P62241	RPS8	12|12	24	12	2	15|7|32|15|6|2|5|7	0	0	0	-22.52	1.08	0.72
dtR_KO	P62753	RPS6	15|15	30	15	2	13|16|33|9|5|1|7|4	0	0	0	-18.05	1.36	0.72
dtR_KO	P62805	H4C1	9|3	12	6	2	12|9|10|5|4|12|8|11	0	0	0	-30.7	0.68	0.72
dtR_KO	P63104	YWHAZ	14|12	26	13	2	20|18|17|8|9|4|1|2	0	0	0	-18.38	1.32	0.72
dtR_KO	P63151	PPP2R2A	17|4	21	10.5	2	36|8|7|6|9|6|6|9	0	0	0	-35.55	0.97	0.72
dtR_KO	Q02413	DSG1	52|37	89	44.5	2	20|18|81|19|47|0|0|0	0	0	0	-30.77	1.92	0.72
dtR_KO	Q99497	PARK7	8|5	13	6.5	2	12|5|5|6|7|11|6|6	0	0	0	-20.29	0.9	0.72
dtR_KO	P10412	H1-4	7|22	29	14.5	2	22|40|9|7|16|4|9|10	0	0	0	-44.11	0.99	0.72
dtR_KO	P60709	ACTB	41|32	73	36.5	2	47|49|44|27|48|11|6|7	0	0	0	-59.43	1.22	0.73
dtR_KO	Q00839	HNRNPU	28|26	54	27	2	31|7|14|4|8|40|50|60	0	0	0	-56.96	1.01	0.73
dtR_KO	Q02878	RPL6	13|18	31	15.5	2	15|11|26|14|3|11|13|14	0	0	0	-29.54	1.16	0.73
dtR_KO	Q86YZ3	HRNR	87|135	222	111	2	77|79|134|57|87|2|0|0	0	0	0	-73.11	2.04	0.73
dtR_KO	P68431	H3C1	11|7	18	9	2	13|28|13|12|7|4|4|5	0	0	0	-29.2	0.84	0.73
dtR_KO	O00763	ACACB	82|72	154	77	2	85|69|56|75|81|1|1|6	0	0	0	-65.54	1.65	0.74
dtR_KO	P02533	KRT14	128|119	247	123.5	2	88|271|352|79|140|1|2|1	0	0	0	-238.17	1.06	0.74
dtR_KO	P07355	ANXA2	28|13	41	20.5	2	32|31|22|6|18|42|28|35	0	0	0	-80.29	0.77	0.74
dtR_KO	P07437	TUBB	48|13	61	30.5	2	57|58|5|10|9|60|49|54	0	0	0	-124.54	0.81	0.74
dtR_KO	P08238	HSP90AB1	39|21	60	30	2	39|49|20|21|17|50|48|47	0	0	0	-102.04	0.82	0.74
dtR_KO	P13645	KRT10	666|647	1313	656.5	2	343|485|1095|184|267|42|36|15	0	0	0	-280.09	2.13	0.74
dtR_KO	P13647	KRT5	107|104	211	105.5	2	82|167|242|97|89|2|0|0	0	0	0	-149.61	1.24	0.74
dtR_KO	P14923	JUP	39|40	79	39.5	2	31|50|105|17|52|13|4|8	0	0	0	-66.97	1.13	0.74
dtR_KO	P15924	DSP	109|98	207	103.5	2	58|79|186|37|96|14|69|12	0	0	0	-105.34	1.5	0.74
dtR_KO	P35527	KRT9	670|638	1308	654	2	525|519|664|165|534|89|27|7	0	0	0	-307.17	2.07	0.74
dtR_KO	P68104	EEF1A1	65|45	110	55	2	78|20|39|24|17|127|74|87	0	0	0	-141.59	0.94	0.74
dtR_KO	P68363	TUBA1B	53|28	81	40.5	2	71|26|29|8|21|70|60|76	0	0	0	-122.17	0.9	0.74
dtR_KO	Q06830	PRDX1	44|31	75	37.5	2	45|101|78|19|12|12|14|11	0	0	0	-84.05	1.03	0.74
dtR_KO	Q96RQ3	MCCC1	365|171	536	268	2	482|269|330|81|294|26|33|56	0	0	0	-444.88	1.36	0.74
dtR_KO	A8MWD9	SNRPGP15	1|0	1	0.5	2	0|0|0|0|0|3|3|4	0	0	0	-6.01	0.4	0.75
dtR_KO	B3KU38	IQCJ-SCHIP1	1|0	1	0.5	2	0|0|0|0|0|4|1|3	0	0	0	-4.8	0.5	0.75
dtR_KO	O00170	AIP	1|0	1	0.5	2	2|0|0|0|0|2|0|1	0	0	0	-4.05	0.8	0.75
dtR_KO	O00303	EIF3F	1|0	1	0.5	2	1|1|0|0|0|6|4|8	0	0	0	-11.13	0.2	0.75
dtR_KO	O00571	DDX3X	5|2	7	3.5	2	4|2|1|0|3|91|71|91	0	0	0	-135.96	0.11	0.75
dtR_KO	O15067	PFAS	1|0	1	0.5	2	1|2|0|0|0|8|6|1	0	0	0	-9.94	0.22	0.75
dtR_KO	O15355	PPM1G	4|1	5	2.5	2	1|0|0|0|0|21|15|23	0	0	0	-28.92	0.33	0.75
dtR_KO	O15371	EIF3D	1|1	2	1	2	0|0|0|0|0|22|15|23	0	0	0	-28.9	0.13	0.75
dtR_KO	O43143	DHX15	15|0	15	7.5	2	16|2|2|0|2|48|43|52	0	0	0	-90.57	0.36	0.75
dtR_KO	O43670	ZNF207	1|0	1	0.5	2	0|0|0|0|0|5|4|3	0	0	0	-7.09	0.33	0.75
dtR_KO	O43707	ACTN4	1|1	2	1	2	3|0|0|0|0|3|7|7	0	0	0	-8.82	0.4	0.75
dtR_KO	O43847	NRDC	1|0	1	0.5	2	2|0|0|0|0|0|1|0	0	0	0	-3.15	1.33	0.75
dtR_KO	O75131	CPNE3	1|0	1	0.5	2	0|0|0|0|0|4|0|0	0	0	0	-3.78	1	0.75
dtR_KO	O75369	FLNB	1|0	1	0.5	2	4|2|1|0|2|8|24|13	0	0	0	-29.25	0.07	0.75
dtR_KO	O75487	GPC4	1|0	1	0.5	2	0|0|0|0|0|0|0|0	0	0	0	-2.14	5	0.75
dtR_KO	O75663	TIPRL	1|0	1	0.5	2	1|0|0|0|0|40|26|28	0	0	0	-51.57	0.04	0.75
dtR_KO	O76003	GLRX3	1|0	1	0.5	2	0|0|0|0|0|3|2|1	0	0	0	-4.59	0.67	0.75
dtR_KO	O94763	URI1	1|0	1	0.5	2	1|0|1|1|0|12|18|11	0	0	0	-23.74	0.09	0.75
dtR_KO	O95425	SVIL	0|1	1	0.5	2	0|0|0|0|0|13|19|21	0	0	0	-28.53	0.08	0.75
dtR_KO	O95433	AHSA1	3|0	3	1.5	2	5|2|0|0|0|16|13|23	0	0	0	-31.91	0.2	0.75
dtR_KO	O95613	PCNT	0|1	1	0.5	2	0|0|0|0|0|15|69|7	0	0	0	-48.91	0.04	0.75
dtR_KO	O95793	STAU1	4|0	4	2	2	5|2|1|0|0|85|63|67	0	0	0	-122.73	0.07	0.75
dtR_KO	P00338	LDHA	2|0	2	1	2	2|0|2|1|0|14|13|11	0	0	0	-23.29	0.19	0.75
dtR_KO	P00558	PGK1	1|0	1	0.5	2	3|0|0|0|0|3|3|0	0	0	0	-5.49	0.44	0.75
dtR_KO	P00761		264|141	405	202.5	2	327|346|254|261|262|26|62|47	0	0	0	-501.81	1.02	0.75
dtR_KO	P00883	ALDOA	1|0	1	0.5	2	4|0|4|4|0|1|0|0	0	0	0	-7.73	0.31	0.75
dtR_KO	P04040	CAT	1|1	2	1	2	0|4|6|0|1|1|0|1	0	0	0	-5.78	0.62	0.75
dtR_KO	P04083	ANXA1	8|3	11	5.5	2	22|5|7|0|2|12|19|15	0	0	0	-35.5	0.54	0.75
dtR_KO	P04156	PRNP	1|0	1	0.5	2	0|0|0|0|0|0|0|0	0	0	0	-2.14	5	0.75
dtR_KO	P04264	KRT1	624|557	1181	590.5	2	359|779|1274|219|440|62|40|14	0	0	0	-621.61	1.48	0.75
dtR_KO	P04439	HLA-A	1|0	1	0.5	2	0|0|0|0|0|2|0|0	0	0	0	-2.72	2	0.75
dtR_KO	P04792	HSPB1	1|1	2	1	2	5|5|4|1|3|0|0|0	0	0	0	-8	0.44	0.75
dtR_KO	P05067	APP	1|1	2	1	2	1|0|0|0|0|0|0|0	0	0	0	0.06	8	0.75
dtR_KO	P05141	SLC25A5	5|1	6	3	2	6|7|1|0|3|5|16|6	0	0	0	-20.98	0.55	0.75
dtR_KO	P05165	PCCA	494|438	932	466	2	594|439|698|232|332|100|90|114	0	0	0	-525.76	1.43	0.75
dtR_KO	P05198	EIF2S1	1|1	2	1	2	2|0|1|0|0|0|0|2	0	0	0	-2.36	1.6	0.75
dtR_KO	P06702	S100A9	1|0	1	0.5	2	0|0|0|0|3|0|0|0	0	0	0	-3.25	1.33	0.75
dtR_KO	P06709	BirA	1022|483	1505	752.5	2	770|118|506|182|1015|1878|1869|1504	0	0	0	#NAME?	0.77	0.75
dtR_KO	P06733	ENO1	8|2	10	5	2	10|9|7|3|4|19|10|3	0	0	0	-29.44	0.62	0.75
dtR_KO	P06748	NPM1	7|11	18	9	2	14|7|3|4|14|49|52|79	0	0	0	-97.82	0.32	0.75
dtR_KO	P07339	CTSD	1|0	1	0.5	2	1|1|4|1|1|0|0|0	0	0	0	-5.01	0.5	0.75
dtR_KO	P07814	EPRS1	4|0	4	2	2	3|3|0|0|0|23|50|20	0	0	0	-53.7	0.16	0.75
dtR_KO	P07900	HSP90AA1	12|3	15	7.5	2	12|18|5|5|6|17|18|21	0	0	0	-46.32	0.59	0.75
dtR_KO	P08237	PFKM	1|0	1	0.5	2	0|0|0|0|0|18|17|10	0	0	0	-24.2	0.09	0.75
dtR_KO	P08670	VIM	25|6	31	15.5	2	19|13|17|4|9|133|165|147	0	0	0	-255.04	0.24	0.75
dtR_KO	P08727	KRT19	0|3	3	1.5	2	2|31|0|0|1|3|7|6	0	0	0	-26.68	0.24	0.75
dtR_KO	P08779	KRT16	21|22	43	21.5	2	18|82|26|21|61|0|0|0	0	0	0	-61.56	0.83	0.75
dtR_KO	P09651	HNRNPA1	14|2	16	8	2	12|4|3|1|7|134|79|91	0	0	0	-173.54	0.19	0.75
dtR_KO	P09874	PARP1	1|0	1	0.5	2	0|1|0|0|0|238|252|244	0	0	0	-409.47	0.01	0.75
dtR_KO	P0C0S8	H2AC11	4|3	7	3.5	2	13|5|5|0|1|12|7|25	0	0	0	-28.21	0.41	0.75
dtR_KO	P0DMV8	HSPA1A	4|3	7	3.5	2	6|2|5|5|4|111|88|126	0	0	0	-178.32	0.08	0.75
dtR_KO	P10599	TXN	21|16	37	18.5	2	28|42|40|8|6|26|24|24	0	0	0	-66.35	0.75	0.75
dtR_KO	P11021	HSPA5	9|2	11	5.5	2	13|2|6|2|5|36|42|27	0	0	0	-65.19	0.33	0.75
dtR_KO	P11142	HSPA8	31|39	70	35	2	32|21|52|34|51|109|96|79	0	0	0	-171.7	0.59	0.75
dtR_KO	P11388	TOP2A	2|0	2	1	2	0|0|0|0|0|7|37|29	0	0	0	-39.21	0.11	0.75
dtR_KO	P11413	G6PD	1|0	1	0.5	2	1|0|0|0|0|32|23|28	0	0	0	-45.49	0.05	0.75
dtR_KO	P11498	PC	1541|1242	2783	1391.5	2	1808|1012|1304|497|1517|162|176|220	0	0	0	#NAME?	1.66	0.75
dtR_KO	P11586	MTHFD1	1|1	2	1	2	3|1|0|0|0|21|24|13	0	0	0	-30.08	0.13	0.75
dtR_KO	P13591	NCAM1	1|0	1	0.5	2	0|0|0|0|0|2|1|4	0	0	0	-5.15	0.57	0.75
dtR_KO	P13639	EEF2	26|16	42	21	2	25|14|13|4|9|145|112|89	0	0	0	-173.12	0.41	0.75
dtR_KO	P14618	PKM	8|13	21	10.5	2	11|11|18|8|15|45|37|39	0	0	0	-75.89	0.46	0.75
dtR_KO	P14866	HNRNPL	11|7	18	9	2	17|6|9|3|11|17|21|25	0	0	0	-40.52	0.66	0.75
dtR_KO	P15170	GSPT1	5|0	5	2.5	2	4|4|0|0|0|286|281|190	0	0	0	-426.29	0.03	0.75
dtR_KO	P15880	RPS2	1|1	2	1	2	0|1|0|0|0|27|27|23	0	0	0	-38.56	0.1	0.75
dtR_KO	P16403	H1-2	0|1	1	0.5	2	0|3|0|0|0|1|1|1	0	0	0	-4.52	0.67	0.75
dtR_KO	P17096	HMGA1	0|8	8	4	2	38|47|0|0|0|4|3|5	0	0	0	-52.48	0.33	0.75
dtR_KO	P17844	DDX5	11|5	16	8	2	7|3|1|2|8|76|44|48	0	0	0	-85.79	0.34	0.75
dtR_KO	P17987	TCP1	5|0	5	2.5	2	6|1|2|0|0|37|36|37	0	0	0	-64.97	0.17	0.75
dtR_KO	P19013	KRT4	0|1	1	0.5	2	0|28|0|0|2|0|0|0	0	0	0	-15.7	0.13	0.75
dtR_KO	P19525	EIF2AK2	1|0	1	0.5	2	0|0|0|0|0|3|4|5	0	0	0	-7.09	0.33	0.75
dtR_KO	P21333	FLNA	25|4	29	14.5	2	24|10|5|3|4|408|494|359	0	0	0	-707.85	0.09	0.75
dtR_KO	P22102	GART	10|0	10	5	2	10|7|0|0|0|30|40|36	0	0	0	-67.23	0.33	0.75
dtR_KO	P22626	HNRNPA2B1	5|7	12	6	2	10|4|8|7|5|74|45|67	0	0	0	-102.42	0.22	0.75
dtR_KO	P22629	Streptavidin	1913|3043	4956	2478	2	1758|701|1269|724|1591|534|477|600	0	0	0	#NAME?	2.59	0.75
dtR_KO	P22735	TGM1	1|1	2	1	2	2|0|10|0|2|0|0|0	0	0	0	-6	0.57	0.75
dtR_KO	P23246	SFPQ	2|0	2	1	2	2|0|9|0|0|51|36|43	0	0	0	-77.13	0.06	0.75
dtR_KO	P23284	PPIB	0|1	1	0.5	2	2|0|1|0|9|0|0|0	0	0	0	-6.8	0.33	0.75
dtR_KO	P24534	EEF1B2	0|1	1	0.5	2	0|0|1|0|0|8|9|11	0	0	0	-15.77	0.14	0.75
dtR_KO	P26358	DNMT1	1|0	1	0.5	2	1|0|0|0|1|21|23|26	0	0	0	-38.87	0.06	0.75
dtR_KO	P26368	U2AF2	0|1	1	0.5	2	0|0|0|0|0|31|17|28	0	0	0	-41.05	0.05	0.75
dtR_KO	P26641	EEF1G	1|2	3	1.5	2	2|1|0|4|5|16|18|16	0	0	0	-30.35	0.19	0.75
dtR_KO	P27635	RPL10	1|1	2	1	2	1|0|0|0|1|0|3|0	0	0	0	-2.17	1.6	0.75
dtR_KO	P27816	MAP4	8|1	9	4.5	2	15|6|1|0|0|387|314|367	0	0	0	-602.45	0.03	0.75
dtR_KO	P29966	MARCKS	0|1	1	0.5	2	1|0|0|0|1|28|24|28	0	0	0	-44.39	0.05	0.75
dtR_KO	P30041	PRDX6	4|2	6	3	2	4|0|1|3|4|14|12|14	0	0	0	-22.54	0.46	0.75
dtR_KO	P31948	STIP1	0|1	1	0.5	2	3|0|1|2|1|29|19|34	0	0	0	-48.28	0.04	0.75
dtR_KO	P32969	RPL9	5|1	6	3	2	4|0|2|2|0|25|17|16	0	0	0	-32.23	0.36	0.75
dtR_KO	P33993	MCM7	1|0	1	0.5	2	1|2|0|0|0|21|35|18	0	0	0	-41.65	0.05	0.75
dtR_KO	P34932	HSPA4	0|1	1	0.5	2	0|0|0|0|0|28|24|25	0	0	0	-41.65	0.05	0.75
dtR_KO	P35625	TIMP3	1|0	1	0.5	2	0|0|0|0|0|0|0|0	0	0	0	-2.14	5	0.75
dtR_KO	P35908	KRT2	254|234	488	244	2	182|349|848|122|168|13|14|8	0	0	0	-411.05	1.15	0.75
dtR_KO	P37802	TAGLN2	0|2	2	1	2	5|3|0|0|0|164|97|91	0	0	0	-199.2	0.02	0.75
dtR_KO	P38606	ATP6V1A	1|0	1	0.5	2	0|0|0|0|0|60|28|17	0	0	0	-56.85	0.04	0.75
dtR_KO	P38646	HSPA9	0|5	5	2.5	2	2|0|3|6|23|10|16|16	0	0	0	-41.55	0.26	0.75
dtR_KO	P39880	CUX1	3|2	5	2.5	2	4|2|15|1|16|26|42|28	0	0	0	-65.85	0.15	0.75
dtR_KO	P40227	CCT6A	1|1	2	1	2	4|0|0|0|0|27|23|27	0	0	0	-40.14	0.1	0.75
dtR_KO	P41252	IARS1	1|0	1	0.5	2	2|0|0|0|0|0|4|0	0	0	0	-4.71	0.67	0.75
dtR_KO	P45974	USP5	3|0	3	1.5	2	2|1|0|0|1|60|63|59	0	0	0	-102.06	0.06	0.75
dtR_KO	P46013	MKI67	35|2	37	18.5	2	7|2|0|1|0|253|369|315	0	0	0	-516.79	0.16	0.75
dtR_KO	P46087	NOP2	1|0	1	0.5	2	1|0|0|0|0|6|13|17	0	0	0	-19.9	0.11	0.75
dtR_KO	P46777	RPL5	4|4	8	4	2	4|0|6|2|0|10|12|13	0	0	0	-16.2	0.68	0.75
dtR_KO	P46779	RPL28	0|1	1	0.5	2	2|1|0|0|0|0|0|0	0	0	0	-3.15	1.33	0.75
dtR_KO	P48643	CCT5	4|2	6	3	2	3|0|0|0|5|71|57|49	0	0	0	-93.11	0.13	0.75
dtR_KO	P49189	ALDH9A1	1|1	2	1	2	0|0|0|0|0|3|1|0	0	0	0	-1.54	2	0.75
dtR_KO	P49327	FASN	15|2	17	8.5	2	11|1|2|0|0|202|250|187	0	0	0	-352.56	0.1	0.75
dtR_KO	P49368	CCT3	3|0	3	1.5	2	2|0|0|0|0|14|16|3	0	0	0	-18.73	0.34	0.75
dtR_KO	P49588	AARS1	0|1	1	0.5	2	2|0|0|0|0|13|3|6	0	0	0	-12.81	0.17	0.75
dtR_KO	P49915	GMPS	6|0	6	3	2	7|1|0|1|1|10|12|22	0	0	0	-29.31	0.44	0.75
dtR_KO	P50443	SLC26A2	1|0	1	0.5	2	1|0|0|0|0|0|0|0	0	0	0	-2.23	4	0.75
dtR_KO	P50747	HLCS	0|7	7	3.5	2	1|0|6|7|2|53|41|47	0	0	0	-86.07	0.18	0.75
dtR_KO	P50990	CCT8	33|1	34	17	2	5|1|1|4|2|585|372|429	0	0	0	#NAME?	0.1	0.75
dtR_KO	P50991	CCT4	1|1	2	1	2	4|2|0|1|0|7|9|9	0	0	0	-14.7	0.25	0.75
dtR_KO	P51610	HCFC1	1|0	1	0.5	2	5|1|0|0|0|106|119|111	0	0	0	-189.2	0.01	0.75
dtR_KO	P51858	HDGF	4|0	4	2	2	3|1|0|0|0|20|19|29	0	0	0	-38.88	0.22	0.75
dtR_KO	P52272	HNRNPM	7|2	9	4.5	2	15|4|3|1|8|88|69|86	0	0	0	-142.13	0.13	0.75
dtR_KO	P52597	HNRNPF	10|5	15	7.5	2	8|0|5|4|19|100|66|69	0	0	0	-129.82	0.22	0.75
dtR_KO	P52907	CAPZA1	1|0	1	0.5	2	1|0|0|0|0|9|4|4	0	0	0	-9.88	0.22	0.75
dtR_KO	P53396	ACLY	5|0	5	2.5	2	1|0|1|0|0|16|24|21	0	0	0	-34.07	0.32	0.75
dtR_KO	P53985	SLC16A1	1|0	1	0.5	2	0|0|1|0|0|0|2|1	0	0	0	-3.56	1	0.75
dtR_KO	P53999	SUB1	0|3	3	1.5	2	1|8|2|1|2|11|7|8	0	0	0	-21.97	0.3	0.75
dtR_KO	P54687	BCAT1	1|0	1	0.5	2	3|2|0|0|0|0|0|0	0	0	0	-4.17	0.8	0.75
dtR_KO	P55265	ADAR	2|0	2	1	2	3|3|0|0|1|63|68|87	0	0	0	-123.8	0.04	0.75
dtR_KO	P58876	H2BC5	6|3	9	4.5	2	8|9|11|8|6|13|9|15	0	0	0	-34.75	0.46	0.75
dtR_KO	P60660	MYL6	1|1	2	1	2	1|0|2|3|5|8|3|2	0	0	0	-10.91	0.33	0.75
dtR_KO	P60866	RPS20	0|2	2	1	2	1|0|2|3|2|2|3|3	0	0	0	-9.36	0.5	0.75
dtR_KO	P61204	ARF3	1|0	1	0.5	2	1|0|0|0|0|15|10|12	0	0	0	-20.54	0.11	0.75
dtR_KO	P61247	RPS3A	2|2	4	2	2	3|0|1|0|0|13|11|19	0	0	0	-19.79	0.34	0.75
dtR_KO	P61626	LYZ	0|1	1	0.5	2	1|1|2|0|2|0|0|0	0	0	0	-4.42	0.67	0.75
dtR_KO	P61758	VBP1	2|0	2	1	2	1|0|0|0|0|23|19|22	0	0	0	-35.03	0.12	0.75
dtR_KO	P61978	HNRNPK	17|1	18	9	2	23|9|1|0|6|113|79|100	0	0	0	-178.06	0.22	0.75
dtR_KO	P62249	RPS16	0|1	1	0.5	2	1|0|2|1|5|0|0|0	0	0	0	-5.39	0.44	0.75
dtR_KO	P62424	RPL7A	3|0	3	1.5	2	6|1|3|3|0|4|4|5	0	0	0	-14.81	0.46	0.75
dtR_KO	P62826	RAN	7|4	11	5.5	2	10|13|11|5|3|13|8|9	0	0	0	-28.81	0.61	0.75
dtR_KO	P62979	RPS27A	9|8	17	8.5	2	10|7|12|6|2|10|17|20	0	0	0	-26.82	0.81	0.75
dtR_KO	P63220	RPS21	0|1	1	0.5	2	1|1|1|0|3|2|3|1	0	0	0	-7.38	0.33	0.75
dtR_KO	P63241	EIF5A	2|3	5	2.5	2	4|4|6|3|7|23|15|15	0	0	0	-35.6	0.26	0.75
dtR_KO	P78371	CCT2	1|0	1	0.5	2	1|0|1|0|0|49|34|23	0	0	0	-58.68	0.04	0.75
dtR_KO	P78527	PRKDC	2|0	2	1	2	4|2|1|1|0|11|22|8	0	0	0	-26.42	0.16	0.75
dtR_KO	P82094	TMF1	1|0	1	0.5	2	1|0|1|0|0|24|32|22	0	0	0	-43.24	0.05	0.75
dtR_KO	Q01780	EXOSC10	1|0	1	0.5	2	2|1|0|0|0|98|90|125	0	0	0	-174.62	0.01	0.75
dtR_KO	Q03001	DST	1|0	1	0.5	2	1|0|0|0|0|8|18|1	0	0	0	-14.89	0.14	0.75
dtR_KO	Q05519	SRSF11	1|2	3	1.5	2	2|0|0|1|1|4|5|6	0	0	0	-8.52	0.63	0.75
dtR_KO	Q06124	PTPN11	5|0	5	2.5	2	7|1|0|0|1|21|16|19	0	0	0	-35.22	0.31	0.75
dtR_KO	Q06330	RBPJ	1|0	1	0.5	2	2|0|0|0|0|0|0|0	0	0	0	-2.72	2	0.75
dtR_KO	Q07955	SRSF1	1|0	1	0.5	2	2|2|3|1|6|0|0|0	0	0	0	-8.29	0.29	0.75
dtR_KO	Q08211	DHX9	26|2	28	14	2	25|7|1|1|1|64|76|80	0	0	0	-131.72	0.44	0.75
dtR_KO	Q08945	SSRP1	1|0	1	0.5	2	0|0|0|0|0|22|22|32	0	0	0	-41.06	0.05	0.75
dtR_KO	Q12849	GRSF1	1|1	2	1	2	0|0|1|0|0|8|3|3	0	0	0	-6.67	0.53	0.75
dtR_KO	Q13085	ACACA	3355|2702	6057	3028.5	2	4121|2009|4026|1345|1242|171|180|235	0	0	0	#NAME?	1.82	0.75
dtR_KO	Q13151	HNRNPA0	3|1	4	2	2	7|3|1|2|0|6|5|3	0	0	0	-12.58	0.59	0.75
dtR_KO	Q13185	CBX3	1|0	1	0.5	2	2|0|0|2|1|8|4|4	0	0	0	-11.85	0.19	0.75
dtR_KO	Q13247	SRSF6	2|0	2	1	2	4|2|3|1|5|1|0|1	0	0	0	-9.87	0.47	0.75
dtR_KO	Q13310	PABPC4	2|0	2	1	2	2|1|0|0|0|13|10|10	0	0	0	-19.51	0.22	0.75
dtR_KO	Q13428	TCOF1	0|1	1	0.5	2	0|1|0|0|1|93|135|179	0	0	0	-226.62	0.01	0.75
dtR_KO	Q13547	HDAC1	1|0	1	0.5	2	1|0|0|0|0|2|3|2	0	0	0	-5.1	0.5	0.75
dtR_KO	Q13838	DDX39B	4|1	5	2.5	2	4|3|2|0|1|16|10|21	0	0	0	-27.51	0.35	0.75
dtR_KO	Q14103	HNRNPD	1|1	2	1	2	2|0|0|2|1|5|1|5	0	0	0	-7.03	0.5	0.75
dtR_KO	Q14247	CTTN	1|0	1	0.5	2	3|5|0|0|0|77|52|59	0	0	0	-107.65	0.02	0.75
dtR_KO	Q14258	TRIM25	2|0	2	1	2	2|2|0|0|0|75|61|61	0	0	0	-110.4	0.04	0.75
dtR_KO	Q14318	FKBP8	0|1	1	0.5	2	1|0|0|0|2|5|4|5	0	0	0	-9.62	0.24	0.75
dtR_KO	Q14498	RBM39	1|1	2	1	2	0|2|0|0|0|16|9|17	0	0	0	-20.58	0.18	0.75
dtR_KO	Q14566	MCM6	1|0	1	0.5	2	2|0|0|0|0|6|7|6	0	0	0	-11.71	0.19	0.75
dtR_KO	Q14677	CLINT1	0|1	1	0.5	2	0|0|0|0|0|65|58|57	0	0	0	-98.69	0.02	0.75
dtR_KO	Q14694	USP10	1|0	1	0.5	2	0|0|0|0|0|8|21|17	0	0	0	-24.72	0.09	0.75
dtR_KO	Q14739	LBR	1|0	1	0.5	2	1|0|0|0|0|68|63|75	0	0	0	-113.77	0.02	0.75
dtR_KO	Q14789	GOLGB1	1|0	1	0.5	2	1|1|1|0|0|0|4|0	0	0	0	-5.11	0.57	0.75
dtR_KO	Q14839	CHD4	1|0	1	0.5	2	1|0|0|0|0|63|136|114	0	0	0	-173.44	0.01	0.75
dtR_KO	Q14978	NOLC1	0|2	2	1	2	0|2|0|0|0|22|14|32	0	0	0	-37.81	0.11	0.75
dtR_KO	Q14980	NUMA1	2|3	5	2.5	2	2|0|2|1|0|30|79|40	0	0	0	-76.1	0.13	0.75
dtR_KO	Q15056	EIF4H	0|1	1	0.5	2	0|0|0|0|0|16|8|13	0	0	0	-19.9	0.11	0.75
dtR_KO	Q15061	WDR43	1|0	1	0.5	2	1|0|0|0|1|4|0|5	0	0	0	-6.53	0.36	0.75
dtR_KO	Q15233	NONO	8|0	8	4	2	11|8|29|1|1|128|77|77	0	0	0	-183.77	0.1	0.75
dtR_KO	Q15287	RNPS1	2|1	3	1.5	2	5|0|0|1|2|4|6|3	0	0	0	-9.6	0.57	0.75
dtR_KO	Q15365	PCBP1	6|4	10	5	2	9|6|4|2|2|59|27|34	0	0	0	-64.34	0.28	0.75
dtR_KO	Q15366	PCBP2	12|4	16	8	2	13|15|2|2|4|99|45|51	0	0	0	-111.4	0.28	0.75
dtR_KO	Q15417	CNN3	1|0	1	0.5	2	1|0|0|0|0|82|49|56	0	0	0	-103.12	0.02	0.75
dtR_KO	Q15643	TRIP11	1|0	1	0.5	2	0|0|0|0|1|0|2|0	0	0	0	-3.15	1.33	0.75
dtR_KO	Q15654	TRIP6	1|0	1	0.5	2	1|0|0|0|0|34|24|21	0	0	0	-43.21	0.05	0.75
dtR_KO	Q15717	ELAVL1	0|1	1	0.5	2	0|1|0|0|1|1|4|3	0	0	0	-6.15	0.4	0.75
dtR_KO	Q15843	NEDD8	1|0	1	0.5	2	1|2|0|0|0|7|3|2	0	0	0	-8.79	0.27	0.75
dtR_KO	Q16352	INA	1|0	1	0.5	2	0|0|0|0|0|0|2|1	0	0	0	-3.15	1.33	0.75
dtR_KO	Q16643	DBN1	1|0	1	0.5	2	1|1|0|0|1|6|14|15	0	0	0	-20.55	0.11	0.75
dtR_KO	Q2NKX8	ERCC6L	2|0	2	1	2	0|0|0|0|0|66|85|81	0	0	0	-127.66	0.03	0.75
dtR_KO	Q3YEC7	RABL6	0|1	1	0.5	2	0|0|0|0|0|17|12|17	0	0	0	-24.79	0.09	0.75
dtR_KO	Q4VCS5	AMOT	1|0	1	0.5	2	0|0|0|0|0|42|42|53	0	0	0	-74.75	0.03	0.75
dtR_KO	Q5T7W7	TSTD2	0|1	1	0.5	2	0|0|0|0|0|23|23|37	0	0	0	-44.88	0.05	0.75
dtR_KO	Q5T9A4	ATAD3B	1|0	1	0.5	2	0|0|0|0|0|0|2|1	0	0	0	-3.15	1.33	0.75
dtR_KO	Q5VT06	CEP350	1|0	1	0.5	2	0|0|0|0|0|46|98|72	0	0	0	-118.67	0.02	0.75
dtR_KO	Q6FI81	CIAPIN1	3|0	3	1.5	2	4|4|0|0|0|41|21|20	0	0	0	-48.81	0.13	0.75
dtR_KO	Q6IBW4	NCAPH2	1|1	2	1	2	0|1|0|0|0|0|3|2	0	0	0	-2.64	1.33	0.75
dtR_KO	Q6IQ21	ZNF770	1|0	1	0.5	2	0|0|0|0|0|0|1|1	0	0	0	-2.68	2	0.75
dtR_KO	Q6ZV73	FGD6	1|0	1	0.5	2	0|0|0|0|0|0|2|0	0	0	0	-2.72	2	0.75
dtR_KO	Q70CQ2	USP34	1|0	1	0.5	2	0|0|0|0|0|0|2|0	0	0	0	-2.72	2	0.75
dtR_KO	Q71RC2	LARP4	1|0	1	0.5	2	0|0|0|0|0|9|7|11	0	0	0	-14.58	0.15	0.75
dtR_KO	Q7L5N1	COPS6	0|1	1	0.5	2	1|0|0|0|0|5|4|0	0	0	0	-5.88	0.4	0.75
dtR_KO	Q7Z2W4	ZC3HAV1	1|1	2	1	2	0|0|1|0|0|53|44|56	0	0	0	-79.86	0.05	0.75
dtR_KO	Q7Z2Z2	EFL1	0|1	1	0.5	2	0|0|0|1|0|0|3|1	0	0	0	-4.12	0.8	0.75
dtR_KO	Q7Z6E9	RBBP6	0|2	2	1	2	1|1|2|1|2|34|57|60	0	0	0	-86.5	0.05	0.75
dtR_KO	Q86UU1	PHLDB1	1|0	1	0.5	2	0|0|0|0|0|0|1|2	0	0	0	-3.15	1.33	0.75
dtR_KO	Q86V15	CASZ1	0|1	1	0.5	2	0|0|0|0|0|0|3|0	0	0	0	-3.25	1.33	0.75
dtR_KO	Q8IU81	IRF2BP1	1|0	1	0.5	2	0|0|0|0|1|4|2|2	0	0	0	-5.55	0.44	0.75
dtR_KO	Q8IYB3	SRRM1	1|3	4	2	2	1|2|2|1|1|3|9|11	0	0	0	-13.8	0.53	0.75
dtR_KO	Q8NC51	SERBP1	7|4	11	5.5	2	16|5|3|1|4|150|109|146	0	0	0	-222.35	0.1	0.75
dtR_KO	Q8NDI1	EHBP1	0|1	1	0.5	2	0|0|0|0|0|23|56|34	0	0	0	-61.36	0.04	0.75
dtR_KO	Q8TA86	RP9	3|0	3	1.5	2	4|4|0|0|0|16|14|19	0	0	0	-30.86	0.21	0.75
dtR_KO	Q8TCG1	CIP2A	1|1	2	1	2	1|0|2|2|1|32|49|22	0	0	0	-55.28	0.07	0.75
dtR_KO	Q8TDN6	BRIX1	3|2	5	2.5	2	5|0|1|2|0|3|5|9	0	0	0	-9.39	0.8	0.75
dtR_KO	Q8TF72	SHROOM3	8|4	12	6	2	4|13|8|11|1|18|23|16	0	0	0	-39.48	0.51	0.75
dtR_KO	Q8WVT3	TRAPPC12	1|1	2	1	2	1|0|0|0|0|2|5|1	0	0	0	-3.87	0.89	0.75
dtR_KO	Q8WXI9	GATAD2B	1|0	1	0.5	2	0|0|0|0|0|53|40|53	0	0	0	-79.76	0.03	0.75
dtR_KO	Q92576	PHF3	4|3	7	3.5	2	1|2|1|0|0|14|38|25	0	0	0	-34.38	0.35	0.75
dtR_KO	Q92598	HSPH1	3|2	5	2.5	2	5|1|0|2|6|38|54|41	0	0	0	-72.53	0.14	0.75
dtR_KO	Q92769	HDAC2	2|0	2	1	2	0|2|0|0|0|17|11|10	0	0	0	-21.44	0.2	0.75
dtR_KO	Q92804	TAF15	1|3	4	2	2	5|4|2|0|0|72|45|87	0	0	0	-113.56	0.07	0.75
dtR_KO	Q92841	DDX17	5|0	5	2.5	2	3|0|0|0|1|22|12|18	0	0	0	-30.14	0.36	0.75
dtR_KO	Q92945	KHSRP	19|3	22	11	2	23|19|3|4|24|57|64|67	0	0	0	-131.55	0.34	0.75
dtR_KO	Q96PK6	RBM14	5|0	5	2.5	2	0|0|0|0|0|22|14|29	0	0	0	-34.95	0.31	0.75
dtR_KO	Q99439	CNN2	1|0	1	0.5	2	2|3|0|0|0|21|10|8	0	0	0	-23.71	0.09	0.75
dtR_KO	Q99614	TTC1	0|1	1	0.5	2	0|0|0|0|0|29|19|26	0	0	0	-39.94	0.05	0.75
dtR_KO	Q99661	KIF2C	1|0	1	0.5	2	0|0|0|0|0|4|7|5	0	0	0	-8.76	0.25	0.75
dtR_KO	Q99832	CCT7	2|1	3	1.5	2	0|0|0|1|0|10|7|6	0	0	0	-10.43	0.5	0.75
dtR_KO	Q99961	SH3GL1	1|0	1	0.5	2	1|1|0|0|0|50|28|35	0	0	0	-62.57	0.03	0.75
dtR_KO	Q9BSC4	NOL10	1|0	1	0.5	2	0|0|0|0|0|0|1|8	0	0	0	-4.94	0.44	0.75
dtR_KO	Q9BU76	MMTAG2	0|1	1	0.5	2	0|0|0|0|0|16|11|11	0	0	0	-20.5	0.11	0.75
dtR_KO	Q9BV38	WDR18	1|1	2	1	2	0|0|0|0|6|26|13|16	0	0	0	-29.54	0.13	0.75
dtR_KO	Q9BWU0	SLC4A1AP	1|0	1	0.5	2	0|0|0|0|0|23|24|23	0	0	0	-37.84	0.06	0.75
dtR_KO	Q9GZR7	DDX24	1|0	1	0.5	2	0|0|0|0|0|2|5|3	0	0	0	-5.94	0.4	0.75
dtR_KO	Q9H7E9	C8orf33	1|0	1	0.5	2	0|2|0|0|0|0|0|0	0	0	0	-2.72	2	0.75
dtR_KO	Q9HB71	CACYBP	2|2	4	2	2	1|1|6|1|0|20|14|19	0	0	0	-27.47	0.26	0.75
dtR_KO	Q9HC38	GLOD4	3|0	3	1.5	2	4|0|0|0|0|15|5|8	0	0	0	-17.15	0.38	0.75
dtR_KO	Q9HCJ0	TNRC6C	1|0	1	0.5	2	0|0|0|0|0|8|9|1	0	0	0	-9.71	0.22	0.75
dtR_KO	Q9NR30	DDX21	5|0	5	2.5	2	7|2|0|0|1|22|21|33	0	0	0	-46.76	0.23	0.75
dtR_KO	Q9NV06	DCAF13	1|0	1	0.5	2	0|0|0|1|0|3|5|1	0	0	0	-5.98	0.4	0.75
dtR_KO	Q9NVP2	ASF1B	1|0	1	0.5	2	0|0|0|0|1|21|11|9	0	0	0	-22.47	0.1	0.75
dtR_KO	Q9NX08	COMMD8	1|0	1	0.5	2	0|0|0|0|0|23|20|12	0	0	0	-29.64	0.07	0.75
dtR_KO	Q9NX40	OCIAD1	1|0	1	0.5	2	0|2|0|0|0|6|2|0	0	0	0	-5.85	0.4	0.75
dtR_KO	Q9NYF8	BCLAF1	0|1	1	0.5	2	1|1|0|0|0|57|79|63	0	0	0	-110.38	0.02	0.75
dtR_KO	Q9NZI8	IGF2BP1	1|0	1	0.5	2	1|0|0|0|0|2|2|4	0	0	0	-5.55	0.44	0.75
dtR_KO	Q9P2E9	RRBP1	0|1	1	0.5	2	0|0|0|0|0|3|1|0	0	0	0	-3.69	1	0.75
dtR_KO	Q9UHD1	CHORDC1	2|5	7	3.5	2	3|0|8|5|0|22|14|17	0	0	0	-31.21	0.41	0.75
dtR_KO	Q9UHD8	SEPTIN9	1|0	1	0.5	2	0|0|0|0|1|35|42|33	0	0	0	-60.42	0.04	0.75
dtR_KO	Q9UHI6	DDX20	1|0	1	0.5	2	0|0|1|0|0|6|10|6	0	0	0	-12.73	0.17	0.75
dtR_KO	Q9UL25	RAB21	1|0	1	0.5	2	1|1|0|1|0|1|1|4	0	0	0	-5.69	0.44	0.75
dtR_KO	Q9ULD9	ZNF608	1|0	1	0.5	2	0|0|2|1|1|6|9|9	0	0	0	-15.37	0.14	0.75
dtR_KO	Q9ULH7	MRTFB	1|0	1	0.5	2	0|0|0|0|0|13|6|11	0	0	0	-16.23	0.13	0.75
dtR_KO	Q9ULV4	CORO1C	1|0	1	0.5	2	1|0|0|0|0|35|33|38	0	0	0	-58.17	0.04	0.75
dtR_KO	Q9UMS4	PRPF19	1|1	2	1	2	1|2|1|1|6|0|1|0	0	0	0	-5.35	0.67	0.75
dtR_KO	Q9UN66	PCDHB8	1|0	1	0.5	2	0|0|0|0|0|0|0|0	0	0	0	-2.14	5	0.75
dtR_KO	Q9UN70	PCDHGC3	1|0	1	0.5	2	0|0|0|0|0|0|0|0	0	0	0	-2.14	5	0.75
dtR_KO	Q9UPT5	EXOC7	0|1	1	0.5	2	0|0|0|0|0|18|20|10	0	0	0	-25.67	0.08	0.75
dtR_KO	Q9UQ35	SRRM2	0|1	1	0.5	2	2|0|2|5|6|92|127|125	0	0	0	-198.75	0.01	0.75
dtR_KO	Q9Y266	NUDC	3|0	3	1.5	2	3|2|0|0|0|73|34|63	0	0	0	-95.92	0.07	0.75
dtR_KO	Q9Y2D8	SSX2IP	2|1	3	1.5	2	1|0|0|1|0|15|16|16	0	0	0	-23.14	0.24	0.75
dtR_KO	Q9Y2X3	NOP58	2|0	2	1	2	2|0|0|0|3|6|8|8	0	0	0	-14.87	0.3	0.75
dtR_KO	Q9Y305	ACOT9	1|0	1	0.5	2	1|0|0|0|0|1|0|0	0	0	0	-2.68	2	0.75
dtR_KO	Q9Y3F4	STRAP	1|1	2	1	2	2|1|1|2|7|11|8|17	0	0	0	-23.46	0.16	0.75
dtR_KO	Q9Y4R8	TELO2	0|1	1	0.5	2	0|0|0|0|0|24|29|6	0	0	0	-31.61	0.07	0.75
dtR_KO	Q9Y5A9	YTHDF2	1|0	1	0.5	2	2|0|1|0|0|21|19|21	0	0	0	-34.52	0.06	0.75
dtR_KO	Q9Y5B9	SUPT16H	1|0	1	0.5	2	4|0|0|0|0|42|37|44	0	0	0	-69.32	0.03	0.75
dtR_KO	Q9Y618	NCOR2	0|1	1	0.5	2	0|0|0|0|0|27|26|14	0	0	0	-36.09	0.06	0.75
dtR_KO	O43583	DENR	1|0	1	0.5	2	2|2|0|0|0|2|0|1	0	0	0	-4.89	0.57	0.75
dtR_KO	P02656	APOC3	1|0	1	0.5	2	2|5|0|3|1|0|0|0	0	0	0	-6.59	0.36	0.75
dtR_KO	P02751	FN1	1|0	1	0.5	2	0|0|0|0|0|2|0|0	0	0	0	-2.72	2	0.75
dtR_KO	P13693	TPT1	1|1	2	1	2	2|0|1|1|0|0|1|0	0	0	0	-2.42	1.6	0.75
dtR_KO	P42357	HAL	1|0	1	0.5	2	0|1|1|0|0|0|0|0	0	0	0	-2.68	2	0.75
dtR_KO	P57088	TMEM33	1|0	1	0.5	2	0|0|0|0|0|0|0|0	0	0	0	-2.14	5	0.75
dtR_KO	P63313	TMSB10	1|0	1	0.5	2	0|0|0|0|0|3|2|3	0	0	0	-4.93	0.5	0.75
dtR_KO	P84098	RPL19	1|2	3	1.5	2	2|2|1|2|2|1|3|3	0	0	0	-7.27	0.75	0.75
dtR_KO	Q13057	COASY	1|0	1	0.5	2	1|0|0|0|0|0|0|0	0	0	0	-2.23	4	0.75
dtR_KO	Q8WXA9	SREK1	1|1	2	1	2	1|2|0|0|0|1|1|2	0	0	0	-3.32	1.14	0.75
dtR_KO	Q9NWV8	BABAM1	1|0	1	0.5	2	0|0|0|0|0|2|1|1	0	0	0	-3.56	1	0.75
dtR_KO	Q9NZJ0	DTL	0|1	1	0.5	2	0|0|0|0|0|2|2|1	0	0	0	-4.05	0.8	0.75
dtR_KO	Q9P2S5	WRAP73	1|0	1	0.5	2	1|0|0|0|0|1|0|0	0	0	0	-2.68	2	0.75
dtR_KO	O60488	ACSL4	1|0	1	0.5	2	0|0|0|0|0|0|0|0	0	0	0	-2.14	5	0.75
dtR_KO	P18077	RPL35A	0|1	1	0.5	2	1|0|1|2|0|0|0|0	0	0	0	-3.56	1	0.75
dtR_KO	Q13643	FHL3	1|0	1	0.5	2	3|0|0|0|0|0|0|0	0	0	0	-3.25	1.33	0.75
dtR_KO	Q16363	LAMA4	1|0	1	0.5	2	0|0|0|0|0|0|0|0	0	0	0	-2.14	5	0.75
dtR_KO	P11166	SLC2A1	1|0	1	0.5	2	0|0|0|0|0|0|0|0	0	0	0	-2.14	5	0.75
dtR_KO	P62993	GRB2	1|0	1	0.5	2	1|0|0|0|0|0|0|0	0	0	0	-2.23	4	0.75
dtR_KO	Q01546	KRT76	0|1	1	0.5	2	0|0|0|0|0|0|0|0	0	0	0	-2.14	5	0.75
dtR_KO	Q3SY84	KRT71	0|1	1	0.5	2	1|1|2|2|2|0|0|0	0	0	0	-5.17	0.5	0.75
dtR_KO	P53701	HCCS	0|1	1	0.5	2	1|1|0|0|2|0|0|0	0	0	0	-3.56	1	0.75
dtR_KO	Q9BV57	ADI1	1|1	2	1	2	2|1|1|0|0|0|0|0	0	0	0	-2.02	2	0.75
dtR_KO	P53597	SUCLG1	1|0	1	0.5	2	2|1|0|0|0|0|0|0	0	0	0	-3.15	1.33	0.75
dtR_KO	Q92688	ANP32B	0|1	1	0.5	2	0|0|1|0|0|0|0|0	0	0	0	-2.23	4	0.75
dtR_KO	Q01650	SLC7A5	1|0	1	0.5	2	3|0|0|1|0|0|0|0	0	0	0	-3.69	1	0.75
dtR_KO	Q9Y5Y9	SCN10A	0|1	1	0.5	2	1|0|0|0|0|0|0|0	0	0	0	-2.23	4	0.75
dtR_KO	P29508	SERPINB3	1|1	2	1	2	0|0|1|0|0|0|0|0	0	0	0	0.06	8	0.75
dtR_KO	Q9H2D6	TRIOBP	1|0	1	0.5	2	1|0|0|0|0|2|0|2	0	0	0	-4.05	0.8	0.75
dtR_KO	P62837	UBE2D2	1|0	1	0.5	2	2|0|0|0|0|0|0|0	0	0	0	-2.72	2	0.75
dtR_KO	Q8N1I0	DOCK4	1|0	1	0.5	2	0|0|0|0|0|0|2|0	0	0	0	-2.72	2	0.75
dtR_KO	Q9BdtR_WT1	CDCA7	1|0	1	0.5	2	2|0|0|0|0|2|0|0	0	0	0	-3.64	1	0.75
dtR_KO	O43504	LAMTOR5	1|0	1	0.5	2	1|0|0|0|1|1|1|0	0	0	0	-3.58	1	0.75
dtR_KO	P11217	PYGM	1|0	1	0.5	2	1|0|0|0|0|0|0|0	0	0	0	-2.23	4	0.75
dtR_KO	P50748	KNTC1	1|0	1	0.5	2	0|0|0|0|0|0|1|0	0	0	0	-2.23	4	0.75
dtR_KO	Q49A88	CCDC14	1|0	1	0.5	2	0|0|0|0|0|1|0|1	0	0	0	-2.68	2	0.75
dtR_KO	Q15828	CST6	1|0	1	0.5	2	0|1|1|0|0|0|0|0	0	0	0	-2.68	2	0.75
dtR_KO	Q8WVV9	HNRNPLL	1|0	1	0.5	2	1|0|0|0|0|0|0|0	0	0	0	-2.23	4	0.75
dtR_KO	P61604	HSPE1	1|0	1	0.5	2	2|0|1|0|0|0|0|0	0	0	0	-3.15	1.33	0.75
dtR_KO	P16402	H1-3	0|1	1	0.5	2	1|4|0|0|3|0|0|0	0	0	0	-4.8	0.5	0.75
dtR_KO	O95678	KRT75	1|0	1	0.5	2	0|0|0|0|0|0|0|0	0	0	0	-2.14	5	0.75
dtR_KO	O14917	PCDH17	1|0	1	0.5	2	1|0|0|0|0|0|0|0	0	0	0	-2.23	4	0.75
dtR_KO	P25786	PSMA1	0|1	1	0.5	2	0|0|2|0|0|0|0|0	0	0	0	-2.72	2	0.75
dtR_KO	O75154	RAB11FIP3	1|0	1	0.5	2	0|0|0|0|0|1|1|1	0	0	0	-3.13	1.33	0.75
dtR_KO	Q6PRD1	GPR179	1|1	2	1	2	0|0|0|0|3|0|0|0	0	0	0	-0.87	2.67	0.75
dtR_KO	Q0P6D6	CCDC15	0|1	1	0.5	2	0|0|0|0|0|0|0|1	0	0	0	-2.23	4	0.75
dtR_KO	P51553	IDH3G	1|0	1	0.5	2	0|0|1|2|13|0|0|0	0	0	0	-8.31	0.25	0.75
dtR_KO	O75607	NPM3	1|0	1	0.5	2	0|0|0|0|1|0|0|1	0	0	0	-2.68	2	0.75
dtR_KO	P01012	SERPINB14	1|0	1	0.5	2	0|0|0|0|0|0|0|0	0	0	0	-2.14	5	0.75
dtR_KO	P48047	ATP5PO	1|1	2	1	2	1|0|0|0|2|0|0|0	0	0	0	-1.38	2.67	0.75
dtR_KO	Q13427	PPIG	1|0	1	0.5	2	0|0|0|0|0|0|0|1	0	0	0	-2.23	4	0.75
dtR_KO	Q9HCY8	S100A14	1|0	1	0.5	2	0|1|0|0|0|0|0|0	0	0	0	-2.23	4	0.75
dtR_KO	Q6PK04	CCDC137	0|1	1	0.5	2	0|0|0|0|0|0|0|0	0	0	0	-2.14	5	0.75
dtR_KO	P02668	CSN3	1|0	1	0.5	2	0|0|4|0|0|0|0|0	0	0	0	-3.78	1	0.75
dtR_KO	Q8NDC0	MAPK1IP1L	1|1	2	1	2	4|0|0|0|0|0|0|0	0	0	0	-1.18	2	0.75
dtR_KO	P00813	ADA	1|0	1	0.5	2	1|0|0|0|0|0|0|0	0	0	0	-2.23	4	0.75
dtR_KO	Q9H7B2	RPF2	0|1	1	0.5	2	0|0|0|0|0|0|0|0	0	0	0	-2.14	5	0.75
dtR_KO	P53634	CTSC	1|0	1	0.5	2	1|0|0|0|0|0|0|0	0	0	0	-2.23	4	0.75
dtR_KO	Q9H9T3	ELP3	0|1	1	0.5	2	0|0|0|1|0|1|0|1	0	0	0	-3.13	1.33	0.75
dtR_KO	Q92686	NRGN	1|0	1	0.5	2	1|1|0|0|0|0|0|0	0	0	0	-2.68	2	0.75
dtR_KO	O96008	TOMM40	0|1	1	0.5	2	0|0|1|0|0|0|1|0	0	0	0	-2.68	2	0.75
dtR_KO	P31949	S100A11	1|0	1	0.5	2	1|1|0|0|1|1|1|1	0	0	0	-4.48	0.67	0.75
dtR_KO	P06396	GSN	1|0	1	0.5	2	0|0|0|0|1|0|0|0	0	0	0	-2.23	4	0.75
dtR_KO	P07858	CTSB	1|0	1	0.5	2	0|4|0|0|0|0|0|0	0	0	0	-3.78	1	0.75
dtR_KO	Q8TBB5	KLHDC4	1|0	1	0.5	2	1|0|0|0|0|1|0|0	0	0	0	-2.68	2	0.75
dtR_KO	Q3B726	POLR1F	1|0	1	0.5	2	1|0|0|0|0|0|0|0	0	0	0	-2.23	4	0.75
dtR_KO	Q15084	PDIA6	1|0	1	0.5	2	0|1|0|0|0|0|0|0	0	0	0	-2.23	4	0.75
dtR_KO	P23490	LORICRIN	1|0	1	0.5	2	0|3|1|0|0|0|0|0	0	0	0	-3.69	1	0.75
dtR_KO	Q9BZL1	UBL5	0|1	1	0.5	2	1|0|0|0|0|0|0|0	0	0	0	-2.23	4	0.75
dtR_KO	Q9Y3C8	UFC1	1|0	1	0.5	2	0|0|0|0|0|0|0|0	0	0	0	-2.14	5	0.75
dtR_KO	P60880	SNAP25	0|1	1	0.5	2	0|0|0|0|0|0|1|0	0	0	0	-2.23	4	0.75
dtR_KO	P47895	ALDH1A3	1|0	1	0.5	2	0|0|0|0|0|0|0|0	0	0	0	-2.14	5	0.75
dtR_KO	Q86YV6	MYLK4	0|1	1	0.5	2	0|0|1|2|1|1|1|0	0	0	0	-4.48	0.67	0.75
dtR_KO	Q9BRJ7	NUDT16L1	1|0	1	0.5	2	0|1|0|0|0|0|0|0	0	0	0	-2.23	4	0.75
dtR_KO	Q9BRF8	CPPED1	1|0	1	0.5	2	1|0|0|0|0|0|0|0	0	0	0	-2.23	4	0.75
dtR_KO	Q9BV68	RNF126	0|1	1	0.5	2	0|1|0|0|0|0|0|0	0	0	0	-2.23	4	0.75
dtR_KO	Q5TCZ1	SH3PXD2A	1|0	1	0.5	2	0|0|0|0|0|0|0|0	0	0	0	-2.14	5	0.75
dtR_KO	Q9GZP4	PITHD1	1|0	1	0.5	2	2|0|0|0|0|0|0|0	0	0	0	-2.72	2	0.75
dtR_KO	P55036	PSMD4	0|1	1	0.5	2	2|0|0|0|0|0|0|0	0	0	0	-2.72	2	0.75
dtR_KO	Q6E0U4	DMKN	1|0	1	0.5	2	0|1|1|1|0|0|0|0	0	0	0	-3.13	1.33	0.75
dtR_KO	P50213	IDH3A	1|0	1	0.5	2	2|0|0|0|0|0|0|0	0	0	0	-2.72	2	0.75
dtR_KO	Q52MB2	CCDC184	1|0	1	0.5	2	0|0|0|0|0|0|1|0	0	0	0	-2.23	4	0.75
dtR_KO	Q6DN72	FCRL6	1|0	1	0.5	2	0|0|0|1|0|0|0|0	0	0	0	-2.23	4	0.75
dtR_KO	Q8NI28	LINC01006	1|0	1	0.5	2	0|0|0|0|0|0|0|0	0	0	0	-2.14	5	0.75
dtR_KO	Q8TF71	SLC16A10	1|0	1	0.5	2	1|0|0|1|0|0|0|0	0	0	0	-2.68	2	0.75
dtR_KO	P49862	KLK7	1|0	1	0.5	2	0|0|0|0|0|0|0|0	0	0	0	-2.14	5	0.75
dtR_KO	Q96C10	DHX58	1|0	1	0.5	2	0|0|0|0|0|0|0|0	0	0	0	-2.14	5	0.75
dtR_KO	A4D1P6	WDR91	1|0	1	0.5	2	1|1|0|0|1|0|0|0	0	0	0	-3.13	1.33	0.75
dtR_KO	Q8WY21	SORCS1	0|1	1	0.5	2	0|0|0|0|0|0|0|0	0	0	0	-2.14	5	0.75
dtR_KO	P35237	SERPINB6	1|0	1	0.5	2	0|0|0|0|0|0|0|0	0	0	0	-2.14	5	0.75
dtR_KO	Diphtheria_toxin	Diphtheria_toxin		629|252	881	440.5	2	9|0|6|0|2|0|0|0	1	1	1	35.37	207.29
dtR_OE	O00592	PODXL	12|6	18	9	2	0|0|0|0|0|0|0|0	1	1	1	9.31	90	0
dtR_OE	O14763	TNFRSF10B	38|8	46	23	2	0|0|0|0|0|0|0|0	1	1	1	12.49	230	0
dtR_OE	O14786	NRP1	156|59	215	107.5	2	0|0|0|0|0|0|0|0	1	1	1	86.88	1075	0
dtR_OE	O75487	GPC4	14|8	22	11	2	0|0|0|0|0|0|0|0	1	1	1	12.49	110	0
dtR_OE	P04156	PRNP	24|31	55	27.5	2	0|0|0|0|0|0|0|0	1	1	1	36.47	275	0
dtR_OE	P04233	CD74	13|4	17	8.5	2	0|0|0|0|0|0|0|0	1	1	1	5.99	85	0
dtR_OE	P35052	GPC1	130|72	202	101	2	0|0|0|0|0|0|0|0	1	1	1	105.41	1010	0
dtR_OE	P35625	TIMP3	6|6	12	6	2	0|0|0|0|0|0|0|0	1	1	1	9.31	60	0
dtR_OE	P60033	CD81	12|18	30	15	2	0|0|0|0|0|1|1|0	1	1	1	16.13	60	0
dtR_OE	P60201	PLP1	17|17	34	17	2	0|0|0|0|0|0|0|0	1	1	1	26.16	170	0
dtR_OE	Q16666	IFI16	1380|493	1873	936.5	2	26|10|3|9|102|0|0|1	1	1	1	8.05	49.62	0
dtR_OE	Q6PL18	ATAD2	172|47	219	109.5	2	0|0|0|0|0|0|4|5	1	1	1	11.69	97.33	0
dtR_OE	Q96PD2	DCBLD2	15|4	19	9.5	2	0|0|0|0|0|0|0|0	1	1	1	5.99	95	0
dtR_OE	Q99075	HBEGF	26|64	90	45	2	0|0|0|0|0|0|0|0	1	1	1	39.4	450	0
dtR_OE	Q99985	SEMA3C	39|14	53	26.5	2	0|0|0|0|0|0|0|0	1	1	1	21.68	265	0
dtR_OE	Q9HCG8	CWC22	39|4	43	21.5	2	0|0|0|0|0|0|1|0	1	1	1	5.54	172	0
dtR_OE	Q9P2E9	RRBP1	79|26	105	52.5	2	0|0|0|0|0|3|1|0	1	1	1	12.99	105	0
dtR_OE	Q9UBG0	MRC2	36|20	56	28	2	0|0|0|0|0|0|0|0	1	1	1	30.6	280	0
dtR_OE	Q9UHN6	CEMIP2	26|9	35	17.5	2	0|0|0|0|0|2|1|1	1	1	1	11.02	35	0
dtR_OE	Q9Y625	GPC6	31|9	40	20	2	0|0|0|0|0|0|0|0	1	1	1	14.05	200	0
dtR_OE	P17948	FLT1	11|3	14	7	2	0|0|0|0|0|0|0|0	0.99	1	0.99	4.25	70	0
dtR_OE	P31431	SDC4	5|3	8	4	2	0|0|0|0|0|0|0|0	0.99	1	0.99	4.25	40	0
dtR_OE	P41221	WNT5A	3|3	6	3	2	0|0|0|0|0|0|0|0	0.99	0.99	0.99	4.25	30	0
dtR_OE	P46060	RANGAP1	285|232	517	258.5	2	0|0|0|0|0|82|69|55	0.99	0.99	0.99	4.41	10.04	0
dtR_OE	Q92665	MRPS31	68|40	108	54	2	0|0|0|0|0|4|5|18	0.99	1	0.99	3.72	16	0
dtR_OE	Q92692	NECTIN2	23|11	34	17	2	0|0|0|0|0|2|1|5	0.98	1	0.98	3.02	17	0
dtR_OE	Q14517	FAT1	67|2	69	34.5	2	0|0|0|0|0|0|0|0	0.96	1	0.96	2.4	345	0
dtR_OE	Q92896	GLG1	18|2	20	10	2	0|0|0|0|0|0|0|0	0.96	1	0.96	2.4	100	0
dtR_OE	P16070	CD44	5|2	7	3.5	2	0|0|0|0|0|0|0|0	0.96	1	0.96	2.4	35	0.01
dtR_OE	P29317	EPHA2	9|2	11	5.5	2	0|0|0|0|0|0|0|0	0.96	1	0.96	2.4	55	0.01
dtR_OE	P51512	MMP16	7|2	9	4.5	2	0|0|0|0|0|0|0|0	0.96	1	0.96	2.4	45	0.01
dtR_OE	P55290	CDH13	15|2	17	8.5	2	0|0|0|0|0|0|0|0	0.96	1	0.96	2.4	85	0.01
dtR_OE	Q8N441	FGFRL1	14|2	16	8	2	0|0|0|0|0|0|0|0	0.96	1	0.96	2.4	80	0.01
dtR_OE	Q9ULF5	SLC39A10	12|2	14	7	2	0|0|0|0|0|0|0|0	0.96	1	0.96	2.4	70	0.01
dtR_OE	Q7Z6M3	MILR1	4|2	6	3	2	0|0|0|0|0|0|0|0	0.96	1	0.96	2.4	30	0.01
dtR_OE	P04439	HLA-A	5|3	8	4	2	0|0|0|0|0|2|0|0	0.9	0.96	0.9	1.59	16	0.02
dtR_OE	Q15397	PUM3	29|5	34	17	2	0|0|0|0|0|1|2|3	0.9	1	0.9	1.35	22.67	0.02
dtR_OE	Q99575	POP1	20|3	23	11.5	2	0|0|0|0|0|0|1|2	0.88	1	0.88	1.12	30.67	0.02
dtR_OE	Q14627	IL13RA2	5|2	7	3.5	2	1|0|0|0|1|0|0|0	0.82	1	0.82	0.58	14	0.03
dtR_OE	Q9UHI6	DDX20	31|10	41	20.5	2	0|0|1|0|0|6|10|6	0.73	0.99	0.73	-0.15	7.13	0.03
dtR_OE	P46779	RPL28	2|5	7	3.5	2	2|1|0|0|0|0|0|0	0.72	0.97	0.72	-0.1	9.33	0.04
dtR_OE	Q9BQE3	TUBA1C	8|2	10	5	2	1|3|0|0|0|0|0|0	0.69	0.98	0.69	-0.41	10	0.05
dtR_OE	P61247	RPS3A	41|19	60	30	2	3|0|1|0|0|13|11|19	0.61	0.95	0.61	-0.98	5.11	0.06
dtR_OE	Q86VM9	ZC3H18	54|11	65	32.5	2	0|0|0|0|0|7|10|13	0.61	1	0.61	-1.21	8.67	0.06
dtR_OE	Q9NUQ6	SPATS2L	17|2	19	9.5	2	3|0|0|0|0|0|1|2	0.61	1	0.61	-1.27	12.67	0.07
dtR_OE	P62263	RPS14	4|8	12	6	2	4|0|1|0|1|2|3|2	0.55	0.95	0.55	-1.75	3.69	0.09
dtR_OE	P19022	CDH2	242|51	293	146.5	2	53|10|20|13|25|0|0|1	0.54	1	0.54	-2.55	9.61	0.09
dtR_OE	Q14019	COTL1	13|3	16	8	2	4|1|4|3|0|0|0|0	0.53	0.98	0.53	-2.39	5.33	0.1
dtR_OE	Q9GZR7	DDX24	35|2	37	18.5	2	0|0|0|0|0|2|5|3	0.53	1	0.53	-2.68	14.8	0.1
dtR_OE	P02662	CSN1S1	5|2	7	3.5	2	0|2|2|2|0|0|0|0	0.53	0.86	0.53	-1.39	4.67	0.11
dtR_OE	P42677	RPS27	5|9	14	7	2	3|0|2|5|0|2|3|2	0.52	0.93	0.52	-2.11	3.29	0.11
dtR_OE	Q9BVP2	GNL3	59|4	63	31.5	2	1|0|1|0|2|3|5|13	0.5	1	0.5	-6.06	10.08	0.12
dtR_OE	Q9H8H2	DDX31	63|4	67	33.5	2	0|0|0|0|0|3|4|15	0.5	1	0.5	-4.5	12.18	0.12
dtR_OE	Q9NX58	LYAR	9|2	11	5.5	2	0|0|0|0|0|3|2|4	0.5	0.92	0.5	-2.36	4.89	0.12
dtR_OE	O14730	RIOK3	28|3	31	15.5	2	1|0|0|0|0|4|8|6	0.5	0.99	0.5	-5.02	6.53	0.13
dtR_OE	P02534		0|62	62	31	2	0|0|0|0|1|0|0|0	0.5	1	0.5	-2.23	248	0.13
dtR_OE	Q6UVK1	CSPG4	21|3	24	12	2	2|0|0|0|13|0|0|0	0.5	0.94	0.5	-2.77	6.4	0.13
dtR_OE	P50281	MMP14	23|1	24	12	2	0|0|0|0|0|0|0|0	0.5	1	0.5	0.37	120	0.14
dtR_OE	Q08174	PCDH1	21|0	21	10.5	2	0|0|0|0|0|0|0|0	0.5	1	0.5	-2.14	105	0.15
dtR_OE	P15241		0|70	70	35	2	0|1|0|0|3|0|0|0	0.5	1	0.5	-3.69	70	0.15
dtR_OE	Q6IQ21	ZNF770	15|0	15	7.5	2	0|0|0|0|0|0|1|1	0.5	1	0.5	-2.68	30	0.16
dtR_OE	Q96GQ7	DDX27	14|0	14	7	2	0|0|0|0|0|1|1|0	0.5	1	0.5	-2.68	28	0.16
dtR_OE	Q9NRJ7	PCDHB16	16|0	16	8	2	0|0|0|0|0|0|0|0	0.5	1	0.5	-2.14	80	0.16
dtR_OE	O60245	PCDH7	11|0	11	5.5	2	0|0|0|0|0|0|0|0	0.5	1	0.5	-2.14	55	0.17
dtR_OE	P18084	ITGB5	12|0	12	6	2	0|0|0|0|0|0|0|0	0.5	1	0.5	-2.14	60	0.17
dtR_OE	P55289	CDH12	11|0	11	5.5	2	0|0|0|0|0|0|0|0	0.5	1	0.5	-2.14	55	0.17
dtR_OE	Q8IWU5	SULF2	11|0	11	5.5	2	0|0|0|0|0|0|0|0	0.5	1	0.5	-2.14	55	0.17
dtR_OE	P36897	TGFBR1	10|0	10	5	2	0|0|0|0|0|0|0|0	0.5	1	0.5	-2.14	50	0.18
dtR_OE	Q05481	ZNF91	11|0	11	5.5	2	0|0|0|0|0|0|0|1	0.5	1	0.5	-2.23	44	0.18
dtR_OE	Q5T4S7	UBR4	22|1	23	11.5	2	0|0|0|0|0|1|3|1	0.5	1	0.5	-2.17	18.4	0.18
dtR_OE	O43556	SGCE	9|0	9	4.5	2	0|0|0|0|0|0|0|0	0.5	1	0.5	-2.14	45	0.19
dtR_OE	Q24JP5	TMEM132A	9|0	9	4.5	2	0|1|0|0|0|0|0|0	0.5	1	0.5	-2.23	36	0.19
dtR_OE	Q5JTH9	RRP12	15|0	15	7.5	2	0|0|0|0|0|2|1|0	0.5	1	0.5	-3.15	20	0.19
dtR_OE	Q9UN66	PCDHB8	9|0	9	4.5	2	0|0|0|0|0|0|0|0	0.5	1	0.5	-2.14	45	0.19
dtR_OE	P50454	SERPINH1	46|1	47	23.5	2	7|0|0|0|1|2|3|1	0.5	1	0.5	-6.24	13.43	0.2
dtR_OE	Q9UN70	PCDHGC3	8|1	9	4.5	2	0|0|0|0|0|0|0|0	0.5	1	0.5	0.37	45	0.2
dtR_OE	P07093	SERPINE2	7|1	8	4	2	0|0|0|0|0|0|0|0	0.5	1	0.5	0.37	40	0.21
dtR_OE	P10809	HSPD1	52|14	66	33	2	17|17|8|6|9|10|5|6	0.5	1	0.5	-15.77	3.38	0.21
dtR_OE	P34741	SDC2	7|1	8	4	2	0|0|0|0|0|0|0|0	0.5	1	0.5	0.37	40	0.21
dtR_OE	Q06481	APLP2	7|0	7	3.5	2	0|0|0|0|0|0|0|0	0.5	1	0.5	-2.14	35	0.21
dtR_OE	Q14690	PDCD11	8|0	8	4	2	0|0|0|0|0|1|0|0	0.5	1	0.5	-2.23	32	0.21
dtR_OE	Q9UBF1	MAGEC2	7|0	7	3.5	2	0|0|0|0|0|0|0|0	0.5	1	0.5	-2.14	35	0.21
dtR_OE	Q9NR50	EIF2B3	8|0	8	4	2	0|0|0|0|0|1|1|0	0.5	1	0.5	-2.68	16	0.22
dtR_OE	O14980	XPO1	11|0	11	5.5	2	0|0|0|0|0|0|2|1	0.5	1	0.5	-3.15	14.67	0.23
dtR_OE	P11801	PSKH1	6|0	6	3	2	0|0|0|0|0|0|0|0	0.5	1	0.5	-2.14	30	0.23
dtR_OE	Q8N556	AFAP1	6|1	7	3.5	2	0|0|0|0|0|0|0|0	0.5	1	0.5	0.37	35	0.23
dtR_OE	Q9NQX7	ITM2C	6|0	6	3	2	0|0|0|0|0|0|0|0	0.5	1	0.5	-2.14	30	0.23
dtR_OE	O75054	IGSF3	5|0	5	2.5	2	0|0|0|0|0|0|0|0	0.5	1	0.5	-2.14	25	0.24
dtR_OE	O95625	ZBTB11	6|0	6	3	2	0|0|0|0|0|0|1|0	0.5	1	0.5	-2.23	24	0.24
dtR_OE	P00750	PLAT	5|0	5	2.5	2	0|0|0|0|0|0|0|0	0.5	1	0.5	-2.14	25	0.24
dtR_OE	P05023	ATP1A1	24|0	24	12	2	3|1|0|0|3|3|6|0	0.5	1	0.5	-9.06	6	0.24
dtR_OE	P05067	APP	6|1	7	3.5	2	1|0|0|0|0|0|0|0	0.5	1	0.5	0.06	28	0.24
dtR_OE	P30153	PPP2R1A	5|0	5	2.5	2	0|0|0|0|0|0|0|0	0.5	1	0.5	-2.14	25	0.24
dtR_OE	P79483	HLA-DRB3	5|0	5	2.5	2	0|0|0|0|0|0|0|0	0.5	1	0.5	-2.14	25	0.24
dtR_OE	Q14118	DAG1	5|0	5	2.5	2	0|0|0|0|0|0|0|0	0.5	1	0.5	-2.14	25	0.24
dtR_OE	Q4KMG0	CDON	5|1	6	3	2	0|0|0|0|0|0|0|0	0.5	1	0.5	0.37	30	0.24
dtR_OE	Q9BRZ2	TRIM56	6|0	6	3	2	0|0|0|0|0|0|0|1	0.5	1	0.5	-2.23	24	0.24
dtR_OE	Q9H5Y7	SLITRK6	5|1	6	3	2	0|0|0|0|0|0|0|0	0.5	1	0.5	0.37	30	0.24
dtR_OE	O15213	WDR46	4|1	5	2.5	2	0|0|0|0|0|0|0|0	0.5	1	0.5	0.37	25	0.26
dtR_OE	O60462	NRP2	4|0	4	2	2	0|0|0|0|0|0|0|0	0.5	1	0.5	-2.14	20	0.26
dtR_OE	P01903	HLA-DRA	4|1	5	2.5	2	0|0|0|0|0|0|0|0	0.5	1	0.5	0.37	25	0.26
dtR_OE	P11387	TOP1	35|1	36	18	2	0|0|2|0|0|1|0|7	0.5	1	0.5	-4.1	14.4	0.26
dtR_OE	P21860	ERBB3	4|0	4	2	2	0|0|0|0|0|0|0|0	0.5	1	0.5	-2.14	20	0.26
dtR_OE	P78536	ADAM17	4|0	4	2	2	0|0|0|0|0|0|0|0	0.5	1	0.5	-2.14	20	0.26
dtR_OE	Q6PJG2	MIDEAS	5|0	5	2.5	2	0|0|0|0|0|0|0|1	0.5	1	0.5	-2.23	20	0.26
dtR_OE	Q9Y5E4	PCDHB5	4|0	4	2	2	0|0|0|0|0|0|0|0	0.5	1	0.5	-2.14	20	0.26
dtR_OE	Q13433	SLC39A6	4|0	4	2	2	0|0|0|0|0|0|0|0	0.5	1	0.5	-2.14	20	0.26
dtR_OE	Q96DA0	ZG16B	4|0	4	2	2	0|0|0|0|0|0|0|0	0.5	1	0.5	-2.14	20	0.26
dtR_OE	Q9NS68	TNFRSF19	4|0	4	2	2	0|0|0|0|0|0|0|0	0.5	1	0.5	-2.14	20	0.26
dtR_OE	O94966	USP19	5|0	5	2.5	2	0|0|0|0|0|1|0|0	0.5	1	0.5	-2.23	20	0.26
dtR_OE	Q8TCZ2	CD99L2	4|0	4	2	2	0|0|0|0|0|0|0|0	0.5	1	0.5	-2.14	20	0.26
dtR_OE	P08195	SLC3A2	5|1	6	3	2	1|0|0|0|0|0|0|1	0.5	1	0.5	-1.07	12	0.28
dtR_OE	Q3L8U1	CHD9	4|0	4	2	2	0|0|0|0|0|0|1|0	0.5	1	0.5	-2.23	16	0.28
dtR_OE	Q7Z6Z7	HUWE1	4|0	4	2	2	0|0|0|0|0|0|1|0	0.5	1	0.5	-2.23	16	0.28
dtR_OE	P02666	CSN2	16|1	17	8.5	2	0|5|2|2|0|0|0|0	0.5	0.99	0.5	-3.83	7.56	0.29
dtR_OE	P63244	RACK1	4|42	46	23	2	1|5|15|17|11|7|13|5	0.5	0.99	0.5	-29.41	2.49	0.29
dtR_OE	Q14678	KANK1	108|5	113	56.5	2	0|0|0|0|0|19|34|23	0.5	0.99	0.5	-27.51	5.95	0.29
dtR_OE	O00203	AP3B1	207|85	292	146	2	0|0|0|0|0|65|60|81	0.49	0.98	0.49	-5.38	5.67	0.29
dtR_OE	P21589	NT5E	3|0	3	1.5	2	0|0|0|0|0|0|0|0	0.49	0.99	0.49	-2.14	15	0.29
dtR_OE	P35080	PFN2	3|10	13	6.5	2	5|3|1|0|3|0|0|0	0.49	0.9	0.49	-2.35	4.33	0.29
dtR_OE	P46977	STT3A	6|2	8	4	2	3|0|0|0|0|0|3|1	0.49	0.82	0.49	-1.6	4.57	0.29
dtR_OE	P54886	ALDH18A1	3|0	3	1.5	2	0|0|0|0|0|0|0|0	0.49	0.99	0.49	-2.14	15	0.29
dtR_OE	Q13144	EIF2B5	3|0	3	1.5	2	0|0|0|0|0|0|0|0	0.49	0.99	0.49	-2.14	15	0.29
dtR_OE	Q8TBZ8	ZNF564	3|0	3	1.5	2	0|0|0|0|0|0|0|0	0.49	0.99	0.49	-2.14	15	0.29
dtR_OE	P82933	MRPS9	3|0	3	1.5	2	0|0|0|0|0|0|0|0	0.49	0.99	0.49	-2.14	15	0.29
dtR_OE	P78552	IL13RA1	3|0	3	1.5	2	0|0|0|0|0|0|0|0	0.49	0.99	0.49	-2.14	15	0.29
dtR_OE	P52789	HK2	3|0	3	1.5	2	0|0|0|0|0|0|0|0	0.49	0.99	0.49	-2.14	15	0.29
dtR_OE	P10586	PTPRF	3|0	3	1.5	2	0|0|0|0|0|0|0|0	0.49	0.99	0.49	-2.14	15	0.29
dtR_OE	P25691		0|6	6	3	2	0|2|0|0|0|0|0|0	0.49	0.98	0.49	-2.72	12	0.3
dtR_OE	P11216	PYGB	13|0	13	6.5	2	5|1|0|0|0|0|3|2	0.49	0.98	0.49	-6.59	4.73	0.31
dtR_OE	P50443	SLC26A2	3|0	3	1.5	2	1|0|0|0|0|0|0|0	0.49	0.98	0.49	-2.23	12	0.31
dtR_OE	Q14993	COL19A1	3|0	3	1.5	2	0|0|0|0|0|0|1|0	0.49	0.98	0.49	-2.23	12	0.31
dtR_OE	Q69YN4	VIRMA	3|1	4	2	2	0|0|0|0|0|0|1|0	0.49	0.98	0.49	0.06	16	0.31
dtR_OE	Q8WVS4	DYNC2I1	3|0	3	1.5	2	0|0|0|0|0|0|0|1	0.49	0.98	0.49	-2.23	12	0.31
dtR_OE	Q96EY7	PTCD3	4|0	4	2	2	0|0|0|0|0|1|1|0	0.49	0.98	0.49	-2.68	8	0.31
dtR_OE	Q8TDD1	DDX54	4|0	4	2	2	0|0|0|0|0|0|1|1	0.49	0.98	0.49	-2.68	8	0.31
dtR_OE	P10412	H1-4	22|76	98	49	2	22|40|9|7|16|4|9|10	0.49	0.98	0.49	-21.44	3.35	0.31
dtR_OE	O14646	CHD1	35|1	36	18	2	0|0|0|0|0|3|12|12	0.49	0.97	0.49	-11.84	5.33	0.32
dtR_OE	Q9NXF1	TEX10	24|0	24	12	2	0|0|0|0|0|6|6|8	0.49	0.98	0.49	-11.03	4.8	0.32
dtR_OE	O76094	SRP72	22|1	23	11.5	2	0|0|0|0|0|9|4|7	0.48	0.96	0.48	-8.66	4.6	0.32
dtR_OE	Q9UBC9	SPRR3	7|0	7	3.5	2	0|3|0|0|0|0|0|0	0.48	0.96	0.48	-3.25	9.33	0.32
dtR_OE	Q9Y277	VDAC3	10|1	11	5.5	2	5|0|1|0|2|3|3|2	0.48	0.96	0.48	-7.19	2.75	0.32
dtR_OE	Q6NUN7	JHY	0|14	14	7	2	0|0|5|5|2|0|0|1	0.48	0.96	0.48	-7.67	4.31	0.32
dtR_OE	O75179	ANKRD17	67|7	74	37	2	0|0|0|0|0|27|32|26	0.47	0.94	0.47	-28.11	3.48	0.33
dtR_OE	O75683	SURF6	31|6	37	18.5	2	0|0|0|0|0|9|8|15	0.47	0.94	0.47	-6.21	4.62	0.33
dtR_OE	P19013	KRT4	38|0	38	19	2	0|28|0|0|2|0|0|0	0.47	0.95	0.47	-15.7	5.07	0.33
dtR_OE	Q8IWZ3	ANKHD1	135|18	153	76.5	2	0|0|0|0|0|62|78|49	0.47	0.94	0.47	-57.6	3.24	0.33
dtR_OE	P06748	NPM1	131|28	159	79.5	2	14|7|3|4|14|49|52|79	0.46	0.93	0.46	-57.3	2.86	0.33
dtR_OE	P62701	RPS4X	8|4	12	6	2	4|2|1|3|0|3|2|1	0.46	0.87	0.46	-3.01	3	0.33
dtR_OE	Q9H0H0	INTS2	6|0	6	3	2	0|0|0|0|0|1|3|1	0.46	0.92	0.46	-4.12	4.8	0.33
dtR_OE	Q9NWB7	IFT57	10|1	11	5.5	2	0|0|0|0|0|4|4|2	0.46	0.92	0.46	-4.35	4.4	0.33
dtR_OE	P49458	SRP9	4|0	4	2	2	0|0|0|0|1|2|1|0	0.46	0.92	0.46	-3.56	4	0.34
dtR_OE	P11047	LAMC1	2|0	2	1	2	0|0|0|0|0|0|0|0	0.46	0.92	0.46	-2.14	10	0.34
dtR_OE	P43121	MCAM	2|1	3	1.5	2	0|0|0|0|0|0|0|0	0.46	0.92	0.46	0.37	15	0.34
dtR_OE	P50479	PDLIM4	2|0	2	1	2	0|0|0|0|0|0|0|0	0.46	0.92	0.46	-2.14	10	0.34
dtR_OE	P57088	TMEM33	2|0	2	1	2	0|0|0|0|0|0|0|0	0.46	0.92	0.46	-2.14	10	0.34
dtR_OE	Q13508	ART3	2|0	2	1	2	0|0|0|0|0|0|0|0	0.46	0.92	0.46	-2.14	10	0.34
dtR_OE	Q6NZI2	CAVIN1	2|0	2	1	2	0|0|0|0|0|0|0|0	0.46	0.92	0.46	-2.14	10	0.34
dtR_OE	O60488	ACSL4	2|0	2	1	2	0|0|0|0|0|0|0|0	0.46	0.92	0.46	-2.14	10	0.34
dtR_OE	P01876	IGHA1	2|0	2	1	2	0|0|0|0|0|0|0|0	0.46	0.92	0.46	-2.14	10	0.34
dtR_OE	P62851	RPS25	2|0	2	1	2	0|0|0|0|0|0|0|0	0.46	0.92	0.46	-2.14	10	0.34
dtR_OE	Q9BXY0	MAK16	2|0	2	1	2	0|0|0|0|0|0|0|0	0.46	0.92	0.46	-2.14	10	0.34
dtR_OE	P29320	EPHA3	2|0	2	1	2	0|0|0|0|0|0|0|0	0.46	0.92	0.46	-2.14	10	0.34
dtR_OE	P35613	BSG	2|0	2	1	2	0|0|0|0|0|0|0|0	0.46	0.92	0.46	-2.14	10	0.34
dtR_OE	Q9H8M5	CNNM2	2|0	2	1	2	0|0|0|0|0|0|0|0	0.46	0.92	0.46	-2.14	10	0.34
dtR_OE	Q16363	LAMA4	2|0	2	1	2	0|0|0|0|0|0|0|0	0.46	0.92	0.46	-2.14	10	0.34
dtR_OE	Q6UVY6	MOXD1	2|0	2	1	2	0|0|0|0|0|0|0|0	0.46	0.92	0.46	-2.14	10	0.34
dtR_OE	O75509	TNFRSF21	2|0	2	1	2	0|0|0|0|0|0|0|0	0.46	0.92	0.46	-2.14	10	0.34
dtR_OE	P02539		0|2	2	1	2	0|0|0|0|0|0|0|0	0.46	0.92	0.46	-2.14	10	0.34
dtR_OE	Q9NPD7	NRN1	2|0	2	1	2	0|0|0|0|0|0|0|0	0.46	0.92	0.46	-2.14	10	0.34
dtR_OE	Q9NZU0	FLRT3	2|0	2	1	2	0|0|0|0|0|0|0|0	0.46	0.92	0.46	-2.14	10	0.34
dtR_OE	P23229	ITGA6	2|0	2	1	2	0|0|0|0|0|0|0|0	0.46	0.92	0.46	-2.14	10	0.34
dtR_OE	Q52LG2	KRTAP13-2	0|2	2	1	2	0|0|0|0|0|0|0|0	0.46	0.92	0.46	-2.14	10	0.34
dtR_OE	P61254	RPL26	2|0	2	1	2	0|0|0|0|0|0|0|0	0.46	0.92	0.46	-2.14	10	0.34
dtR_OE	Q9Y2R5	MRPS17	2|0	2	1	2	0|0|0|0|0|0|0|0	0.46	0.92	0.46	-2.14	10	0.34
dtR_OE	O75056	SDC3	2|0	2	1	2	0|0|0|0|0|0|0|0	0.46	0.92	0.46	-2.14	10	0.34
dtR_OE	Q14332	FZD2	1|2	3	1.5	2	0|0|0|0|0|0|0|0	0.46	0.92	0.46	0.37	15	0.34
dtR_OE	P49736	MCM2	2|0	2	1	2	0|0|0|0|0|0|0|0	0.46	0.92	0.46	-2.14	10	0.34
dtR_OE	O75084	FZD7	2|0	2	1	2	0|0|0|0|0|0|0|0	0.46	0.92	0.46	-2.14	10	0.34
dtR_OE	O60279	SUSD5	24|8	32	16	2	13|7|7|7|5|0|0|0	0.46	0.91	0.46	-7	3.28	0.36
dtR_OE	Q15149	PLEC	29|3	32	16	2	18|7|7|0|0|0|2|4	0.46	0.91	0.46	-13.46	3.37	0.36
dtR_OE	P00698	LYZ	7|38	45	22.5	2	12|17|18|12|7|0|1|0	0.45	0.91	0.45	-20.28	2.69	0.36
dtR_OE	Q9BQG0	MYBBP1A	39|2	41	20.5	2	0|0|0|0|0|7|18|26	0.45	0.9	0.45	-21.46	3.22	0.37
dtR_OE	O00622	CCN1	2|0	2	1	2	0|0|0|0|0|1|0|0	0.44	0.88	0.44	-2.23	8	0.37
dtR_OE	P16615	ATP2A2	22|1	23	11.5	2	5|2|0|0|2|1|16|1	0.44	0.88	0.44	-11.85	3.41	0.37
dtR_OE	P42696	RBM34	3|2	5	2.5	2	0|0|0|0|0|0|1|4	0.44	0.53	0.44	-0.58	4	0.37
dtR_OE	P51825	AFF1	9|0	9	4.5	2	0|0|0|0|0|2|4|4	0.44	0.88	0.44	-5.98	3.6	0.37
dtR_OE	Q15050	RRS1	5|2	7	3.5	2	0|0|0|0|0|0|0|8	0.44	0.66	0.44	-1.24	3.5	0.37
dtR_OE	Q96GA3	LTV1	47|12	59	29.5	2	0|0|0|0|0|18|27|25	0.44	0.89	0.44	-14.06	3.37	0.37
dtR_OE	Q96MU7	YTHDC1	2|0	2	1	2	0|0|0|0|0|0|0|1	0.44	0.88	0.44	-2.23	8	0.37
dtR_OE	Q9H6R4	NOL6	20|0	20	10	2	0|0|0|0|0|6|13|5	0.44	0.88	0.44	-12.77	3.33	0.37
dtR_OE	Q9UGP8	SEC63	2|0	2	1	2	0|0|0|0|0|0|0|1	0.44	0.88	0.44	-2.23	8	0.37
dtR_OE	P17813	ENG	2|0	2	1	2	1|0|0|0|0|0|0|0	0.44	0.88	0.44	-2.23	8	0.37
dtR_OE	P62993	GRB2	2|0	2	1	2	1|0|0|0|0|0|0|0	0.44	0.88	0.44	-2.23	8	0.37
dtR_OE	Q92688	ANP32B	2|0	2	1	2	0|0|1|0|0|0|0|0	0.44	0.88	0.44	-2.23	8	0.37
dtR_OE	Q8NEJ9	NGDN	2|0	2	1	2	0|0|0|0|0|1|0|0	0.44	0.88	0.44	-2.23	8	0.37
dtR_OE	Q8TF01	PNISR	2|0	2	1	2	0|0|0|0|0|0|0|1	0.44	0.88	0.44	-2.23	8	0.37
dtR_OE	Q9UL16	CFAP45	2|0	2	1	2	0|1|0|0|0|0|0|0	0.44	0.88	0.44	-2.23	8	0.37
dtR_OE	P54136	RARS1	7|0	7	3.5	2	1|0|0|0|0|2|4|0	0.44	0.87	0.44	-5.15	4	0.38
dtR_OE	O00566	MPHOSPH10	23|0	23	11.5	2	0|0|0|0|0|6|14|12	0.43	0.86	0.43	-17.05	2.88	0.38
dtR_OE	P31153	MAT2A	9|0	9	4.5	2	6|3|0|2|2|3|3|2	0.43	0.86	0.43	-12.18	1.71	0.38
dtR_OE	P23490	LORICRIN	1|5	6	3	2	0|3|1|0|0|0|0|0	0.43	0.87	0.43	-1.54	6	0.38
dtR_OE	A8MTY0	ZNF724	3|0	3	1.5	2	0|0|0|0|0|0|0|2	0.42	0.83	0.42	-2.72	6	0.38
dtR_OE	P27708	CAD	8|2	10	5	2	4|0|2|0|0|1|4|2	0.42	0.84	0.42	-4.31	3.08	0.38
dtR_OE	Q00325	SLC25A3	7|0	7	3.5	2	3|4|0|0|1|0|0|0	0.41	0.82	0.41	-4.8	3.5	0.38
dtR_OE	P61626	LYZ	4|1	5	2.5	2	1|1|2|0|2|0|0|0	0.41	0.81	0.41	-2.97	3.33	0.39
dtR_OE	Q13823	GNL2	37|3	40	20	2	0|0|0|0|0|14|25|25	0.41	0.82	0.41	-25.72	2.5	0.39
dtR_OE	P49207	RPL34	9|4	13	6.5	2	6|2|3|3|3|0|0|1	0.4	0.77	0.4	-3.73	2.89	0.39
dtR_OE	Q9NQ55	PPAN	2|3	5	2.5	2	1|0|0|0|0|0|1|3	0.4	0.5	0.4	-0.89	4	0.39
dtR_OE	O00410	IPO5	7|0	7	3.5	2	0|0|0|0|0|2|5|2	0.39	0.78	0.39	-5.35	3.11	0.39
dtR_OE	P05109	S100A8	6|0	6	3	2	0|4|0|0|3|0|0|0	0.39	0.77	0.39	-5.21	3.43	0.39
dtR_OE	P49411	TUFM	20|2	22	11	2	12|8|2|2|10|2|1|4	0.39	0.78	0.39	-17.09	2.15	0.39
dtR_OE	P62913	RPL11	5|16	21	10.5	2	11|5|6|5|1|1|2|1	0.39	0.78	0.39	-8.06	2.62	0.39
dtR_OE	Q04695	KRT17	10|34	44	22	2	8|15|21|11|11|0|1|0	0.39	0.77	0.39	-15.85	2.63	0.39
dtR_OE	Q1KMD3	HNRNPUL2	7|0	7	3.5	2	0|0|0|0|0|1|1|6	0.39	0.78	0.39	-4.55	3.5	0.39
dtR_OE	Q8dtR_WTT2	NOC3L	21|2	23	11.5	2	0|0|0|0|0|4|7|25	0.39	0.78	0.39	-13.94	2.56	0.39
dtR_OE	P51571	SSR4	9|0	9	4.5	2	7|2|3|1|0|0|0|0	0.38	0.76	0.38	-7.6	2.77	0.4
dtR_OE	P63092	GNAS	11|0	11	5.5	2	8|0|2|2|4|3|1|2	0.38	0.77	0.38	-12.49	2	0.4
dtR_OE	P78527	PRKDC	26|3	29	14.5	2	4|2|1|1|0|11|22|8	0.38	0.75	0.38	-18.54	2.37	0.4
dtR_OE	Q5T9A4	ATAD3B	3|0	3	1.5	2	0|0|0|0|0|0|2|1	0.38	0.75	0.38	-3.15	4	0.4
dtR_OE	O00154	ACOT7	13|22	35	17.5	2	15|7|1|4|3|4|7|8	0.37	0.73	0.37	-5.61	2.86	0.4
dtR_OE	P02769	ALB	45|15	60	30	2	32|19|11|13|5|1|4|5	0.37	0.73	0.37	-18.88	2.67	0.4
dtR_OE	P06702	S100A9	3|0	3	1.5	2	0|0|0|0|3|0|0|0	0.36	0.73	0.36	-3.25	4	0.4
dtR_OE	Q4G0J3	LARP7	9|0	9	4.5	2	0|0|0|0|0|5|6|4	0.35	0.71	0.35	-8.73	2.4	0.4
dtR_OE	P46778	RPL21	5|1	6	3	2	3|0|3|1|0|0|0|0	0.35	0.7	0.35	-3.02	3.43	0.41
dtR_OE	Q9BSC4	NOL10	6|1	7	3.5	2	0|0|0|0|0|0|1|8	0.35	0.7	0.35	-3.42	3.11	0.41
dtR_OE	Q9NR30	DDX21	44|3	47	23.5	2	7|2|0|0|1|22|21|33	0.35	0.7	0.35	-37.21	2.19	0.41
dtR_OE	Q9NY61	AATF	12|0	12	6	2	0|0|0|0|0|8|6|8	0.35	0.69	0.35	-12.15	2.18	0.41
dtR_OE	O00567	NOP56	6|0	6	3	2	0|0|0|0|0|1|3|5	0.34	0.68	0.34	-5.31	2.67	0.41
dtR_OE	O95881	TXNDC12	4|0	4	2	2	0|0|0|2|3|0|0|0	0.34	0.68	0.34	-4.17	3.2	0.41
dtR_OE	P17275	JUNB	6|0	6	3	2	0|0|0|0|0|3|6|0	0.34	0.67	0.34	-5.15	2.67	0.41
dtR_OE	P17480	UBTF	21|6	27	13.5	2	0|0|0|0|0|4|18|19	0.34	0.68	0.34	-9.8	2.63	0.41
dtR_OE	P46781	RPS9	5|1	6	3	2	2|0|1|4|0|0|0|0	0.34	0.68	0.34	-2.95	3.43	0.41
dtR_OE	Q99848	EBNA1BP2	11|0	11	5.5	2	0|0|0|0|0|3|4|14	0.33	0.66	0.33	-11.34	2.1	0.42
dtR_OE	Q9NVP1	DDX18	64|7	71	35.5	2	1|0|0|0|0|38|26|60	0.33	0.66	0.33	-47.47	2.27	0.42
dtR_OE	P15260	IFNGR1	2|0	2	1	2	0|0|0|0|0|2|0|0	0.32	0.64	0.32	-2.72	4	0.42
dtR_OE	Q06330	RBPJ	2|0	2	1	2	2|0|0|0|0|0|0|0	0.32	0.64	0.32	-2.72	4	0.42
dtR_OE	Q9H7E9	C8orf33	2|0	2	1	2	0|2|0|0|0|0|0|0	0.32	0.64	0.32	-2.72	4	0.42
dtR_OE	Q9Y305	ACOT9	2|0	2	1	2	1|0|0|0|0|1|0|0	0.32	0.64	0.32	-2.68	4	0.42
dtR_OE	Q9NZ01	TECR	2|0	2	1	2	1|0|0|0|0|0|0|1	0.32	0.64	0.32	-2.68	4	0.42
dtR_OE	Q9P031	CCDC59	2|1	3	1.5	2	0|0|0|0|0|1|0|1	0.32	0.64	0.32	-1.07	6	0.42
dtR_OE	O00425	IGF2BP3	2|0	2	1	2	0|2|0|0|0|0|0|0	0.32	0.64	0.32	-2.72	4	0.42
dtR_OE	Q14525	KRT33B	0|3	3	1.5	2	0|0|0|0|4|0|0|0	0.32	0.64	0.32	-3.78	3	0.42
dtR_OE	P62837	UBE2D2	2|0	2	1	2	2|0|0|0|0|0|0|0	0.32	0.64	0.32	-2.72	4	0.42
dtR_OE	P08621	SNRNP70	2|0	2	1	2	1|0|0|0|1|0|0|0	0.32	0.64	0.32	-2.68	4	0.42
dtR_OE	O75607	NPM3	2|0	2	1	2	0|0|0|0|1|0|0|1	0.32	0.64	0.32	-2.68	4	0.42
dtR_OE	P23396	RPS3	9|5	14	7	2	8|2|1|4|0|0|3|1	0.32	0.58	0.32	-2.76	2.95	0.43
dtR_OE	P68363	TUBA1B	181|57	238	119	2	71|26|29|8|21|70|60|76	0.31	0.62	0.31	-77.93	2.64	0.43
dtR_OE	Q6PEY2	TUBA3E	3|0	3	1.5	2	0|0|0|0|0|2|0|2	0.31	0.61	0.31	-3.64	3	0.43
dtR_OE	Q96HR8	NAF1	5|1	6	3	2	0|0|0|0|0|2|2|4	0.31	0.62	0.31	-3.46	3	0.43
dtR_OE	P83731	RPL24	9|1	10	5	2	2|0|0|0|0|3|8|5	0.3	0.6	0.3	-7.75	2.22	0.43
dtR_OE	Q8IUR6	CREBRF	1|4	5	2.5	2	1|3|2|1|0|0|0|0	0.3	0.59	0.3	-3.23	2.86	0.44
dtR_OE	Q9UQ80	PA2G4	1|6	7	3.5	2	1|1|2|3|0|2|2|3	0.29	0.58	0.29	-6.47	2	0.44
dtR_OE	Q99613	EIF3C	113|33	146	73	2	0|0|0|0|0|78|80|61	0.28	0.57	0.28	-48.79	2.67	0.44
dtR_OE	Q9NW13	RBM28	9|0	9	4.5	2	0|0|0|0|0|3|5|11	0.28	0.56	0.28	-10.31	1.89	0.44
dtR_OE	O95671	ASMTL	2|0	2	1	2	0|0|0|0|0|3|0|0	0.27	0.55	0.27	-3.25	2.67	0.44
dtR_OE	Q13541	EIF4EBP1	6|0	6	3	2	10|0|0|0|0|1|1|1	0.27	0.54	0.27	-7.35	1.85	0.45
dtR_OE	P35251	RFC1	28|3	31	15.5	2	0|0|0|0|1|16|21|22	0.26	0.52	0.26	-23.87	2.07	0.45
dtR_OE	P63165	SUMO1	3|0	3	1.5	2	0|0|0|0|0|1|2|2	0.26	0.52	0.26	-4.05	2.4	0.45
dtR_OE	O75367	MACROH2A1	4|0	4	2	2	0|0|0|0|0|2|1|5	0.25	0.49	0.25	-4.7	2	0.45
dtR_OE	P53618	COPB1	13|3	16	8	2	3|1|0|0|0|5|13|7	0.25	0.5	0.25	-9.49	2.21	0.45
dtR_OE	P27348	YWHAQ	4|1	5	2.5	2	4|0|0|2|2|0|0|0	0.24	0.48	0.24	-3.46	2.5	0.45
dtR_OE	P63167	DYNLL1	4|0	4	2	2	4|0|2|0|2|0|0|0	0.24	0.48	0.24	-4.86	2	0.45
dtR_OE	O95336	PGLS	7|0	7	3.5	2	9|5|0|1|0|1|0|0	0.24	0.47	0.24	-8.62	1.75	0.46
dtR_OE	Q66PJ3	ARL6IP4	7|1	8	4	2	7|8|0|0|0|0|0|1	0.24	0.48	0.24	-6.49	2	0.46
dtR_OE	Q9H6F5	CCDC86	2|0	2	1	2	0|0|0|0|0|0|1|2	0.24	0.48	0.24	-3.15	2.67	0.46
dtR_OE	Q14697	GANAB	2|0	2	1	2	0|0|0|0|0|2|1|0	0.24	0.48	0.24	-3.15	2.67	0.46
dtR_OE	Q969Q0	RPL36AL	0|2	2	1	2	0|0|2|1|0|0|0|0	0.24	0.48	0.24	-3.15	2.67	0.46
dtR_OE	P02668	CSN3	2|0	2	1	2	0|0|4|0|0|0|0|0	0.24	0.47	0.24	-3.78	2	0.46
dtR_OE	P68431	H3C1	7|38	45	22.5	2	13|28|13|12|7|4|4|5	0.24	0.47	0.24	-29.2	2.09	0.46
dtR_OE	A4D1P6	WDR91	0|2	2	1	2	1|1|0|0|1|0|0|0	0.24	0.47	0.24	-3.13	2.67	0.46
dtR_OE	P41252	IARS1	3|0	3	1.5	2	2|0|0|0|0|0|4|0	0.23	0.46	0.23	-4.71	2	0.46
dtR_OE	P43358	MAGEA4	25|14	39	19.5	2	21|9|10|7|9|0|0|0	0.23	0.47	0.23	-7	2.79	0.46
dtR_OE	P61956	SUMO2	6|0	6	3	2	0|0|0|0|0|3|7|4	0.22	0.43	0.22	-8.14	1.71	0.47
dtR_OE	P62917	RPL8	8|2	10	5	2	4|4|6|2|2|1|0|2	0.22	0.45	0.22	-8.03	1.9	0.47
dtR_OE	Q00610	CLTC	8|3	11	5.5	2	7|1|0|0|0|2|8|1	0.22	0.42	0.22	-5.01	2.32	0.47
dtR_OE	P26373	RPL13	11|4	15	7.5	2	9|2|5|3|0|2|2|5	0.2	0.41	0.2	-7.91	2.14	0.47
dtR_OE	Q8WXG6	MADD	4|0	4	2	2	0|0|0|0|0|1|7|2	0.2	0.4	0.2	-5.73	1.6	0.47
dtR_OE	Q01650	SLC7A5	2|1	3	1.5	2	3|0|0|1|0|0|0|0	0.2	0.4	0.2	-1.54	3	0.47
dtR_OE	P25705	ATP5F1A	4|0	4	2	2	7|1|0|0|0|0|1|1	0.2	0.39	0.2	-5.75	1.6	0.48
dtR_OE	P84103	SRSF3	5|1	6	3	2	4|4|0|0|4|0|0|0	0.2	0.39	0.2	-5.3	2	0.48
dtR_OE	P62857	RPS28	1|3	4	2	2	4|1|0|0|2|0|0|0	0.19	0.37	0.19	-2.95	2.29	0.48
dtR_OE	Q8TDN6	BRIX1	10|0	10	5	2	5|0|1|2|0|3|5|9	0.19	0.37	0.19	-13.8	1.6	0.48
dtR_OE	O75494	SRSF10	2|0	2	1	2	4|0|0|0|1|0|0|0	0.18	0.36	0.18	-4.24	1.6	0.48
dtR_OE	P12236	SLC25A6	2|0	2	1	2	2|0|0|0|0|0|2|0	0.18	0.37	0.18	-3.64	2	0.48
dtR_OE	Q9Y5Q9	GTF3C3	2|0	2	1	2	0|0|0|0|0|0|4|1	0.18	0.36	0.18	-4.24	1.6	0.48
dtR_OE	Q9HBT8	ZNF286A	2|0	2	1	2	0|0|0|0|0|2|0|2	0.18	0.37	0.18	-3.64	2	0.48
dtR_OE	Q8N9T8	KRI1	3|0	3	1.5	2	0|0|0|0|0|1|1|6	0.18	0.36	0.18	-4.55	1.5	0.49
dtR_OE	Q9NPI1	BRD7	9|0	9	4.5	2	0|0|0|0|0|4|8|11	0.17	0.34	0.17	-12.64	1.57	0.49
dtR_OE	Q9Y4F1	FARP1	2|0	2	1	2	0|0|0|0|0|2|1|1	0.17	0.34	0.17	-3.56	2	0.49
dtR_OE	P62995	TRA2B	3|2	5	2.5	2	2|0|5|1|1|0|0|0	0.16	0.24	0.16	-2.3	2.22	0.49
dtR_OE	Q96PK6	RBM14	28|15	43	21.5	2	0|0|0|0|0|22|14|29	0.16	0.32	0.16	-8.89	2.65	0.49
dtR_OE	Q86V81	ALYREF	7|0	7	3.5	2	0|0|0|0|0|12|3|4	0.16	0.32	0.16	-10.25	1.47	0.5
dtR_OE	P16402	H1-3	1|3	4	2	2	1|4|0|0|3|0|0|0	0.15	0.3	0.15	-3.4	2	0.5
dtR_OE	Q5JV73	FRMPD3	3|0	3	1.5	2	3|4|0|0|1|0|0|0	0.15	0.3	0.15	-4.8	1.5	0.5
dtR_OE	P07305	H1-0	3|5	8	4	2	5|8|0|1|1|0|0|0	0.14	0.23	0.14	-3.23	2.13	0.5
dtR_OE	Q14204	DYNC1H1	3|0	3	1.5	2	0|0|0|0|0|3|3|2	0.14	0.28	0.14	-4.93	1.5	0.5
dtR_OE	Q15061	WDR43	4|1	5	2.5	2	1|0|0|0|1|4|0|5	0.14	0.29	0.14	-4.81	1.82	0.5
dtR_OE	O00170	AIP	2|0	2	1	2	2|0|0|0|0|2|0|1	0.13	0.27	0.13	-4.05	1.6	0.51
dtR_OE	P30050	RPL12	0|6	6	3	2	1|0|5|3|8|0|0|0	0.13	0.25	0.13	-9.34	1.41	0.51
dtR_OE	Q13547	HDAC1	3|0	3	1.5	2	1|0|0|0|0|2|3|2	0.13	0.27	0.13	-5.1	1.5	0.51
dtR_OE	Q6UXM1	LRIG3	6|0	6	3	2	0|0|0|0|0|5|8|4	0.13	0.26	0.13	-9.3	1.41	0.51
dtR_OE	Q8TEH3	DENND1A	0|2	2	1	2	0|0|0|2|2|0|0|1	0.13	0.27	0.13	-4.05	1.6	0.51
dtR_OE	O00148	DDX39A	4|0	4	2	2	0|0|0|0|0|3|3|6	0.12	0.24	0.12	-7.05	1.33	0.51
dtR_OE	P46087	NOP2	14|0	14	7	2	1|0|0|0|0|6|13|17	0.12	0.23	0.12	-19.9	1.51	0.52
dtR_OE	O94903	PLPBP	4|0	4	2	2	5|4|0|0|0|2|0|1	0.11	0.22	0.11	-7.13	1.33	0.52
dtR_OE	P13646	KRT13	24|6	30	15	2	16|41|2|0|1|0|0|0	0.11	0.22	0.11	-17.98	2	0.52
dtR_OE	P78406	RAE1	2|0	2	1	2	2|0|0|0|1|3|0|0	0.11	0.22	0.11	-4.59	1.33	0.52
dtR_OE	Q01469	FABP5	5|2	7	3.5	2	6|0|3|1|5|0|0|0	0.11	0.21	0.11	-4.89	1.87	0.52
dtR_OE	Q14974	KPNB1	2|0	2	1	2	0|2|0|0|0|0|3|1	0.11	0.22	0.11	-4.59	1.33	0.52
dtR_OE	Q13509	TUBB3	2|0	2	1	2	5|0|0|0|0|1|0|1	0.11	0.21	0.11	-5.24	1.14	0.53
dtR_OE	Q9H307	PNN	5|4	9	4.5	2	0|2|0|1|2|0|6|5	0.11	0.15	0.11	-2.74	2.25	0.53
dtR_OE	P18621	RPL17	4|1	5	2.5	2	4|1|3|3|1|0|0|0	0.1	0.2	0.1	-5.47	1.67	0.53
dtR_OE	P39023	RPL3	18|2	20	10	2	9|3|9|5|0|4|9|11	0.1	0.21	0.1	-21.88	1.6	0.53
dtR_OE	P62879	GNB2	4|4	8	4	2	4|2|3|2|1|0|0|2	0.1	0.1	0.1	-2.16	2.29	0.53
dtR_OE	Q07020	RPL18	6|3	9	4.5	2	8|2|3|4|0|0|1|0	0.1	0.19	0.1	-4.71	2	0.54
dtR_OE	Q12931	TRAP1	3|0	3	1.5	2	1|0|0|0|0|1|2|6	0.1	0.2	0.1	-5.88	1.2	0.54
dtR_OE	Q14331	FRG1	2|0	2	1	2	0|0|0|0|0|2|2|2	0.1	0.2	0.1	-4.52	1.33	0.54
dtR_OE	Q3KQU3	MAP7D1	19|1	20	10	2	0|0|0|0|0|16|20|13	0.1	0.2	0.1	-23.06	1.63	0.54
dtR_OE	Q96QA5	GSDMA	0|4	4	2	2	0|6|6|1|0|0|0|0	0.1	0.2	0.1	-7.52	1.23	0.54
dtR_OE	P68871	HBB	2|0	2	1	2	4|0|0|1|2|0|0|0	0.09	0.18	0.09	-5.15	1.14	0.54
dtR_OE	P83881	RPL36A	3|7	10	5	2	2|1|7|9|0|1|1|0	0.09	0.18	0.09	-5.9	1.9	0.54
dtR_OE	Q9HA64	FN3KRP	12|1	13	6.5	2	21|3|6|1|3|0|0|0	0.09	0.18	0.09	-15.22	1.53	0.55
dtR_OE	P51153	RAB13	3|2	5	2.5	2	6|1|1|1|1|0|0|1	0.08	0.13	0.08	-3.17	1.82	0.55
dtR_OE	Q14684	RRP1B	43|3	46	23	2	0|0|0|0|0|31|32|38	0.08	0.16	0.08	-44.82	1.82	0.55
dtR_OE	Q9BUJ2	HNRNPUL1	58|2	60	30	2	0|0|0|0|0|55|26|50	0.08	0.16	0.08	-63.68	1.83	0.55
dtR_OE	P04843	RPN1	2|0	2	1	2	1|0|0|0|0|1|4|1	0.08	0.17	0.08	-5.11	1.14	0.55
dtR_OE	P37108	SRP14	3|1	4	2	2	1|1|0|0|0|3|1|4	0.08	0.15	0.08	-4.52	1.6	0.56
dtR_OE	Q9UBR2	CTSZ	3|2	5	2.5	2	3|0|2|2|4|0|0|0	0.07	0.11	0.07	-3.39	1.82	0.56
dtR_OE	P35268	RPL22	3|3	6	3	2	4|1|0|1|0|3|2|1	0.07	0.07	0.07	-2.63	2	0.56
dtR_OE	Q9H8M2	BRD9	3|0	3	1.5	2	0|0|0|0|0|4|4|3	0.06	0.13	0.06	-6.56	1.09	0.56
dtR_OE	P60842	EIF4A1	29|3	32	16	2	26|16|4|5|2|9|6|6	0.06	0.13	0.06	-31.32	1.73	0.57
dtR_OE	Q9UIF9	BAZ2A	4|0	4	2	2	0|0|0|0|0|1|9|5	0.06	0.12	0.06	-8.59	1.07	0.57
dtR_OE	P62318	SNRPD3	3|0	3	1.5	2	1|0|0|0|0|2|4|4	0.06	0.12	0.06	-6.62	1.09	0.57
dtR_OE	Q13247	SRSF6	5|1	6	3	2	4|2|3|1|5|1|0|1	0.05	0.11	0.05	-7.71	1.41	0.57
dtR_OE	Q9NS86	LANCL2	5|0	5	2.5	2	10|3|1|2|2|0|0|0	0.05	0.1	0.05	-9.86	1.11	0.57
dtR_OE	Q9Y3B9	RRP15	4|0	4	2	2	0|0|0|0|0|7|4|4	0.05	0.1	0.05	-8.71	1.07	0.57
dtR_OE	Q8N9Q2	SREK1IP1	1|3	4	2	2	2|4|2|2|1|0|0|0	0.05	0.1	0.05	-5.06	1.45	0.58
dtR_OE	Q9NQZ2	UTP3	2|0	2	1	2	0|0|0|0|0|3|1|5	0.05	0.1	0.05	-5.31	0.89	0.58
dtR_OE	P51532	SMARCA4	3|0	3	1.5	2	0|0|0|0|0|1|7|5	0.04	0.08	0.04	-7.51	0.92	0.58
dtR_OE	Q14137	BOP1	3|0	3	1.5	2	0|0|0|0|0|1|6|6	0.04	0.08	0.04	-7.52	0.92	0.58
dtR_OE	Q7RTV0	PHF5A	1|2	3	1.5	2	1|2|1|1|2|1|0|0	0.04	0.09	0.04	-3.77	1.5	0.58
dtR_OE	P62280	RPS11	9|10	19	9.5	2	10|2|11|8|2|0|0|0	0.04	0.05	0.04	-3.69	2.3	0.59
dtR_OE	Q15287	RNPS1	6|0	6	3	2	5|0|0|1|2|4|6|3	0.04	0.07	0.04	-11.97	1.14	0.59
dtR_OE	Q16629	SRSF7	2|0	2	1	2	4|0|1|3|1|0|0|0	0.04	0.08	0.04	-5.49	0.89	0.59
dtR_OE	Q8IY81	FTSJ3	36|1	37	18.5	2	0|0|0|0|0|16|33|42	0.04	0.07	0.04	-45.4	1.63	0.59
dtR_OE	P06703	S100A6	6|6	12	6	2	4|5|5|7|2|0|0|0	0.04	0.04	0.04	-3.25	2.09	0.59
dtR_OE	P04259	KRT6B	4|6	10	5	2	3|9|0|4|6|0|0|0	0.03	0.06	0.03	-4.95	1.82	0.59
dtR_OE	P55081	MFAP1	9|0	9	4.5	2	0|0|0|0|0|10|9|11	0.03	0.07	0.03	-16.29	1.2	0.59
dtR_OE	P68032	ACTC1	2|0	2	1	2	0|0|2|0|6|1|0|1	0.03	0.07	0.03	-5.88	0.8	0.59
dtR_OE	Q03164	KMT2A	6|0	6	3	2	0|0|0|0|0|7|8|7	0.03	0.07	0.03	-12.16	1.09	0.59
dtR_OE	O15355	PPM1G	21|3	24	12	2	1|0|0|0|0|21|15|23	0.03	0.05	0.03	-23.86	1.6	0.6
dtR_OE	P36578	RPL4	8|3	11	5.5	2	3|3|1|3|5|2|4|7	0.03	0.06	0.03	-9.69	1.57	0.6
dtR_OE	P62304	SNRPE	2|0	2	1	2	0|0|0|0|0|2|3|5	0.03	0.06	0.03	-5.94	0.8	0.6
dtR_OE	P62937	PPIA	19|1	20	10	2	17|8|9|3|5|9|1|3	0.03	0.06	0.03	-26.94	1.45	0.6
dtR_OE	Q15758	SLC1A5	2|2	4	2	2	2|0|0|0|0|3|2|4	0.03	0.03	0.03	-3.39	1.45	0.6
dtR_OE	Q9NV06	DCAF13	2|0	2	1	2	0|0|0|1|0|3|5|1	0.03	0.06	0.03	-5.98	0.8	0.6
dtR_OE	Q9UIG0	BAZ1B	15|0	15	7.5	2	0|0|0|0|0|3|26|17	0.03	0.06	0.03	-24.58	1.3	0.6
dtR_OE	A6NIE6	RRN3P2	2|0	2	1	2	4|0|0|3|2|0|1|0	0.03	0.05	0.03	-6.1	0.8	0.6
dtR_OE	P30048	PRDX3	3|0	3	1.5	2	7|1|0|0|4|1|1|0	0.02	0.05	0.02	-8.18	0.86	0.61
dtR_OE	P46776	RPL27A	2|2	4	2	2	4|3|0|3|2|0|0|0	0.02	0.02	0.02	-3.82	1.33	0.61
dtR_OE	P60866	RPS20	2|4	6	3	2	1|0|2|3|2|2|3|3	0.02	0.05	0.02	-5.84	1.5	0.61
dtR_OE	P62424	RPL7A	7|2	9	4.5	2	6|1|3|3|0|4|4|5	0.02	0.04	0.02	-10.32	1.38	0.61
dtR_OE	Q01130	SRSF2	3|1	4	2	2	8|4|1|0|2|0|0|0	0.02	0.04	0.02	-6.66	1.07	0.61
dtR_OE	Q9HCK8	CHD8	7|3	10	5	2	0|0|0|0|0|10|14|3	0.02	0.04	0.02	-8.33	1.48	0.61
dtR_OE	Q9UHB7	AFF4	20|1	21	10.5	2	0|0|0|0|0|20|24|14	0.02	0.05	0.02	-27.79	1.45	0.61
dtR_OE	O95071	UBR5	4|0	4	2	2	0|0|0|0|0|0|17|3	0.02	0.03	0.02	-10.55	0.8	0.62
dtR_OE	O96007	MOCS2	2|0	2	1	2	0|0|0|0|0|7|3|2	0.02	0.03	0.02	-6.97	0.67	0.62
dtR_OE	Q12899	TRIM26	3|0	3	1.5	2	0|0|0|0|0|4|7|4	0.02	0.03	0.02	-8.71	0.8	0.62
dtR_OE	Q5T749	KPRP	3|2	5	2.5	2	3|2|1|3|6|0|0|0	0.02	0.03	0.02	-5.06	1.33	0.62
dtR_OE	Q9BVJ6	UTP14A	39|2	41	20.5	2	0|0|0|0|0|20|45|36	0.02	0.04	0.02	-47.61	1.62	0.62
dtR_OE	Q9UBU9	NXF1	2|0	2	1	2	0|0|0|0|0|3|6|3	0.01	0.03	0.01	-7.05	0.67	0.62
dtR_OE	P00390	GSR	7|2	9	4.5	2	11|1|4|1|1|6|2|1	0.01	0.03	0.01	-10.29	1.33	0.63
dtR_OE	Q16658	FSCN1	6|5	11	5.5	2	11|4|5|3|2|0|0|0	0.01	0.02	0.01	-4.92	1.76	0.63
dtR_OE	Q9Y383	LUC7L2	2|1	3	1.5	2	5|3|0|0|1|2|1|0	0.01	0.02	0.01	-5.41	1	0.63
dtR_OE	P38159	RBMX	0|6	6	3	2	1|0|1|0|10|5|2|6	0.01	0.02	0.01	-13.66	0.96	0.64
dtR_OE	P78316	NOP14	7|0	7	3.5	2	0|0|0|0|0|4|15|10	0.01	0.02	0.01	-15.59	0.97	0.64
dtR_OE	Q07955	SRSF1	2|2	4	2	2	2|2|3|1|6|0|0|0	0.01	0.01	0.01	-4.59	1.14	0.64
dtR_OE	Q13835	PKP1	4|6	10	5	2	3|7|9|1|6|0|0|0	0.01	0.01	0.01	-6.71	1.54	0.64
dtR_OE	P50914	RPL14	2|1	3	1.5	2	1|1|1|1|2|2|2|2	0.01	0.02	0.01	-5.57	1	0.64
dtR_OE	O43707	ACTN4	4|0	4	2	2	3|0|0|0|0|3|7|7	0.01	0.02	0.01	-11.14	0.8	0.65
dtR_OE	P32119	PRDX2	6|1	7	3.5	2	5|5|5|0|3|3|2|3	0.01	0.01	0.01	-12.22	1.08	0.65
dtR_OE	P62241	RPS8	16|31	47	23.5	2	15|7|32|15|6|2|5|7	0.01	0.01	0.01	-17.31	2.11	0.65
dtR_OE	P62979	RPS27A	23|28	51	25.5	2	10|7|12|6|2|10|17|20	0.01	0.01	0.01	-8.39	2.43	0.65
dtR_OE	Q5VYS8	TUT7	2|0	2	1	2	0|0|0|0|0|1|7|6	0.01	0.01	0.01	-8.07	0.57	0.65
dtR_OE	Q9C0C9	UBE2O	16|0	16	8	2	0|0|0|0|0|15|24|15	0.01	0.01	0.01	-29.08	1.19	0.65
dtR_OE	P84098	RPL19	3|2	5	2.5	2	2|2|1|2|2|1|3|3	0.01	0.01	0.01	-5.84	1.25	0.65
dtR_OE	P05089	ARG1	1|4	5	2.5	2	2|3|6|3|7|0|0|0	0	0.01	0	-9.46	0.95	0.65
dtR_OE	Q13148	TARDBP	17|1	18	9	2	1|0|0|0|2|19|17|18	0	0.01	0	-27.36	1.26	0.65
dtR_OE	Q9H501	ESF1	7|0	7	3.5	2	0|0|0|0|0|5|12|14	0	0.01	0	-16.77	0.9	0.65
dtR_OE	Q9NZT1	CALML5	2|0	2	1	2	6|7|0|0|2|0|0|0	0	0.01	0	-8.67	0.53	0.65
dtR_OE	Q9Y2X3	NOP58	6|0	6	3	2	2|0|0|0|3|6|8|8	0	0.01	0	-14.87	0.89	0.65
dtR_OE	O75223	GGCT	2|3	5	2.5	2	4|7|1|4|2|0|0|0	0	0.01	0	-6.35	1.11	0.66
dtR_OE	P05141	SLC25A5	12|3	15	7.5	2	6|7|1|0|3|5|16|6	0	0.01	0	-16.53	1.36	0.66
dtR_OE	P14625	HSP90B1	4|0	4	2	2	5|1|0|0|11|0|3|2	0	0.01	0	-12.16	0.73	0.66
dtR_OE	P58546	MTPN	3|5	8	4	2	6|7|5|4|3|0|0|0	0	0.01	0	-8	1.28	0.66
dtR_OE	Q02543	RPL18A	5|3	8	4	2	9|2|6|5|1|0|1|1	0	0.01	0	-7.89	1.28	0.66
dtR_OE	Q06730	ZNF33A	0|3	3	1.5	2	0|0|1|2|0|6|2|8	0	0.01	0	-10.56	0.63	0.66
dtR_OE	Q13151	HNRNPA0	6|4	10	5	2	7|3|1|2|0|6|5|3	0	0.01	0	-7.59	1.48	0.66
dtR_OE	Q5T3I0	GPATCH4	142|135	277	138.5	2	0|0|0|0|0|121|97|100	0	0	0	-7.64	3.48	0.66
dtR_OE	Q96P63	SERPINB12	2|0	2	1	2	2|2|4|0|7|0|0|0	0	0.01	0	-8.75	0.53	0.66
dtR_OE	Q9NWB6	ARGLU1	18|12	30	15	2	20|24|3|2|5|1|2|3	0	0.01	0	-10.3	2	0.66
dtR_OE	Q9UBV8	PEF1	2|0	2	1	2	4|4|2|1|1|1|1|0	0	0.01	0	-8.43	0.57	0.66
dtR_OE	O00193	SMAP	12|2	14	7	2	0|0|0|0|0|19|14|16	0	0	0	-20.54	1.14	0.67
dtR_OE	O76021	RSL1D1	28|3	31	15.5	2	1|1|0|0|0|18|29|38	0	0	0	-37.56	1.43	0.67
dtR_OE	P04083	ANXA1	26|5	31	15.5	2	22|5|7|0|2|12|19|15	0	0	0	-31	1.51	0.67
dtR_OE	P16401	H1-5	13|21	34	17	2	21|17|3|1|15|2|6|4	0	0	0	-12.91	1.97	0.67
dtR_OE	P22087	FBL	6|0	6	3	2	6|1|0|0|3|6|4|9	0	0	0	-16.11	0.83	0.67
dtR_OE	P46109	CRKL	6|0	6	3	2	13|15|0|0|0|2|1|1	0	0	0	-17.01	0.75	0.67
dtR_OE	P61313	RPL15	21|30	51	25.5	2	20|20|18|15|8|1|4|5	0	0	0	-12.84	2.24	0.67
dtR_OE	P62244	RPS15A	6|2	8	4	2	5|4|5|3|1|1|6|3	0	0	0	-11.27	1.14	0.67
dtR_OE	P62753	RPS6	16|29	45	22.5	2	13|16|33|9|5|1|7|4	0	0	0	-16.86	2.05	0.67
dtR_OE	P68371	TUBB4B	14|0	14	7	2	13|15|2|1|0|8|5|8	0	0	0	-28.46	1.08	0.67
dtR_OE	Q13442	PDAP1	35|27	62	31	2	0|0|0|0|0|38|24|41	0	0	0	-11.19	2.41	0.67
dtR_OE	Q14126	DSG2	21|0	21	10.5	2	0|0|0|0|0|24|17|31	0	0	0	-38.78	1.17	0.67
dtR_OE	Q9BRS2	RIOK1	26|3	29	14.5	2	0|0|0|0|0|28|32|22	0	0	0	-34.92	1.41	0.67
dtR_OE	O00267	SUPT5H	14|1	15	7.5	2	0|0|0|0|0|5|22|28	0	0	0	-26.18	1.09	0.68
dtR_OE	O00541	PES1	6|0	6	3	2	0|0|0|0|0|7|14|13	0	0	0	-18.21	0.71	0.68
dtR_OE	P45880	VDAC2	6|9	15	7.5	2	4|0|3|4|8|8|6|8	0	0	0	-10.9	1.46	0.68
dtR_OE	P50991	CCT4	6|2	8	4	2	4|2|0|1|0|7|9|9	0	0	0	-12.59	1	0.68
dtR_OE	P81605	DCD	2|4	6	3	2	2|4|10|2|6|0|1|0	0	0	0	-9.29	0.96	0.68
dtR_OE	Q14669	TRIP12	52|6	58	29	2	0|0|0|0|0|33|66|47	0	0	0	-60.4	1.59	0.68
dtR_OE	Q5SSJ5	HP1BP3	32|6	38	19	2	0|0|0|0|0|32|30|38	0	0	0	-37.24	1.52	0.68
dtR_OE	Q9BY42	RTF2	6|0	6	3	2	4|6|0|0|0|12|4|7	0	0	0	-17.99	0.73	0.68
dtR_OE	Q9NQS7	INCENP	59|29	88	44	2	0|0|0|0|0|30|63|64	0	0	0	-28.53	2.24	0.68
dtR_OE	O43396	TXNL1	4|1	5	2.5	2	4|1|0|0|1|7|1|17	0	0	0	-14.02	0.65	0.69
dtR_OE	P05166	PCCB	10|4	14	7	2	16|5|2|6|16|0|2|0	0	0	0	-15.99	1.19	0.69
dtR_OE	P09382	LGALS1	7|5	12	6	2	7|8|8|11|5|0|0|0	0	0	0	-11.04	1.23	0.69
dtR_OE	Q02878	RPL6	23|32	55	27.5	2	15|11|26|14|3|11|13|14	0	0	0	-16.69	2.06	0.69
dtR_OE	Q14692	BMS1	42|4	46	23	2	0|0|0|0|0|21|56|50	0	0	0	-55.67	1.45	0.69
dtR_OE	Q14978	NOLC1	18|5	23	11.5	2	0|2|0|0|0|22|14|32	0	0	0	-24.68	1.31	0.69
dtR_OE	Q96JP5	ZFP91	23|9	32	16	2	0|0|0|0|0|21|26|38	0	0	0	-24.75	1.51	0.69
dtR_OE	Q9BZE4	GTPBP4	9|1	10	5	2	0|0|0|0|0|4|15|28	0	0	0	-21.96	0.85	0.69
dtR_OE	Q9ULU4	ZMYND8	4|0	4	2	2	0|0|0|0|0|7|11|12	0	0	0	-16.26	0.53	0.69
dtR_OE	P02545	LMNA	19|9	28	14	2	24|13|17|5|17|0|0|0	0	0	0	-21.15	1.47	0.7
dtR_OE	P33316	DUT	7|3	10	5	2	17|10|1|1|2|6|4|2	0	0	0	-15.89	0.93	0.7
dtR_OE	P42224	STAT1	6|0	6	3	2	1|0|0|0|0|10|16|12	0	0	0	-21.09	0.62	0.7
dtR_OE	P51587	BRCA2	15|3	18	9	2	0|0|0|0|0|17|36|17	0	0	0	-28.79	1.03	0.7
dtR_OE	P62829	RPL23	6|3	9	4.5	2	9|9|6|5|2|0|4|2	0	0	0	-13.51	0.97	0.7
dtR_OE	P63151	PPP2R2A	22|6	28	14	2	36|8|7|6|9|6|6|9	0	0	0	-31.33	1.29	0.7
dtR_OE	Q08554	DSC1	1|5	6	3	2	2|5|13|6|10|0|0|0	0	0	0	-16.7	0.67	0.7
dtR_OE	Q12789	GTF3C1	5|0	5	2.5	2	0|0|0|0|0|10|22|4	0	0	0	-19.16	0.56	0.7
dtR_OE	Q5D862	FLG2	7|13	20	10	2	5|10|24|6|16|0|0|0	0	0	0	-17.45	1.31	0.7
dtR_OE	Q8TA86	RP9	11|1	12	6	2	4|4|0|0|0|16|14|19	0	0	0	-27.49	0.84	0.7
dtR_OE	Q8TF72	SHROOM3	10|25	35	17.5	2	4|13|8|11|1|18|23|16	0	0	0	-28.05	1.49	0.7
dtR_OE	Q9BU76	MMTAG2	5|0	5	2.5	2	0|0|0|0|0|16|11|11	0	0	0	-20.5	0.53	0.7
dtR_OE	P04406	GAPDH	10|15	25	12.5	2	12|12|39|7|8|3|0|0	0	0	0	-21.61	1.23	0.71
dtR_OE	P05388	RPLP0	10|2	12	6	2	3|0|0|1|4|23|19|14	0	0	0	-28.34	0.75	0.71
dtR_OE	P08727	KRT19	7|0	7	3.5	2	2|31|0|0|1|3|7|6	0	0	0	-26.68	0.56	0.71
dtR_OE	P22061	PCMT1	7|0	7	3.5	2	9|13|0|0|3|15|9|6	0	0	0	-30.18	0.51	0.71
dtR_OE	P23528	CFL1	16|4	20	10	2	26|25|14|6|5|3|1|4	0	0	0	-33.98	0.95	0.71
dtR_OE	P26599	PTBP1	24|0	24	12	2	14|1|2|0|8|28|15|28	0	0	0	-52.42	1	0.71
dtR_OE	P30041	PRDX6	7|0	7	3.5	2	4|0|1|3|4|14|12|14	0	0	0	-28.41	0.54	0.71
dtR_OE	P46777	RPL5	6|3	9	4.5	2	4|0|6|2|0|10|12|13	0	0	0	-18.01	0.77	0.71
dtR_OE	P62266	RPS23	8|7	15	7.5	2	8|2|18|6|4|4|6|6	0	0	0	-14.79	1.11	0.71
dtR_OE	P62826	RAN	11|15	26	13	2	10|13|11|5|3|13|8|9	0	0	0	-17.41	1.44	0.71
dtR_OE	P63104	YWHAZ	16|7	23	11.5	2	20|18|17|8|9|4|1|2	0	0	0	-25.93	1.16	0.71
dtR_OE	Q03701	CEBPZ	16|0	16	8	2	0|0|0|0|0|8|31|40	0	0	0	-42.62	0.81	0.71
dtR_OE	Q13838	DDX39B	9|0	9	4.5	2	4|3|2|0|1|16|10|21	0	0	0	-30.88	0.63	0.71
dtR_OE	Q8N7H5	PAF1	12|1	13	6.5	2	0|0|0|0|0|24|21|22	0	0	0	-32.61	0.78	0.71
dtR_OE	Q99497	PARK7	9|6	15	7.5	2	12|5|5|6|7|11|6|6	0	0	0	-18.66	1.03	0.71
dtR_OE	P08779	KRT16	21|56	77	38.5	2	18|82|26|21|61|0|0|0	0	0	0	-61.56	1.48	0.72
dtR_OE	P47756	CAPZB	11|0	11	5.5	2	16|9|3|4|3|17|14|12	0	0	0	-43.02	0.56	0.72
dtR_OE	P58876	H2BC5	9|12	21	10.5	2	8|9|11|8|6|13|9|15	0	0	0	-23.45	1.06	0.72
dtR_OE	P62805	H4C1	10|5	15	7.5	2	12|9|10|5|4|12|8|11	0	0	0	-26.48	0.85	0.72
dtR_OE	Q00839	HNRNPU	66|26	92	46	2	31|7|14|4|8|40|50|60	0	0	0	-56.96	1.72	0.72
dtR_OE	Q14152	EIF3A	13|0	13	6.5	2	0|0|0|0|0|19|41|20	0	0	0	-43.12	0.65	0.72
dtR_OE	Q15020	SART3	29|4	33	16.5	2	0|0|0|0|0|35|47|44	0	0	0	-55.22	1.05	0.72
dtR_OE	Q8WY36	BBX	11|1	12	6	2	0|0|0|0|0|18|32|30	0	0	0	-39.48	0.6	0.72
dtR_OE	Q9P258	RCC2	28|5	33	16.5	2	37|23|5|8|9|24|3|14	0	0	0	-51.68	1.07	0.72
dtR_OE	Q9UHD1	CHORDC1	3|11	14	7	2	3|0|8|5|0|22|14|17	0	0	0	-28.74	0.81	0.72
dtR_OE	Q9UKD1	GMEB2	12|0	12	6	2	0|0|0|0|0|34|24|31	0	0	0	-48.18	0.54	0.72
dtR_OE	Q9Y5B9	SUPT16H	28|6	34	17	2	4|0|0|0|0|42|37|44	0	0	0	-50.84	1.07	0.72
dtR_OE	O00763	ACACB	84|74	158	79	2	85|69|56|75|81|1|1|6	0	0	0	-63.44	1.69	0.73
dtR_OE	O43290	SART1	49|9	58	29	2	0|0|0|0|0|82|85|111	0	0	0	-121.56	0.83	0.73
dtR_OE	O43865	AHCYL1	19|0	19	9.5	2	0|0|0|0|0|40|36|38	0	0	0	-62.02	0.67	0.73
dtR_OE	P02538	KRT6A	51|47	98	49	2	36|65|36|26|65|1|2|1	0	0	0	-38.2	1.69	0.73
dtR_OE	P07437	TUBB	82|7	89	44.5	2	57|58|5|10|9|60|49|54	0	0	0	-140.79	1.18	0.73
dtR_OE	P08240	SRPRA	27|1	28	14	2	0|0|0|0|0|51|49|66	0	0	0	-86.47	0.67	0.73
dtR_OE	P11021	HSPA5	26|12	38	19	2	13|2|6|2|5|36|42|27	0	0	0	-42.16	1.14	0.73
dtR_OE	P14618	PKM	6|36	42	21	2	11|11|18|8|15|45|37|39	0	0	0	-80.97	0.91	0.73
dtR_OE	P14866	HNRNPL	15|3	18	9	2	17|6|9|3|11|17|21|25	0	0	0	-49.91	0.66	0.73
dtR_OE	P17844	DDX5	38|7	45	22.5	2	7|3|1|2|8|76|44|48	0	0	0	-80.37	0.95	0.73
dtR_OE	P17987	TCP1	15|2	17	8.5	2	6|1|2|0|0|37|36|37	0	0	0	-57.45	0.57	0.73
dtR_OE	P19338	NCL	60|11	71	35.5	2	5|1|0|0|3|109|53|117	0	0	0	-121.5	0.99	0.73
dtR_OE	P60709	ACTB	48|54	102	51	2	47|49|44|27|48|11|6|7	0	0	0	-40.01	1.71	0.73
dtR_OE	Q01780	EXOSC10	63|12	75	37.5	2	2|1|0|0|0|98|90|125	0	0	0	-133.57	0.95	0.73
dtR_OE	Q07866	KLC1	23|3	26	13	2	0|0|0|0|0|59|47|49	0	0	0	-73.45	0.67	0.73
dtR_OE	Q08211	DHX9	56|8	64	32	2	25|7|1|1|1|64|76|80	0	0	0	-112.4	1	0.73
dtR_OE	Q86UE4	MTDH	64|12	76	38	2	0|0|0|0|0|87|68|102	0	0	0	-103.02	1.18	0.73
dtR_OE	Q8IWX8	CHERP	35|3	38	19	2	0|0|0|0|0|60|53|47	0	0	0	-76.11	0.95	0.73
dtR_OE	Q8N1N4	KRT78	13|7	20	10	2	13|27|27|10|18|0|0|0	0	0	0	-33.23	0.84	0.73
dtR_OE	Q9BRD0	BUD13	16|1	17	8.5	2	0|0|0|0|0|26|34|43	0	0	0	-52.01	0.66	0.73
dtR_OE	P02533	KRT14	84|180	264	132	2	88|271|352|79|140|1|2|1	0	0	0	-293.58	1.13	0.74
dtR_OE	P04264	KRT1	403|986	1389	694.5	2	359|779|1274|219|440|62|40|14	0	0	0	#NAME?	1.74	0.74
dtR_OE	P05165	PCCA	584|880	1464	732	2	594|439|698|232|332|100|90|114	0	0	0	-375.92	2.25	0.74
dtR_OE	P09651	HNRNPA1	58|20	78	39	2	12|4|3|1|7|134|79|91	0	0	0	-122.7	0.94	0.74
dtR_OE	P11142	HSPA8	51|101	152	76	2	32|21|52|34|51|109|96|79	0	0	0	-135.7	1.28	0.74
dtR_OE	P13647	KRT5	83|165	248	124	2	82|167|242|97|89|2|0|0	0	0	0	-178.32	1.46	0.74
dtR_OE	P35527	KRT9	509|679	1188	594	2	525|519|664|165|534|89|27|7	0	0	0	-422.28	1.88	0.74
dtR_OE	P52272	HNRNPM	47|10	57	28.5	2	15|4|3|1|8|88|69|86	0	0	0	-116.99	0.83	0.74
dtR_OE	P68104	EEF1A1	95|49	144	72	2	78|20|39|24|17|127|74|87	0	0	0	-135.02	1.24	0.74
dtR_OE	Q06830	PRDX1	36|52	88	44	2	45|101|78|19|12|12|14|11	0	0	0	-76.48	1.21	0.74
dtR_OE	Q13435	SF3B2	34|6	40	20	2	0|0|0|0|0|70|106|91	0	0	0	-124.29	0.6	0.74
dtR_OE	Q86YZ3	HRNR	83|106	189	94.5	2	77|79|134|57|87|2|0|0	0	0	0	-77.29	1.73	0.74
dtR_OE	Q8NC51	SERBP1	73|31	104	52	2	16|5|3|1|4|150|109|146	0	0	0	-151.15	0.96	0.74
dtR_OE	Q96RQ3	MCCC1	420|270	690	345	2	482|269|330|81|294|26|33|56	0	0	0	-311.37	1.76	0.74
dtR_OE	Q9HCS7	XAB2	141|39	180	90	2	0|0|0|0|1|183|236|254	0	0	0	-253.78	1.07	0.74
dtR_OE	A0JNW5	UHRF1BP1L	0|1	1	0.5	2	0|0|0|0|0|14|29|17	0	0	0	-32.27	0.07	0.75
dtR_OE	A0MZ66	SHTN1	2|0	2	1	2	0|0|0|0|0|72|80|82	0	0	0	-128.79	0.03	0.75
dtR_OE	A3KN83	SBNO1	2|0	2	1	2	0|0|0|1|0|50|80|50	0	0	0	-99.23	0.04	0.75
dtR_OE	A8MWD9	SNRPGP15	1|0	1	0.5	2	0|0|0|0|0|3|3|4	0	0	0	-6.01	0.4	0.75
dtR_OE	C4AMC7	WASH3P	0|1	1	0.5	2	0|0|0|0|0|2|2|1	0	0	0	-4.05	0.8	0.75
dtR_OE	O00303	EIF3F	1|0	1	0.5	2	1|1|0|0|0|6|4|8	0	0	0	-11.13	0.2	0.75
dtR_OE	O00571	DDX3X	26|2	28	14	2	4|2|1|0|3|91|71|91	0	0	0	-135.96	0.43	0.75
dtR_OE	O14617	AP3D1	8|1	9	4.5	2	0|0|0|0|0|66|77|87	0	0	0	-121.81	0.16	0.75
dtR_OE	O14628	ZNF195	1|0	1	0.5	2	0|0|0|0|0|5|3|4	0	0	0	-7.09	0.33	0.75
dtR_OE	O15042	U2SURP	1|0	1	0.5	2	0|0|0|0|0|64|75|52	0	0	0	-104.83	0.02	0.75
dtR_OE	O15067	PFAS	2|0	2	1	2	1|2|0|0|0|8|6|1	0	0	0	-9.94	0.44	0.75
dtR_OE	O15226	NKRF	2|1	3	1.5	2	1|0|0|0|0|22|29|39	0	0	0	-45.47	0.13	0.75
dtR_OE	O15234	CASC3	1|0	1	0.5	2	0|0|0|0|0|2|1|5	0	0	0	-4.7	0.5	0.75
dtR_OE	O15371	EIF3D	7|0	7	3.5	2	0|0|0|0|0|22|15|23	0	0	0	-32.32	0.47	0.75
dtR_OE	O43143	DHX15	15|4	19	9.5	2	16|2|2|0|2|48|43|52	0	0	0	-76.01	0.46	0.75
dtR_OE	O43150	ASAP2	0|1	1	0.5	2	0|0|2|0|0|1|2|4	0	0	0	-5.55	0.44	0.75
dtR_OE	O43172	PRPF4	1|0	1	0.5	2	0|0|0|0|0|14|14|15	0	0	0	-23.11	0.09	0.75
dtR_OE	O43175	PHGDH	1|2	3	1.5	2	1|0|1|2|1|20|16|19	0	0	0	-29.05	0.2	0.75
dtR_OE	O43242	PSMD3	1|0	1	0.5	2	0|0|0|0|0|13|12|7	0	0	0	-17.08	0.12	0.75
dtR_OE	O43390	HNRNPR	3|0	3	1.5	2	0|1|0|0|1|18|8|22	0	0	0	-26.82	0.24	0.75
dtR_OE	O43395	PRPF3	24|3	27	13.5	2	0|0|0|0|0|139|95|110	0	0	0	-176.54	0.31	0.75
dtR_OE	O43426	SYNJ1	1|0	1	0.5	2	0|0|0|0|0|3|9|6	0	0	0	-9.81	0.22	0.75
dtR_OE	O43491	EPB41L2	3|0	3	1.5	2	0|0|0|0|0|54|75|69	0	0	0	-108.72	0.06	0.75
dtR_OE	O43684	BUB3	2|2	4	2	2	6|3|1|3|3|1|2|1	0	0	0	-7.65	0.8	0.75
dtR_OE	O43790	KRT86	0|1	1	0.5	2	0|0|0|0|4|0|0|0	0	0	0	-3.78	1	0.75
dtR_OE	O43795	MYO1B	0|1	1	0.5	2	0|0|0|0|0|1|5|1	0	0	0	-5.24	0.57	0.75
dtR_OE	O43847	NRDC	1|0	1	0.5	2	2|0|0|0|0|0|1|0	0	0	0	-3.15	1.33	0.75
dtR_OE	O60264	SMARCA5	1|0	1	0.5	2	0|0|0|0|0|33|55|48	0	0	0	-74.16	0.03	0.75
dtR_OE	O60506	SYNCRIP	5|0	5	2.5	2	2|0|0|0|1|73|41|79	0	0	0	-107.58	0.1	0.75
dtR_OE	O60563	CCNT1	4|0	4	2	2	2|0|0|0|0|77|44|48	0	0	0	-93.65	0.09	0.75
dtR_OE	O60568	PLOD3	1|0	1	0.5	2	0|0|0|0|0|3|4|21	0	0	0	-14.78	0.14	0.75
dtR_OE	O60826	CCDC22	0|3	3	1.5	2	0|0|0|0|0|15|17|7	0	0	0	-21.01	0.31	0.75
dtR_OE	O60841	EIF5B	4|2	6	3	2	0|0|0|0|0|7|25|18	0	0	0	-20.94	0.48	0.75
dtR_OE	O60885	BRD4	1|0	1	0.5	2	0|0|0|0|0|21|33|35	0	0	0	-48.16	0.04	0.75
dtR_OE	O60934	NBN	1|0	1	0.5	2	0|0|0|0|0|16|20|22	0	0	0	-31.2	0.07	0.75
dtR_OE	O75362	ZNF217	3|1	4	2	2	0|0|0|0|0|6|10|9	0	0	0	-10.9	0.64	0.75
dtR_OE	O75369	FLNB	4|0	4	2	2	4|2|1|0|2|8|24|13	0	0	0	-29.25	0.3	0.75
dtR_OE	O75376	NCOR1	2|0	2	1	2	0|0|0|0|0|67|90|40	0	0	0	-108.1	0.04	0.75
dtR_OE	O75381	PEX14	2|0	2	1	2	0|0|0|0|0|28|18|23	0	0	0	-37.25	0.12	0.75
dtR_OE	O75475	PSIP1	2|0	2	1	2	1|0|0|0|0|23|26|41	0	0	0	-49.29	0.09	0.75
dtR_OE	O75533	SF3B1	6|0	6	3	2	0|0|0|0|0|201|237|227	0	0	0	-370.17	0.04	0.75
dtR_OE	O75643	SNRNP200	2|0	2	1	2	0|0|0|0|0|62|152|125	0	0	0	-187.4	0.02	0.75
dtR_OE	O75663	TIPRL	2|1	3	1.5	2	1|0|0|0|0|40|26|28	0	0	0	-47.69	0.13	0.75
dtR_OE	O75815	BCAR3	1|0	1	0.5	2	1|1|0|0|0|2|0|0	0	0	0	-3.56	1	0.75
dtR_OE	O75928	PIAS2	0|1	1	0.5	2	0|0|0|0|0|4|2|3	0	0	0	-5.44	0.44	0.75
dtR_OE	O76003	GLRX3	1|0	1	0.5	2	0|0|0|0|0|3|2|1	0	0	0	-4.59	0.67	0.75
dtR_OE	O94880	PHF14	1|0	1	0.5	2	0|0|0|0|0|1|3|4	0	0	0	-4.8	0.5	0.75
dtR_OE	O94906	PRPF6	1|0	1	0.5	2	0|0|0|0|0|6|12|5	0	0	0	-12.62	0.17	0.75
dtR_OE	O95218	ZRANB2	1|0	1	0.5	2	0|0|0|0|0|11|9|9	0	0	0	-15.72	0.14	0.75
dtR_OE	O95232	LUC7L3	1|0	1	0.5	2	2|0|0|0|1|0|0|1	0	0	0	-3.56	1	0.75
dtR_OE	O95292	VAPB	0|1	1	0.5	2	0|0|0|0|2|8|3|8	0	0	0	-11.63	0.19	0.75
dtR_OE	O95372	LYPLA2	4|2	6	3	2	0|0|0|0|0|22|14|12	0	0	0	-19.97	0.5	0.75
dtR_OE	O95373	IPO7	10|0	10	5	2	0|0|0|0|0|28|44|48	0	0	0	-65.28	0.33	0.75
dtR_OE	O95433	AHSA1	6|2	8	4	2	5|2|0|0|0|16|13|23	0	0	0	-25.8	0.54	0.75
dtR_OE	O95707	POP4	4|0	4	2	2	0|0|0|0|0|12|14|15	0	0	0	-21.97	0.39	0.75
dtR_OE	O95793	STAU1	19|2	21	10.5	2	5|2|1|0|0|85|63|67	0	0	0	-113.96	0.38	0.75
dtR_OE	O95819	MAP4K4	1|0	1	0.5	2	0|0|0|0|0|0|5|2	0	0	0	-5.26	0.57	0.75
dtR_OE	O96028	NSD2	7|1	8	4	2	0|0|0|0|0|13|15|29	0	0	0	-27.17	0.56	0.75
dtR_OE	P00338	LDHA	2|1	3	1.5	2	2|0|2|1|0|14|13|11	0	0	0	-20.21	0.28	0.75
dtR_OE	P00761		211|285	496	248	2	327|346|254|261|262|26|62|47	0	0	0	-392.16	1.25	0.75
dtR_OE	P02663	CSN1S2	1|0	1	0.5	2	0|5|8|0|0|0|0|0	0	0	0	-7.42	0.31	0.75
dtR_OE	P04040	CAT	1|0	1	0.5	2	0|4|6|0|1|1|0|1	0	0	0	-7.67	0.31	0.75
dtR_OE	P04080	CSTB	1|0	1	0.5	2	3|0|0|2|0|0|0|2	0	0	0	-5.06	0.57	0.75
dtR_OE	P05198	EIF2S1	1|1	2	1	2	2|0|1|0|0|0|0|2	0	0	0	-2.36	1.6	0.75
dtR_OE	P06400	RB1	1|0	1	0.5	2	0|0|0|0|0|3|5|3	0	0	0	-6.53	0.36	0.75
dtR_OE	P06454	PTMA	1|0	1	0.5	2	2|0|0|0|0|7|3|8	0	0	0	-11.08	0.2	0.75
dtR_OE	P06709	BirA	1424|84	1508	754	2	770|118|506|182|1015|1878|1869|1504	0	0	0	#NAME?	0.77	0.75
dtR_OE	P06733	ENO1	6|2	8	4	2	10|9|7|3|4|19|10|3	0	0	0	-29.44	0.49	0.75
dtR_OE	P07355	ANXA2	26|7	33	16.5	2	32|31|22|6|18|42|28|35	0	0	0	-94.5	0.62	0.75
dtR_OE	P07814	EPRS1	5|4	9	4.5	2	3|3|0|0|0|23|50|20	0	0	0	-41.17	0.36	0.75
dtR_OE	P07900	HSP90AA1	11|8	19	9.5	2	12|18|5|5|6|17|18|21	0	0	0	-35.3	0.75	0.75
dtR_OE	P07910	HNRNPC	1|0	1	0.5	2	3|1|0|0|1|14|16|17	0	0	0	-28.14	0.08	0.75
dtR_OE	P07996	THBS1	1|1	2	1	2	0|1|1|0|0|0|0|0	0	0	0	-1.07	4	0.75
dtR_OE	P08237	PFKM	2|0	2	1	2	0|0|0|0|0|18|17|10	0	0	0	-24.2	0.18	0.75
dtR_OE	P08238	HSP90AB1	35|20	55	27.5	2	39|49|20|21|17|50|48|47	0	0	0	-104.02	0.76	0.75
dtR_OE	P08670	VIM	30|5	35	17.5	2	19|13|17|4|9|133|165|147	0	0	0	-258.8	0.28	0.75
dtR_OE	P09661	SNRPA1	1|0	1	0.5	2	1|0|0|0|0|9|9|13	0	0	0	-17.15	0.12	0.75
dtR_OE	P09874	PARP1	25|5	30	15	2	0|1|0|0|0|238|252|244	0	0	0	-384.63	0.16	0.75
dtR_OE	P0C0S8	H2AC11	8|0	8	4	2	13|5|5|0|1|12|7|25	0	0	0	-37.07	0.47	0.75
dtR_OE	P0DMV8	HSPA1A	4|6	10	5	2	6|2|5|5|4|111|88|126	0	0	0	-174.53	0.12	0.75
dtR_OE	P0DN76	U2AF1L5	1|1	2	1	2	1|0|0|0|0|0|2|0	0	0	0	-1.38	2.67	0.75
dtR_OE	P10599	TXN	15|20	35	17.5	2	28|42|40|8|6|26|24|24	0	0	0	-68.22	0.71	0.75
dtR_OE	P11388	TOP2A	2|1	3	1.5	2	0|0|0|0|0|7|37|29	0	0	0	-35.6	0.16	0.75
dtR_OE	P11413	G6PD	3|0	3	1.5	2	1|0|0|0|0|32|23|28	0	0	0	-45.49	0.14	0.75
dtR_OE	P11498	PC	1654|1115	2769	1384.5	2	1808|1012|1304|497|1517|162|176|220	0	0	0	#NAME?	1.65	0.75
dtR_OE	P11586	MTHFD1	0|1	1	0.5	2	3|1|0|0|0|21|24|13	0	0	0	-33.53	0.06	0.75
dtR_OE	P11940	PABPC1	1|0	1	0.5	2	1|0|0|0|0|68|46|62	0	0	0	-96.99	0.02	0.75
dtR_OE	P13639	EEF2	29|6	35	17.5	2	25|14|13|4|9|145|112|89	0	0	0	-202.55	0.34	0.75
dtR_OE	P13645	KRT10	524|479	1003	501.5	2	343|485|1095|184|267|42|36|15	0	0	0	-429.12	1.63	0.75
dtR_OE	P13807	GYS1	1|0	1	0.5	2	1|0|0|0|2|1|1|0	0	0	0	-4.03	0.8	0.75
dtR_OE	P13984	GTF2F2	7|1	8	4	2	0|0|0|0|0|43|26|38	0	0	0	-54.13	0.3	0.75
dtR_OE	P14678	SNRPB	1|0	1	0.5	2	0|0|0|0|0|9|8|6	0	0	0	-12.7	0.17	0.75
dtR_OE	P14923	JUP	28|25	53	26.5	2	31|50|105|17|52|13|4|8	0	0	0	-88.48	0.76	0.75
dtR_OE	P15170	GSPT1	22|6	28	14	2	4|4|0|0|0|286|281|190	0	0	0	-397.07	0.15	0.75
dtR_OE	P15880	RPS2	6|2	8	4	2	0|1|0|0|0|27|27|23	0	0	0	-35.56	0.41	0.75
dtR_OE	P15924	DSP	66|60	126	63	2	58|79|186|37|96|14|69|12	0	0	0	-156.1	0.91	0.75
dtR_OE	P16403	H1-2	1|1	2	1	2	0|3|0|0|0|1|1|1	0	0	0	-2.78	1.33	0.75
dtR_OE	P17096	HMGA1	0|1	1	0.5	2	38|47|0|0|0|4|3|5	0	0	0	-52.48	0.04	0.75
dtR_OE	P17098	ZNF8	1|0	1	0.5	2	0|0|0|0|0|15|11|17	0	0	0	-23.08	0.09	0.75
dtR_OE	P18583	SON	1|1	2	1	2	0|0|0|0|0|84|102|65	0	0	0	-133.41	0.03	0.75
dtR_OE	P19012	KRT15	1|0	1	0.5	2	2|1|0|0|1|0|0|0	0	0	0	-3.56	1	0.75
dtR_OE	P19525	EIF2AK2	1|0	1	0.5	2	0|0|0|0|0|3|4|5	0	0	0	-7.09	0.33	0.75
dtR_OE	P20585	MSH3	1|0	1	0.5	2	0|0|0|0|0|15|40|34	0	0	0	-48.1	0.04	0.75
dtR_OE	P20810	CAST	1|0	1	0.5	2	4|1|0|0|0|41|26|43	0	0	0	-62.62	0.03	0.75
dtR_OE	P20930	FLG	6|4	10	5	2	12|8|17|3|17|0|0|0	0	0	0	-20.59	0.7	0.75
dtR_OE	P21127	CDK11B	6|0	6	3	2	0|0|0|0|0|18|22|26	0	0	0	-35.56	0.36	0.75
dtR_OE	P21333	FLNA	25|4	29	14.5	2	24|10|5|3|4|408|494|359	0	0	0	-707.85	0.09	0.75
dtR_OE	P22102	GART	7|0	7	3.5	2	10|7|0|0|0|30|40|36	0	0	0	-67.23	0.23	0.75
dtR_OE	P22392	NME2	1|0	1	0.5	2	3|0|1|0|1|5|5|5	0	0	0	-11.39	0.2	0.75
dtR_OE	P22626	HNRNPA2B1	10|4	14	7	2	10|4|8|7|5|74|45|67	0	0	0	-105.53	0.25	0.75
dtR_OE	P22629	Streptavidin	1602|961	2563	1281.5	2	1758|701|1269|724|1591|534|477|600	0	0	0	#NAME?	1.34	0.75
dtR_OE	P23246	SFPQ	1|0	1	0.5	2	2|0|9|0|0|51|36|43	0	0	0	-77.13	0.03	0.75
dtR_OE	P23588	EIF4B	16|1	17	8.5	2	0|0|0|0|0|246|171|171	0	0	0	-321.27	0.12	0.75
dtR_OE	P25398	RPS12	1|0	1	0.5	2	0|0|1|2|1|1|0|0	0	0	0	-4.03	0.8	0.75
dtR_OE	P26038	MSN	0|2	2	1	2	0|0|0|0|0|5|2|10	0	0	0	-9.15	0.47	0.75
dtR_OE	P26358	DNMT1	1|1	2	1	2	1|0|0|0|1|21|23|26	0	0	0	-35.27	0.11	0.75
dtR_OE	P26641	EEF1G	2|0	2	1	2	2|1|0|4|5|16|18|16	0	0	0	-33.8	0.13	0.75
dtR_OE	P27105	STOM	1|0	1	0.5	2	0|0|0|0|0|4|3|1	0	0	0	-4.8	0.5	0.75
dtR_OE	P27635	RPL10	1|1	2	1	2	1|0|0|0|1|0|3|0	0	0	0	-2.17	1.6	0.75
dtR_OE	P27816	MAP4	12|5	17	8.5	2	15|6|1|0|0|387|314|367	0	0	0	-581.96	0.06	0.75
dtR_OE	P28290	ITPRID2	1|0	1	0.5	2	0|0|0|0|0|0|9|4	0	0	0	-7.38	0.31	0.75
dtR_OE	P29966	MARCKS	1|1	2	1	2	1|0|0|0|1|28|24|28	0	0	0	-40.66	0.1	0.75
dtR_OE	P30101	PDIA3	1|1	2	1	2	5|0|0|0|2|0|0|0	0	0	0	-2.71	1.14	0.75
dtR_OE	P31930	UQCRC1	2|0	2	1	2	7|1|0|1|7|0|0|0	0	0	0	-8.68	0.5	0.75
dtR_OE	P31944	CASP14	2|2	4	2	2	4|1|23|6|3|0|0|0	0	0	0	-14.59	0.43	0.75
dtR_OE	P31948	STIP1	1|0	1	0.5	2	3|0|1|2|1|29|19|34	0	0	0	-48.28	0.04	0.75
dtR_OE	P32969	RPL9	7|0	7	3.5	2	4|0|2|2|0|25|17|16	0	0	0	-35.74	0.42	0.75
dtR_OE	P33993	MCM7	1|0	1	0.5	2	1|2|0|0|0|21|35|18	0	0	0	-41.65	0.05	0.75
dtR_OE	P35221	CTNNA1	2|0	2	1	2	0|0|0|0|0|32|34|29	0	0	0	-51.58	0.08	0.75
dtR_OE	P35240	NF2	1|0	1	0.5	2	0|0|0|0|0|47|35|36	0	0	0	-64.26	0.03	0.75
dtR_OE	P35453	HOXD13	0|1	1	0.5	2	0|0|0|0|0|6|4|7	0	0	0	-9.33	0.24	0.75
dtR_OE	P35579	MYH9	1|0	1	0.5	2	1|2|0|0|0|31|114|67	0	0	0	-118.09	0.02	0.75
dtR_OE	P35637	FUS	1|0	1	0.5	2	2|0|0|0|0|14|8|7	0	0	0	-16.87	0.13	0.75
dtR_OE	P35908	KRT2	208|326	534	267	2	182|349|848|122|168|13|14|8	0	0	0	-447.87	1.25	0.75
dtR_OE	P37802	TAGLN2	9|0	9	4.5	2	5|3|0|0|0|164|97|91	0	0	0	-199.2	0.1	0.75
dtR_OE	P38398	BRCA1	5|2	7	3.5	2	0|0|0|0|0|60|88|93	0	0	0	-123.74	0.12	0.75
dtR_OE	P38606	ATP6V1A	2|0	2	1	2	0|0|0|0|0|60|28|17	0	0	0	-56.85	0.08	0.75
dtR_OE	P38646	HSPA9	0|1	1	0.5	2	2|0|3|6|23|10|16|16	0	0	0	-41.55	0.05	0.75
dtR_OE	P39880	CUX1	1|6	7	3.5	2	4|2|15|1|16|26|42|28	0	0	0	-69.38	0.21	0.75
dtR_OE	P40227	CCT6A	6|0	6	3	2	4|0|0|0|0|27|23|27	0	0	0	-43.86	0.3	0.75
dtR_OE	P42167	TMPO	19|0	19	9.5	2	0|0|0|0|0|146|187|205	0	0	0	-298.94	0.14	0.75
dtR_OE	P42694	HELZ	1|0	1	0.5	2	0|0|0|0|0|13|10|14	0	0	0	-19.94	0.11	0.75
dtR_OE	P43243	MATR3	10|0	10	5	2	0|1|0|0|1|31|32|40	0	0	0	-57.05	0.38	0.75
dtR_OE	P45974	USP5	2|0	2	1	2	2|1|0|0|1|60|63|59	0	0	0	-102.06	0.04	0.75
dtR_OE	P46013	MKI67	114|27	141	70.5	2	7|2|0|1|0|253|369|315	0	0	0	-426.07	0.6	0.75
dtR_OE	P46063	RECQL	2|1	3	1.5	2	1|0|0|0|0|32|21|34	0	0	0	-43.81	0.14	0.75
dtR_OE	P46736	BRCC3	1|0	1	0.5	2	0|0|0|0|0|52|33|35	0	0	0	-65.29	0.03	0.75
dtR_OE	P47929	LGALS7	0|1	1	0.5	2	2|6|2|0|3|0|0|0	0	0	0	-7.69	0.31	0.75
dtR_OE	P48444	ARCN1	2|0	2	1	2	0|0|0|0|0|38|27|25	0	0	0	-48.73	0.09	0.75
dtR_OE	P48634	PRRC2A	1|0	1	0.5	2	0|0|0|0|0|72|100|100	0	0	0	-149.99	0.01	0.75
dtR_OE	P48643	CCT5	4|0	4	2	2	3|0|0|0|5|71|57|49	0	0	0	-101.51	0.09	0.75
dtR_OE	P49023	PXN	2|0	2	1	2	0|0|0|0|0|17|8|13	0	0	0	-20.46	0.21	0.75
dtR_OE	P49327	FASN	30|4	34	17	2	11|1|2|0|0|202|250|187	0	0	0	-343.43	0.21	0.75
dtR_OE	P49368	CCT3	1|0	1	0.5	2	2|0|0|0|0|14|16|3	0	0	0	-18.73	0.11	0.75
dtR_OE	P49756	RBM25	1|0	1	0.5	2	0|0|0|0|0|23|51|37	0	0	0	-60.35	0.04	0.75
dtR_OE	P49792	RANBP2	11|1	12	6	2	0|0|0|0|0|159|180|143	0	0	0	-262.06	0.1	0.75
dtR_OE	P49915	GMPS	2|0	2	1	2	7|1|0|1|1|10|12|22	0	0	0	-29.31	0.15	0.75
dtR_OE	P50395	GDI2	0|1	1	0.5	2	0|1|0|0|0|7|5|7	0	0	0	-11.09	0.2	0.75
dtR_OE	P50402	EMD	1|0	1	0.5	2	0|1|1|0|0|44|19|31	0	0	0	-52	0.04	0.75
dtR_OE	P50452	SERPINB8	1|0	1	0.5	2	4|5|0|0|0|0|0|0	0	0	0	-5.21	0.44	0.75
dtR_OE	P50747	HLCS	0|4	4	2	2	1|0|6|7|2|53|41|47	0	0	0	-86.07	0.1	0.75
dtR_OE	P50990	CCT8	47|4	51	25.5	2	5|1|1|4|2|585|372|429	0	0	0	#NAME?	0.15	0.75
dtR_OE	P51610	HCFC1	3|0	3	1.5	2	5|1|0|0|0|106|119|111	0	0	0	-189.2	0.04	0.75
dtR_OE	P51858	HDGF	3|0	3	1.5	2	3|1|0|0|0|20|19|29	0	0	0	-38.88	0.17	0.75
dtR_OE	P51991	HNRNPA3	2|0	2	1	2	0|0|1|1|6|24|18|24	0	0	0	-40.12	0.11	0.75
dtR_OE	P52597	HNRNPF	18|2	20	10	2	8|0|5|4|19|100|66|69	0	0	0	-140.51	0.3	0.75
dtR_OE	P52701	MSH6	1|0	1	0.5	2	0|0|0|0|0|2|14|21	0	0	0	-19.72	0.11	0.75
dtR_OE	P52737	ZNF136	2|0	2	1	2	0|0|0|0|0|7|5|5	0	0	0	-9.34	0.47	0.75
dtR_OE	P53396	ACLY	3|1	4	2	2	1|0|1|0|0|16|24|21	0	0	0	-30.6	0.25	0.75
dtR_OE	P53621	COPA	6|0	6	3	2	1|0|0|0|0|11|29|18	0	0	0	-31.7	0.41	0.75
dtR_OE	P53999	SUB1	1|3	4	2	2	1|8|2|1|2|11|7|8	0	0	0	-18.96	0.4	0.75
dtR_OE	P54132	BLM	1|0	1	0.5	2	0|0|0|0|0|8|18|23	0	0	0	-26.19	0.08	0.75
dtR_OE	P55209	NAP1L1	4|0	4	2	2	0|0|0|0|0|19|23|17	0	0	0	-31.76	0.27	0.75
dtR_OE	P55265	ADAR	5|0	5	2.5	2	3|3|0|0|1|63|68|87	0	0	0	-123.8	0.09	0.75
dtR_OE	P55884	EIF3B	1|0	1	0.5	2	0|1|0|0|0|1|8|0	0	0	0	-5.62	0.4	0.75
dtR_OE	P60174	TPI1	1|1	2	1	2	1|1|2|2|1|1|0|0	0	0	0	-3.77	1	0.75
dtR_OE	P60660	MYL6	1|0	1	0.5	2	1|0|2|3|5|8|3|2	0	0	0	-13.41	0.17	0.75
dtR_OE	P61204	ARF3	2|0	2	1	2	1|0|0|0|0|15|10|12	0	0	0	-20.54	0.21	0.75
dtR_OE	P61962	DCAF7	1|0	1	0.5	2	0|0|0|0|1|3|0|3	0	0	0	-5.11	0.57	0.75
dtR_OE	P61978	HNRNPK	26|8	34	17	2	23|9|1|0|6|113|79|100	0	0	0	-152.75	0.41	0.75
dtR_OE	P62249	RPS16	1|1	2	1	2	1|0|2|1|5|0|0|0	0	0	0	-3.87	0.89	0.75
dtR_OE	P62314	SNRPD1	3|0	3	1.5	2	0|0|0|0|0|11|13|13	0	0	0	-19.95	0.32	0.75
dtR_OE	P62316	SNRPD2	11|3	14	7	2	0|0|0|0|0|34|40|45	0	0	0	-54.31	0.47	0.75
dtR_OE	P63220	RPS21	1|0	1	0.5	2	1|1|1|0|3|2|3|1	0	0	0	-7.38	0.33	0.75
dtR_OE	P63241	EIF5A	6|6	12	6	2	4|4|6|3|7|23|15|15	0	0	0	-26.75	0.62	0.75
dtR_OE	P69905	HBA1	1|0	1	0.5	2	12|3|0|3|11|0|0|0	0	0	0	-15.72	0.14	0.75
dtR_OE	P78344	EIF4G2	8|0	8	4	2	0|0|0|0|0|115|107|128	0	0	0	-193.65	0.09	0.75
dtR_OE	P78347	GTF2I	12|0	12	6	2	0|0|0|0|0|87|100|68	0	0	0	-140.53	0.19	0.75
dtR_OE	P78371	CCT2	1|0	1	0.5	2	1|0|1|0|0|49|34|23	0	0	0	-58.68	0.04	0.75
dtR_OE	P82094	TMF1	1|0	1	0.5	2	1|0|1|0|0|24|32|22	0	0	0	-43.24	0.05	0.75
dtR_OE	P98175	RBM10	4|0	4	2	2	0|0|0|0|0|45|65|72	0	0	0	-99.8	0.09	0.75
dtR_OE	Q00341	HDLBP	2|0	2	1	2	0|0|0|0|0|128|118|123	0	0	0	-204.27	0.02	0.75
dtR_OE	Q01082	SPTBN1	1|0	1	0.5	2	0|0|0|0|0|1|3|1	0	0	0	-4.12	0.8	0.75
dtR_OE	Q02241	KIF23	5|0	5	2.5	2	0|0|0|0|0|63|71|50	0	0	0	-100.88	0.11	0.75
dtR_OE	Q02413	DSG1	22|19	41	20.5	2	20|18|81|19|47|0|0|0	0	0	0	-54.24	0.89	0.75
dtR_OE	Q04323	UBXN1	1|0	1	0.5	2	0|0|0|0|0|3|1|1	0	0	0	-4.12	0.8	0.75
dtR_OE	Q04637	EIF4G1	6|0	6	3	2	0|0|0|0|0|115|159|133	0	0	0	-225.55	0.06	0.75
dtR_OE	Q04721	NOTCH2	1|0	1	0.5	2	0|0|0|0|0|8|3|5	0	0	0	-8.69	0.25	0.75
dtR_OE	Q05519	SRSF11	1|0	1	0.5	2	2|0|0|1|1|4|5|6	0	0	0	-10.79	0.21	0.75
dtR_OE	Q06124	PTPN11	6|0	6	3	2	7|1|0|0|1|21|16|19	0	0	0	-35.22	0.37	0.75
dtR_OE	Q07157	TJP1	4|0	4	2	2	0|0|0|0|0|90|117|92	0	0	0	-165.1	0.05	0.75
dtR_OE	Q07666	KHDRBS1	1|0	1	0.5	2	1|0|0|0|3|5|5|7	0	0	0	-11.82	0.19	0.75
dtR_OE	Q08188	TGM3	2|3	5	2.5	2	2|5|17|3|4|0|0|0	0	0	0	-11.97	0.65	0.75
dtR_OE	Q08378	GOLGA3	1|0	1	0.5	2	0|0|0|0|0|9|36|7	0	0	0	-27.67	0.08	0.75
dtR_OE	Q08945	SSRP1	9|0	9	4.5	2	0|0|0|0|0|22|22|32	0	0	0	-41.06	0.47	0.75
dtR_OE	Q09666	AHNAK	47|3	50	25	2	3|1|1|0|5|418|417|320	0	0	0	-633.51	0.17	0.75
dtR_OE	Q12788	TBL3	0|1	1	0.5	2	0|0|0|0|0|12|7|13	0	0	0	-17.08	0.12	0.75
dtR_OE	Q12792	TWF1	1|0	1	0.5	2	1|0|0|0|0|16|9|13	0	0	0	-21.08	0.1	0.75
dtR_OE	Q12849	GRSF1	1|0	1	0.5	2	0|0|1|0|0|8|3|3	0	0	0	-8.7	0.27	0.75
dtR_OE	Q12906	ILF3	23|4	27	13.5	2	3|0|0|0|5|78|52|76	0	0	0	-102.1	0.5	0.75
dtR_OE	Q12979	ABR	3|0	3	1.5	2	0|0|0|0|0|44|63|45	0	0	0	-83.06	0.08	0.75
dtR_OE	Q13085	ACACA	3549|3363	6912	3456	2	4121|2009|4026|1345|1242|171|180|235	0	0	0	#NAME?	2.07	0.75
dtR_OE	Q13111	CHAF1A	4|0	4	2	2	0|0|0|0|0|10|25|9	0	0	0	-23.51	0.36	0.75
dtR_OE	Q13123	IK	4|0	4	2	2	0|0|0|0|0|72|65|71	0	0	0	-114.27	0.08	0.75
dtR_OE	Q13177	PAK2	1|0	1	0.5	2	0|0|0|0|0|225|211|177	0	0	0	-341.01	0.01	0.75
dtR_OE	Q13185	CBX3	1|1	2	1	2	2|0|0|2|1|8|4|4	0	0	0	-9.48	0.38	0.75
dtR_OE	Q13263	TRIM28	3|0	3	1.5	2	0|1|1|0|1|76|102|109	0	0	0	-160.08	0.04	0.75
dtR_OE	Q13283	G3BP1	5|1	6	3	2	0|0|0|0|0|38|30|38	0	0	0	-53.6	0.23	0.75
dtR_OE	Q13310	PABPC4	2|0	2	1	2	2|1|0|0|0|13|10|10	0	0	0	-19.51	0.22	0.75
dtR_OE	Q13428	TCOF1	44|18	62	31	2	0|1|0|0|1|93|135|179	0	0	0	-166.79	0.61	0.75
dtR_OE	Q13501	SQSTM1	2|0	2	1	2	0|0|0|0|0|31|19|10	0	0	0	-32.21	0.13	0.75
dtR_OE	Q13523	PRPF4B	1|0	1	0.5	2	0|0|0|1|0|9|16|19	0	0	0	-24.21	0.09	0.75
dtR_OE	Q13564	NAE1	1|0	1	0.5	2	0|0|0|0|0|4|1|3	0	0	0	-4.8	0.5	0.75
dtR_OE	Q13596	SNX1	1|0	1	0.5	2	1|0|0|0|0|34|28|31	0	0	0	-51.03	0.04	0.75
dtR_OE	Q13867	BLMH	2|1	3	1.5	2	0|0|14|2|6|3|1|0	0	0	0	-11.39	0.46	0.75
dtR_OE	Q14004	CDK13	2|0	2	1	2	0|0|0|0|0|27|35|35	0	0	0	-52.6	0.08	0.75
dtR_OE	Q14008	CKAP5	1|0	1	0.5	2	0|0|0|0|0|8|27|14	0	0	0	-26.14	0.08	0.75
dtR_OE	Q14103	HNRNPD	2|1	3	1.5	2	2|0|0|2|1|5|1|5	0	0	0	-7.03	0.75	0.75
dtR_OE	Q14151	SAFB2	2|0	2	1	2	0|0|0|0|0|54|64|66	0	0	0	-100.89	0.04	0.75
dtR_OE	Q14157	UBAP2L	4|1	5	2.5	2	0|0|0|0|0|99|96|118	0	0	0	-167.85	0.06	0.75
dtR_OE	Q14160	SCRIB	2|0	2	1	2	0|0|0|0|0|63|93|65	0	0	0	-121.53	0.04	0.75
dtR_OE	Q14241	ELOA	9|0	9	4.5	2	0|0|0|0|0|38|36|38	0	0	0	-60.89	0.32	0.75
dtR_OE	Q14247	CTTN	3|0	3	1.5	2	3|5|0|0|0|77|52|59	0	0	0	-107.65	0.06	0.75
dtR_OE	Q14258	TRIM25	1|0	1	0.5	2	2|2|0|0|0|75|61|61	0	0	0	-110.4	0.02	0.75
dtR_OE	Q14318	FKBP8	1|0	1	0.5	2	1|0|0|0|2|5|4|5	0	0	0	-9.62	0.24	0.75
dtR_OE	Q14498	RBM39	5|1	6	3	2	0|2|0|0|0|16|9|17	0	0	0	-20.58	0.55	0.75
dtR_OE	Q14566	MCM6	2|0	2	1	2	2|0|0|0|0|6|7|6	0	0	0	-11.71	0.38	0.75
dtR_OE	Q14677	CLINT1	2|0	2	1	2	0|0|0|0|0|65|58|57	0	0	0	-98.69	0.04	0.75
dtR_OE	Q14683	SMC1A	1|0	1	0.5	2	0|0|0|0|0|3|6|1	0	0	0	-5.82	0.4	0.75
dtR_OE	Q14739	LBR	6|0	6	3	2	1|0|0|0|0|68|63|75	0	0	0	-113.77	0.12	0.75
dtR_OE	Q14789	GOLGB1	0|1	1	0.5	2	1|1|1|0|0|0|4|0	0	0	0	-5.11	0.57	0.75
dtR_OE	Q14807	KIF22	9|0	9	4.5	2	0|0|0|0|0|29|35|62	0	0	0	-68.63	0.29	0.75
dtR_OE	Q14839	CHD4	3|0	3	1.5	2	1|0|0|0|0|63|136|114	0	0	0	-173.44	0.04	0.75
dtR_OE	Q14938	NFIX	1|0	1	0.5	2	0|0|0|0|0|5|6|8	0	0	0	-10.45	0.21	0.75
dtR_OE	Q14966	ZNF638	1|0	1	0.5	2	0|0|0|0|0|38|66|72	0	0	0	-96.39	0.02	0.75
dtR_OE	Q14980	NUMA1	8|6	14	7	2	2|0|2|1|0|30|79|40	0	0	0	-64.51	0.36	0.75
dtR_OE	Q15003	NCAPH	1|0	1	0.5	2	1|1|0|0|0|12|19|19	0	0	0	-28.02	0.08	0.75
dtR_OE	Q15054	POLD3	1|0	1	0.5	2	0|0|0|0|0|14|19|23	0	0	0	-30.05	0.07	0.75
dtR_OE	Q15154	PCM1	1|0	1	0.5	2	0|0|0|0|0|38|73|31	0	0	0	-77.48	0.03	0.75
dtR_OE	Q15233	NONO	27|5	32	16	2	11|8|29|1|1|128|77|77	0	0	0	-162.9	0.39	0.75
dtR_OE	Q15365	PCBP1	6|5	11	5.5	2	9|6|4|2|2|59|27|34	0	0	0	-61.66	0.31	0.75
dtR_OE	Q15366	PCBP2	12|4	16	8	2	13|15|2|2|4|99|45|51	0	0	0	-111.4	0.28	0.75
dtR_OE	Q15393	SF3B3	10|0	10	5	2	0|0|0|0|0|129|105|112	0	0	0	-191.39	0.12	0.75
dtR_OE	Q15417	CNN3	1|0	1	0.5	2	1|0|0|0|0|82|49|56	0	0	0	-103.12	0.02	0.75
dtR_OE	Q15517	CDSN	2|3	5	2.5	2	4|7|7|8|5|0|0|0	0	0	0	-12.39	0.65	0.75
dtR_OE	Q15678	PTPN14	1|0	1	0.5	2	0|0|0|0|0|6|16|16	0	0	0	-20.43	0.11	0.75
dtR_OE	Q15717	ELAVL1	1|0	1	0.5	2	0|1|0|0|1|1|4|3	0	0	0	-6.15	0.4	0.75
dtR_OE	Q15811	ITSN1	1|0	1	0.5	2	0|0|0|0|0|5|5|2	0	0	0	-7.05	0.33	0.75
dtR_OE	Q16512	PKN1	16|1	17	8.5	2	0|0|0|0|0|46|46|39	0	0	0	-67.25	0.52	0.75
dtR_OE	Q16527	CSRP2	4|0	4	2	2	7|10|0|0|1|6|4|5	0	0	0	-18.14	0.48	0.75
dtR_OE	Q16543	CDC37	2|2	4	2	2	0|1|0|0|0|30|14|18	0	0	0	-27.74	0.25	0.75
dtR_OE	Q16555	DPYSL2	1|0	1	0.5	2	1|0|0|0|0|98|73|80	0	0	0	-138.85	0.02	0.75
dtR_OE	Q16576	RBBP7	1|0	1	0.5	2	0|0|0|0|0|21|22|26	0	0	0	-37.27	0.06	0.75
dtR_OE	Q1ED39	KNOP1	17|2	19	9.5	2	0|0|0|0|0|61|58|58	0	0	0	-88.69	0.43	0.75
dtR_OE	Q27J81	INF2	1|0	1	0.5	2	0|0|0|0|0|6|14|11	0	0	0	-16.79	0.13	0.75
dtR_OE	Q29RF7	PDS5A	0|2	2	1	2	0|0|0|0|0|3|23|19	0	0	0	-24.03	0.18	0.75
dtR_OE	Q2NKX8	ERCC6L	0|1	1	0.5	2	0|0|0|0|0|66|85|81	0	0	0	-127.66	0.02	0.75
dtR_OE	Q2NL82	TSR1	2|0	2	1	2	0|0|0|0|0|11|14|19	0	0	0	-23.64	0.18	0.75
dtR_OE	Q3MHD2	LSM12	1|0	1	0.5	2	3|0|0|0|0|0|2|0	0	0	0	-4.17	0.8	0.75
dtR_OE	Q5H9R7	PPP6R3	1|0	1	0.5	2	0|0|0|0|0|36|34|30	0	0	0	-54.3	0.04	0.75
dtR_OE	Q5QJE6	DNTTIP2	5|0	5	2.5	2	0|0|0|0|0|26|31|39	0	0	0	-52.02	0.21	0.75
dtR_OE	Q5SW79	CEP170	2|0	2	1	2	0|0|0|0|0|159|178|157	0	0	0	-274.3	0.02	0.75
dtR_OE	Q5SWA1	PPP1R15B	4|1	5	2.5	2	0|0|0|0|0|8|17|12	0	0	0	-16.96	0.54	0.75
dtR_OE	Q5TC82	RC3H1	0|1	1	0.5	2	0|0|0|0|0|10|10|12	0	0	0	-17.12	0.12	0.75
dtR_OE	Q5VT06	CEP350	2|1	3	1.5	2	0|0|0|0|0|46|98|72	0	0	0	-113.97	0.06	0.75
dtR_OE	Q5VZL5	ZMYM4	1|0	1	0.5	2	0|0|0|0|0|5|14|5	0	0	0	-12.72	0.17	0.75
dtR_OE	Q68DI1	ZNF776	1|0	1	0.5	2	0|0|0|0|0|1|2|3	0	0	0	-4.59	0.67	0.75
dtR_OE	Q69YH5	CDCA2	1|0	1	0.5	2	0|0|0|0|0|37|54|53	0	0	0	-78.62	0.03	0.75
dtR_OE	Q6FI81	CIAPIN1	2|0	2	1	2	4|4|0|0|0|41|21|20	0	0	0	-48.81	0.09	0.75
dtR_OE	Q6IBS0	TWF2	2|1	3	1.5	2	1|2|0|0|0|37|28|35	0	0	0	-52.08	0.12	0.75
dtR_OE	Q6IBW4	NCAPH2	1|1	2	1	2	0|1|0|0|0|0|3|2	0	0	0	-2.64	1.33	0.75
dtR_OE	Q6IN85	PPP4R3A	0|1	1	0.5	2	0|0|0|0|0|42|41|46	0	0	0	-70.32	0.03	0.75
dtR_OE	Q6KB66	KRT80	3|6	9	4.5	2	6|12|21|7|10|0|0|0	0	0	0	-22.07	0.64	0.75
dtR_OE	Q6KC79	NIPBL	1|0	1	0.5	2	0|0|0|0|0|20|27|25	0	0	0	-38.82	0.06	0.75
dtR_OE	Q6N043	ZNF280D	1|0	1	0.5	2	0|0|0|0|0|9|12|11	0	0	0	-17.12	0.12	0.75
dtR_OE	Q6P2Q9	PRPF8	4|0	4	2	2	0|0|0|0|0|20|66|67	0	0	0	-83.52	0.1	0.75
dtR_OE	Q6P4R8	NFRKB	0|1	1	0.5	2	0|0|0|0|0|6|14|5	0	0	0	-13.32	0.16	0.75
dtR_OE	Q6PJP8	DCLRE1A	2|0	2	1	2	0|0|0|0|0|23|20|26	0	0	0	-37.27	0.12	0.75
dtR_OE	Q6PJT7	ZC3H14	1|0	1	0.5	2	0|0|0|0|0|80|81|77	0	0	0	-131.05	0.02	0.75
dtR_OE	Q6PKG0	LARP1	19|1	20	10	2	0|0|0|0|0|85|102|101	0	0	0	-153.96	0.28	0.75
dtR_OE	Q6STE5	SMARCD3	1|0	1	0.5	2	0|0|0|0|0|26|30|42	0	0	0	-53.14	0.04	0.75
dtR_OE	Q6UB99	ANKRD11	1|0	1	0.5	2	0|0|0|0|0|3|9|5	0	0	0	-9.23	0.24	0.75
dtR_OE	Q6UWP8	SBSN	3|0	3	1.5	2	2|0|14|6|9|0|0|0	0	0	0	-16.86	0.39	0.75
dtR_OE	Q7KZF4	SND1	1|1	2	1	2	1|0|0|0|3|11|11|22	0	0	0	-22.57	0.17	0.75
dtR_OE	Q7L014	DDX46	3|1	4	2	2	0|1|0|0|0|128|194|171	0	0	0	-268.76	0.03	0.75
dtR_OE	Q7Z2W4	ZC3HAV1	5|1	6	3	2	0|0|1|0|0|53|44|56	0	0	0	-79.86	0.16	0.75
dtR_OE	Q7Z417	NUFIP2	1|0	1	0.5	2	0|0|2|0|0|48|47|49	0	0	0	-79.79	0.03	0.75
dtR_OE	Q7Z5J4	RAI1	2|0	2	1	2	0|0|0|0|0|11|17|13	0	0	0	-21.95	0.2	0.75
dtR_OE	Q7Z6E9	RBBP6	1|4	5	2.5	2	1|1|2|1|2|34|57|60	0	0	0	-82.12	0.13	0.75
dtR_OE	Q7Z794	KRT77	0|2	2	1	2	2|2|47|8|5|0|0|0	0	0	0	-34.07	0.12	0.75
dtR_OE	Q86UK7	ZNF598	1|0	1	0.5	2	0|0|0|0|0|23|17|20	0	0	0	-32.33	0.07	0.75
dtR_OE	Q86VP6	CAND1	1|0	1	0.5	2	0|0|0|0|0|4|2|2	0	0	0	-4.86	0.5	0.75
dtR_OE	Q86W92	PPFIBP1	1|0	1	0.5	2	0|0|0|0|0|5|5|4	0	0	0	-8.19	0.29	0.75
dtR_OE	Q86YA3	ZGRF1	2|2	4	2	2	4|2|3|2|2|1|5|3	0	0	0	-8.52	0.73	0.75
dtR_OE	Q8IWI9	MGA	8|0	8	4	2	0|0|4|2|0|67|105|59	0	0	0	-130.47	0.14	0.75
dtR_OE	Q8IX01	SUGP2	1|0	1	0.5	2	0|0|0|0|0|82|109|96	0	0	0	-158.41	0.01	0.75
dtR_OE	Q8IY37	DHX37	1|0	1	0.5	2	0|0|0|0|0|0|3|3	0	0	0	-4.68	0.67	0.75
dtR_OE	Q8IYB3	SRRM1	2|2	4	2	2	1|2|2|1|1|3|9|11	0	0	0	-11.76	0.53	0.75
dtR_OE	Q8IYW5	RNF168	0|1	1	0.5	2	0|0|0|0|0|0|5|2	0	0	0	-5.26	0.57	0.75
dtR_OE	Q8IZH2	XRN1	2|0	2	1	2	0|0|0|0|0|67|69|70	0	0	0	-113.2	0.04	0.75
dtR_OE	Q8N0Z3	SPICE1	1|0	1	0.5	2	0|0|0|0|0|1|4|0	0	0	0	-4.24	0.8	0.75
dtR_OE	Q8N163	CCAR2	3|0	3	1.5	2	0|0|0|0|0|35|45|37	0	0	0	-63.71	0.1	0.75
dtR_OE	Q8N1G0	ZNF687	1|0	1	0.5	2	0|0|0|0|0|21|21|24	0	0	0	-35.57	0.06	0.75
dtR_OE	Q8N3C0	ASCC3	9|1	10	5	2	0|0|0|0|0|131|186|155	0	0	0	-256.46	0.08	0.75
dtR_OE	Q8N4C8	MINK1	5|0	5	2.5	2	0|0|0|0|0|13|24|19	0	0	0	-30.03	0.36	0.75
dtR_OE	Q8N5G2	MACO1	1|0	1	0.5	2	0|0|0|0|0|0|3|1	0	0	0	-3.69	1	0.75
dtR_OE	Q8N5I9	NOPCHAP1	3|0	3	1.5	2	0|0|0|0|0|18|9|9	0	0	0	-19.3	0.33	0.75
dtR_OE	Q8NBS9	TXNDC5	1|0	1	0.5	2	4|3|0|0|2|0|0|0	0	0	0	-5.44	0.44	0.75
dtR_OE	Q8NCD3	HJURP	2|0	2	1	2	0|0|0|0|0|11|9|15	0	0	0	-18.79	0.23	0.75
dtR_OE	Q8NDV7	TNRC6A	5|0	5	2.5	2	0|0|0|0|0|82|85|56	0	0	0	-122.66	0.09	0.75
dtR_OE	Q8NE71	ABCF1	2|0	2	1	2	0|0|0|0|0|36|39|42	0	0	0	-63.71	0.07	0.75
dtR_OE	Q8NEF9	SRFBP1	2|0	2	1	2	0|0|0|0|0|19|23|23	0	0	0	-35	0.12	0.75
dtR_OE	Q8NEY1	NAV1	1|0	1	0.5	2	0|0|0|0|0|6|7|5	0	0	0	-9.91	0.22	0.75
dtR_OE	Q8NI36	WDR36	1|0	1	0.5	2	0|0|0|0|0|47|46|63	0	0	0	-85.33	0.03	0.75
dtR_OE	Q8TAG9	EXOC6	1|0	1	0.5	2	0|0|0|0|0|5|5|3	0	0	0	-7.63	0.31	0.75
dtR_OE	Q8TCG1	CIP2A	1|0	1	0.5	2	1|0|2|2|1|32|49|22	0	0	0	-59.3	0.04	0.75
dtR_OE	Q8TF68	ZNF384	1|0	1	0.5	2	0|0|0|0|0|42|18|33	0	0	0	-50.38	0.04	0.75
dtR_OE	Q8WU90	ZC3H15	1|0	1	0.5	2	1|0|0|0|0|27|27|30	0	0	0	-46.07	0.05	0.75
dtR_OE	Q8WVV4	POF1B	1|1	2	1	2	1|2|4|1|3|0|0|0	0	0	0	-5.02	0.73	0.75
dtR_OE	Q8WW12	PCNP	2|1	3	1.5	2	0|0|0|0|0|31|20|27	0	0	0	-38.52	0.15	0.75
dtR_OE	Q8WWK9	CKAP2	1|0	1	0.5	2	0|0|0|0|0|22|26|33	0	0	0	-43.77	0.05	0.75
dtR_OE	Q8WWQ0	PHIP	3|0	3	1.5	2	0|0|0|0|0|1|8|20	0	0	0	-15.4	0.41	0.75
dtR_OE	Q92538	GBF1	1|0	1	0.5	2	0|0|0|0|0|0|2|0	0	0	0	-2.72	2	0.75
dtR_OE	Q92541	RTF1	3|0	3	1.5	2	0|0|0|0|0|21|29|25	0	0	0	-40.51	0.16	0.75
dtR_OE	Q92576	PHF3	4|1	5	2.5	2	1|2|1|0|0|14|38|25	0	0	0	-40.04	0.25	0.75
dtR_OE	Q92597	NDRG1	1|0	1	0.5	2	0|0|0|0|0|20|20|26	0	0	0	-35.56	0.06	0.75
dtR_OE	Q92598	HSPH1	15|2	17	8.5	2	5|1|0|2|6|38|54|41	0	0	0	-72.53	0.46	0.75
dtR_OE	Q92769	HDAC2	3|0	3	1.5	2	0|2|0|0|0|17|11|10	0	0	0	-21.44	0.3	0.75
dtR_OE	Q92804	TAF15	3|1	4	2	2	5|4|2|0|0|72|45|87	0	0	0	-113.56	0.07	0.75
dtR_OE	Q92841	DDX17	7|1	8	4	2	3|0|0|0|1|22|12|18	0	0	0	-26.79	0.57	0.75
dtR_OE	Q92879	CELF1	1|0	1	0.5	2	0|0|0|0|0|19|7|8	0	0	0	-18.11	0.12	0.75
dtR_OE	Q92900	UPF1	4|0	4	2	2	0|0|0|0|0|205|152|202	0	0	0	-310.73	0.03	0.75
dtR_OE	Q92945	KHSRP	17|2	19	9.5	2	23|19|3|4|24|57|64|67	0	0	0	-135.34	0.29	0.75
dtR_OE	Q92974	ARHGEF2	1|0	1	0.5	2	0|0|0|0|0|1|3|5	0	0	0	-5.31	0.44	0.75
dtR_OE	Q93009	USP7	3|1	4	2	2	0|0|0|0|0|93|94|139	0	0	0	-175.08	0.05	0.75
dtR_OE	Q96BK5	PINX1	5|1	6	3	2	0|0|0|0|0|23|22|25	0	0	0	-34.26	0.34	0.75
dtR_OE	Q96C24	SYTL4	8|0	8	4	2	0|0|0|0|0|41|21|34	0	0	0	-51.99	0.33	0.75
dtR_OE	Q96EA4	SPDL1	1|0	1	0.5	2	0|0|0|0|0|44|46|25	0	0	0	-62.54	0.03	0.75
dtR_OE	Q96EE3	SEH1L	0|1	1	0.5	2	0|0|0|0|0|0|2|1	0	0	0	-3.15	1.33	0.75
dtR_OE	Q96EI5	TCEAL4	0|1	1	0.5	2	0|0|0|0|0|9|8|6	0	0	0	-12.7	0.17	0.75
dtR_OE	Q96GD4	AURKB	1|0	1	0.5	2	0|0|0|0|0|2|1|2	0	0	0	-4.05	0.8	0.75
dtR_OE	Q96J01	THOC3	1|0	1	0.5	2	1|0|0|0|2|0|4|1	0	0	0	-4.93	0.5	0.75
dtR_OE	Q96JB2	COG3	1|0	1	0.5	2	0|0|0|0|0|3|4|3	0	0	0	-6.01	0.4	0.75
dtR_OE	Q96KR1	ZFR	8|1	9	4.5	2	1|0|0|0|0|20|20|39	0	0	0	-39.45	0.45	0.75
dtR_OE	Q96L73	NSD1	1|0	1	0.5	2	0|0|0|0|0|4|24|6	0	0	0	-17.92	0.12	0.75
dtR_OE	Q96Q89	KIF20B	0|2	2	1	2	0|0|0|0|0|3|18|1	0	0	0	-11.73	0.36	0.75
dtR_OE	Q96ST2	IWS1	4|0	4	2	2	0|0|0|0|0|12|10|15	0	0	0	-19.94	0.43	0.75
dtR_OE	Q96T58	SPEN	6|0	6	3	2	0|0|0|0|0|21|60|15	0	0	0	-51.8	0.25	0.75
dtR_OE	Q99081	TCF12	10|0	10	5	2	0|0|0|0|0|53|39|54	0	0	0	-79.75	0.27	0.75
dtR_OE	Q99459	CDC5L	7|1	8	4	2	0|0|0|0|0|31|44|34	0	0	0	-55.26	0.29	0.75
dtR_OE	Q99460	PSMD1	1|0	1	0.5	2	0|0|0|0|0|32|19|21	0	0	0	-38.78	0.06	0.75
dtR_OE	Q99567	NUP88	0|1	1	0.5	2	0|0|0|0|0|13|4|12	0	0	0	-15.62	0.14	0.75
dtR_OE	Q99615	DNAJC7	1|0	1	0.5	2	0|0|0|0|0|3|3|1	0	0	0	-5.11	0.57	0.75
dtR_OE	Q99661	KIF2C	1|0	1	0.5	2	0|0|0|0|0|4|7|5	0	0	0	-8.76	0.25	0.75
dtR_OE	Q99729	HNRNPAB	0|1	1	0.5	2	0|0|1|0|2|3|0|2	0	0	0	-5.1	0.5	0.75
dtR_OE	Q99832	CCT7	1|1	2	1	2	0|0|0|1|0|10|7|6	0	0	0	-10.43	0.33	0.75
dtR_OE	Q99961	SH3GL1	1|0	1	0.5	2	1|1|0|0|0|50|28|35	0	0	0	-62.57	0.03	0.75
dtR_OE	Q9BQ39	DDX50	6|0	6	3	2	0|0|0|0|0|30|26|35	0	0	0	-49.31	0.26	0.75
dtR_OE	Q9BQ61	TRIR	1|0	1	0.5	2	1|0|0|0|0|19|15|9	0	0	0	-23.65	0.09	0.75
dtR_OE	Q9BRR8	GPATCH1	25|2	27	13.5	2	0|0|0|0|0|105|120|145	0	0	0	-195.03	0.29	0.75
dtR_OE	Q9BSJ8	ESYT1	1|0	1	0.5	2	0|0|0|0|0|23|25|28	0	0	0	-41.09	0.05	0.75
dtR_OE	Q9BTE3	MCMBP	1|0	1	0.5	2	2|0|0|0|0|4|2|2	0	0	0	-6.15	0.4	0.75
dtR_OE	Q9BTT0	ANP32E	1|0	1	0.5	2	0|0|0|0|0|3|1|2	0	0	0	-4.59	0.67	0.75
dtR_OE	Q9BXB4	OSBPL11	1|0	1	0.5	2	1|0|0|0|1|0|10|1	0	0	0	-7.35	0.31	0.75
dtR_OE	Q9BY77	POLDIP3	1|0	1	0.5	2	0|0|0|0|0|24|20|27	0	0	0	-38.39	0.06	0.75
dtR_OE	Q9BYW2	SETD2	1|0	1	0.5	2	0|0|0|0|0|1|13|5	0	0	0	-10.16	0.21	0.75
dtR_OE	Q9BZ95	NSD3	1|0	1	0.5	2	0|0|0|0|0|5|10|16	0	0	0	-16.74	0.13	0.75
dtR_OE	Q9H089	LSG1	3|0	3	1.5	2	0|0|0|0|0|22|31|21	0	0	0	-39.93	0.16	0.75
dtR_OE	Q9H0A0	NAT10	6|0	6	3	2	0|0|0|0|0|7|22|20	0	0	0	-26.18	0.49	0.75
dtR_OE	Q9H0C8	ILKAP	1|0	1	0.5	2	0|0|0|0|0|28|20|25	0	0	0	-39.38	0.05	0.75
dtR_OE	Q9H2P0	ADNP	8|0	8	4	2	0|0|0|0|0|68|76|79	0	0	0	-122.68	0.14	0.75
dtR_OE	Q9H2Y7	ZNF106	1|0	1	0.5	2	0|0|0|0|0|2|6|1	0	0	0	-5.21	0.44	0.75
dtR_OE	Q9H3K6	BOLA2	4|2	6	3	2	8|20|1|2|1|2|2|2	0	0	0	-15.28	0.63	0.75
dtR_OE	Q9H3P2	NELFA	0|1	1	0.5	2	0|0|0|0|0|19|17|19	0	0	0	-29.69	0.07	0.75
dtR_OE	Q9H7L9	SUDS3	1|0	1	0.5	2	0|0|0|0|0|5|2|2	0	0	0	-5.35	0.44	0.75
dtR_OE	Q9H8V3	ECT2	1|0	1	0.5	2	0|0|0|0|0|23|35|30	0	0	0	-47.61	0.05	0.75
dtR_OE	Q9H910	JPT2	1|0	1	0.5	2	3|0|0|0|0|46|35|45	0	0	0	-70.35	0.03	0.75
dtR_OE	Q9H9J4	USP42	1|0	1	0.5	2	0|0|0|0|0|11|27|17	0	0	0	-29.6	0.07	0.75
dtR_OE	Q9HAU0	PLEKHA5	1|0	1	0.5	2	0|0|0|0|0|30|33|45	0	0	0	-58.7	0.04	0.75
dtR_OE	Q9HB71	CACYBP	0|1	1	0.5	2	1|1|6|1|0|20|14|19	0	0	0	-33.68	0.06	0.75
dtR_OE	Q9HC38	GLOD4	4|0	4	2	2	4|0|0|0|0|15|5|8	0	0	0	-17.15	0.5	0.75
dtR_OE	Q9NP64	ZCCHC17	2|1	3	1.5	2	7|7|3|3|6|0|0|0	0	0	0	-11.81	0.46	0.75
dtR_OE	Q9NQC3	RTN4	4|0	4	2	2	0|0|0|0|0|54|48|39	0	0	0	-77.01	0.11	0.75
dtR_OE	Q9NR09	BIRC6	1|0	1	0.5	2	0|0|0|0|0|1|2|0	0	0	0	-3.15	1.33	0.75
dtR_OE	Q9NR12	PDLIM7	1|0	1	0.5	2	0|0|0|0|0|8|5|6	0	0	0	-10.45	0.21	0.75
dtR_OE	Q9NRL2	BAZ1A	1|0	1	0.5	2	0|0|0|0|0|1|6|2	0	0	0	-5.21	0.44	0.75
dtR_OE	Q9NRZ9	HELLS	72|4	76	38	2	0|0|0|0|0|313|355|358	0	0	0	-550.95	0.3	0.75
dtR_OE	Q9NS91	RAD18	1|0	1	0.5	2	1|0|0|0|0|4|10|6	0	0	0	-11.57	0.19	0.75
dtR_OE	Q9NSD9	FARSB	1|0	1	0.5	2	1|0|0|0|0|4|5|3	0	0	0	-7.71	0.31	0.75
dtR_OE	Q9NUL3	STAU2	1|0	1	0.5	2	0|0|0|0|0|41|25|33	0	0	0	-53.71	0.04	0.75
dtR_OE	Q9NUU7	DDX19A	1|0	1	0.5	2	0|0|0|0|0|13|4|4	0	0	0	-11.4	0.19	0.75
dtR_OE	Q9NVH1	DNAJC11	0|1	1	0.5	2	0|0|0|0|0|2|2|0	0	0	0	-3.64	1	0.75
dtR_OE	Q9NVP2	ASF1B	2|0	2	1	2	0|0|0|0|1|21|11|9	0	0	0	-22.47	0.19	0.75
dtR_OE	Q9NW82	WDR70	5|0	5	2.5	2	0|0|0|0|0|42|29|38	0	0	0	-59.27	0.18	0.75
dtR_OE	Q9NXV6	CDKN2AIP	1|0	1	0.5	2	0|0|0|0|0|40|40|65	0	0	0	-79.16	0.03	0.75
dtR_OE	Q9NYF8	BCLAF1	9|1	10	5	2	1|1|0|0|0|57|79|63	0	0	0	-105.75	0.2	0.75
dtR_OE	Q9NZI8	IGF2BP1	1|0	1	0.5	2	1|0|0|0|0|2|2|4	0	0	0	-5.55	0.44	0.75
dtR_OE	Q9NZM5	NOP53	2|0	2	1	2	0|0|0|0|0|6|5|15	0	0	0	-13.87	0.31	0.75
dtR_OE	Q9P0L0	VAPA	1|0	1	0.5	2	0|0|0|0|1|8|1|5	0	0	0	-8.66	0.27	0.75
dtR_OE	Q9P270	SLAIN2	2|0	2	1	2	0|0|0|0|0|20|18|20	0	0	0	-31.21	0.14	0.75
dtR_OE	Q9P2D1	CHD7	1|0	1	0.5	2	0|0|0|0|0|1|3|0	0	0	0	-3.69	1	0.75
dtR_OE	Q9P2J5	LARS1	1|0	1	0.5	2	1|0|0|0|0|18|31|29	0	0	0	-42.77	0.05	0.75
dtR_OE	Q9UEE9	CFDP1	0|1	1	0.5	2	0|0|0|0|0|33|25|33	0	0	0	-49.31	0.04	0.75
dtR_OE	Q9UEG4	ZNF629	2|0	2	1	2	0|0|0|0|0|34|47|44	0	0	0	-68.13	0.06	0.75
dtR_OE	Q9UG63	ABCF2	1|0	1	0.5	2	0|0|0|0|0|46|43|30	0	0	0	-64.82	0.03	0.75
dtR_OE	Q9UHB9	SRP68	16|3	19	9.5	2	0|0|0|0|0|45|56|45	0	0	0	-68.62	0.52	0.75
dtR_OE	Q9UHD8	SEPTIN9	1|0	1	0.5	2	0|0|0|0|1|35|42|33	0	0	0	-60.42	0.04	0.75
dtR_OE	Q9UJU6	DBNL	1|0	1	0.5	2	0|0|0|0|0|45|27|32	0	0	0	-56.43	0.04	0.75
dtR_OE	Q9UK61	TASOR	1|0	1	0.5	2	0|0|0|0|0|12|26|18	0	0	0	-30.01	0.07	0.75
dtR_OE	Q9UKA4	AKAP11	2|0	2	1	2	0|0|0|0|0|22|55|10	0	0	0	-46.93	0.09	0.75
dtR_OE	Q9UKE5	TNIK	2|0	2	1	2	0|0|0|0|0|17|33|32	0	0	0	-44.3	0.1	0.75
dtR_OE	Q9UKJ3	GPATCH8	1|0	1	0.5	2	0|0|0|0|0|10|23|23	0	0	0	-30	0.07	0.75
dtR_OE	Q9UKN8	GTF3C4	1|0	1	0.5	2	0|0|0|0|0|28|30|37	0	0	0	-51.58	0.04	0.75
dtR_OE	Q9UKV3	ACIN1	3|0	3	1.5	2	0|0|0|0|0|71|117|116	0	0	0	-167.86	0.04	0.75
dtR_OE	Q9UL25	RAB21	0|1	1	0.5	2	1|1|0|1|0|1|1|4	0	0	0	-5.69	0.44	0.75
dtR_OE	Q9ULW0	TPX2	1|0	1	0.5	2	0|0|0|0|0|108|105|123	0	0	0	-185.79	0.01	0.75
dtR_OE	Q9UM54	MYO6	10|0	10	5	2	0|0|0|0|0|184|201|227	0	0	0	-340.45	0.07	0.75
dtR_OE	Q9UM82	SPATA2	7|0	7	3.5	2	0|0|0|0|0|22|17|20	0	0	0	-31.77	0.47	0.75
dtR_OE	Q9UMZ2	SYNRG	1|0	1	0.5	2	0|0|0|0|0|102|115|121	0	0	0	-186.92	0.01	0.75
dtR_OE	Q9UPN3	MACF1	0|1	1	0.5	2	0|0|0|0|0|0|7|1	0	0	0	-4.38	0.5	0.75
dtR_OE	Q9UPN7	PPP6R1	1|0	1	0.5	2	0|0|0|0|0|1|4|8	0	0	0	-7.47	0.31	0.75
dtR_OE	Q9UPQ3	AGAP1	0|1	1	0.5	2	0|0|0|0|0|3|0|3	0	0	0	-4.68	0.67	0.75
dtR_OE	Q9UPQ9	TNRC6B	1|0	1	0.5	2	0|0|0|0|0|85|81|76	0	0	0	-133.26	0.02	0.75
dtR_OE	Q9UQ35	SRRM2	4|6	10	5	2	2|0|2|5|6|92|127|125	0	0	0	-181.09	0.11	0.75
dtR_OE	Q9Y263	PLAA	1|0	1	0.5	2	0|0|0|0|0|8|5|8	0	0	0	-11.57	0.19	0.75
dtR_OE	Q9Y266	NUDC	3|1	4	2	2	3|2|0|0|0|73|34|63	0	0	0	-91.43	0.09	0.75
dtR_OE	Q9Y2H2	INPP5F	1|0	1	0.5	2	0|0|0|0|0|5|13|13	0	0	0	-16.77	0.13	0.75
dtR_OE	Q9Y2R4	DDX52	5|0	5	2.5	2	0|0|0|0|0|16|14|20	0	0	0	-26.84	0.4	0.75
dtR_OE	Q9Y2S6	TMA7	0|1	1	0.5	2	1|0|0|0|1|0|1|1	0	0	0	-3.58	1	0.75
dtR_OE	Q9Y2U8	LEMD3	3|0	3	1.5	2	0|0|0|0|0|15|27|21	0	0	0	-34	0.19	0.75
dtR_OE	Q9Y2W1	THRAP3	16|2	18	9	2	0|0|0|0|0|105|88|106	0	0	0	-155.75	0.24	0.75
dtR_OE	Q9Y2W2	WBP11	3|0	3	1.5	2	0|0|0|0|0|23|23|29	0	0	0	-40.52	0.16	0.75
dtR_OE	Q9Y2X9	ZNF281	1|0	1	0.5	2	0|0|0|0|0|67|67|68	0	0	0	-110.94	0.02	0.75
dtR_OE	Q9Y3F4	STRAP	1|1	2	1	2	2|1|1|2|7|11|8|17	0	0	0	-23.46	0.16	0.75
dtR_OE	Q9Y421	FAM32A	1|0	1	0.5	2	0|0|0|0|0|4|2|4	0	0	0	-5.98	0.4	0.75
dtR_OE	Q9Y450	HBS1L	0|1	1	0.5	2	0|0|0|0|0|27|14|13	0	0	0	-29.04	0.07	0.75
dtR_OE	Q9Y490	TLN1	1|0	1	0.5	2	0|0|0|0|0|77|146|86	0	0	0	-170.65	0.01	0.75
dtR_OE	Q9Y4E8	USP15	1|0	1	0.5	2	0|0|0|0|0|56|53|45	0	0	0	-84.21	0.03	0.75
dtR_OE	Q9Y4H2	IRS2	0|1	1	0.5	2	0|0|0|0|0|3|5|14	0	0	0	-11.94	0.18	0.75
dtR_OE	Q9Y520	PRRC2C	5|1	6	3	2	0|0|0|0|0|75|84|61	0	0	0	-116.26	0.11	0.75
dtR_OE	Q9Y5A9	YTHDF2	4|1	5	2.5	2	2|0|1|0|0|21|19|21	0	0	0	-31.04	0.31	0.75
dtR_OE	Q9Y5T5	USP16	5|0	5	2.5	2	0|0|0|0|0|28|29|26	0	0	0	-44.92	0.24	0.75
dtR_OE	Q9Y6I9	TEX264	2|0	2	1	2	0|0|0|0|0|7|7|3	0	0	0	-9.28	0.47	0.75
dtR_OE	O95260	ATE1	1|0	1	0.5	2	0|0|0|0|0|1|1|0	0	0	0	-2.68	2	0.75
dtR_OE	P12004	PCNA	1|0	1	0.5	2	1|1|0|0|0|0|0|0	0	0	0	-2.68	2	0.75
dtR_OE	P13693	TPT1	1|0	1	0.5	2	2|0|1|1|0|0|1|0	0	0	0	-4.03	0.8	0.75
dtR_OE	P18124	RPL7	1|0	1	0.5	2	1|0|1|1|1|0|0|0	0	0	0	-3.58	1	0.75
dtR_OE	P35232	PHB	1|0	1	0.5	2	1|0|0|0|1|0|0|0	0	0	0	-2.68	2	0.75
dtR_OE	P35659	DEK	1|0	1	0.5	2	0|0|0|0|0|0|0|2	0	0	0	-2.72	2	0.75
dtR_OE	P47914	RPL29	1|0	1	0.5	2	1|0|1|1|0|0|2|0	0	0	0	-4.03	0.8	0.75
dtR_OE	P52799	EFNB2	1|0	1	0.5	2	0|0|0|0|0|0|0|2	0	0	0	-2.72	2	0.75
dtR_OE	Q13057	COASY	1|0	1	0.5	2	1|0|0|0|0|0|0|0	0	0	0	-2.23	4	0.75
dtR_OE	Q14061	COX17	1|0	1	0.5	2	0|7|0|0|1|1|0|0	0	0	0	-5.08	0.44	0.75
dtR_OE	Q14315	FLNC	1|0	1	0.5	2	0|0|0|0|0|0|0|1	0	0	0	-2.23	4	0.75
dtR_OE	Q14592	ZNF460	1|0	1	0.5	2	0|0|0|0|0|1|1|1	0	0	0	-3.13	1.33	0.75
dtR_OE	Q6SJ93	FAM111B	1|0	1	0.5	2	0|0|0|0|0|0|0|2	0	0	0	-2.72	2	0.75
dtR_OE	Q6ZVX7	NCCRP1	1|0	1	0.5	2	2|0|0|0|4|0|0|0	0	0	0	-4.71	0.67	0.75
dtR_OE	Q8WXA9	SREK1	0|1	1	0.5	2	1|2|0|0|0|1|1|2	0	0	0	-4.93	0.57	0.75
dtR_OE	Q9P2S5	WRAP73	0|1	1	0.5	2	1|0|0|0|0|1|0|0	0	0	0	-2.68	2	0.75
dtR_OE	Q9UI12	ATP6V1H	0|1	1	0.5	2	0|0|0|0|0|1|0|1	0	0	0	-2.68	2	0.75
dtR_OE	Q9Y6C9	MTCH2	1|0	1	0.5	2	1|0|0|0|0|0|0|0	0	0	0	-2.23	4	0.75
dtR_OE	P18077	RPL35A	1|0	1	0.5	2	1|0|1|2|0|0|0|0	0	0	0	-3.56	1	0.75
dtR_OE	P30086	PEBP1	0|1	1	0.5	2	0|0|2|0|0|2|0|2	0	0	0	-4.52	0.67	0.75
dtR_OE	Q08380	LGALS3BP	1|0	1	0.5	2	0|0|0|0|0|0|0|0	0	0	0	-2.14	5	0.75
dtR_OE	Q13643	FHL3	0|1	1	0.5	2	3|0|0|0|0|0|0|0	0	0	0	-3.25	1.33	0.75
dtR_OE	Q9Y3A2	UTP11	1|0	1	0.5	2	0|0|0|0|0|0|0|3	0	0	0	-3.25	1.33	0.75
dtR_OE	P56537	EIF6	1|0	1	0.5	2	1|0|1|0|2|0|0|0	0	0	0	-3.56	1	0.75
dtR_OE	Q9BYB4	GNB1L	1|0	1	0.5	2	1|0|0|0|0|0|0|0	0	0	0	-2.23	4	0.75
dtR_OE	P11166	SLC2A1	1|0	1	0.5	2	0|0|0|0|0|0|0|0	0	0	0	-2.14	5	0.75
dtR_OE	P20700	LMNB1	0|1	1	0.5	2	0|1|0|0|0|0|1|0	0	0	0	-2.68	2	0.75
dtR_OE	Q96QR8	PURB	1|0	1	0.5	2	0|0|1|0|0|1|1|0	0	0	0	-3.13	1.33	0.75
dtR_OE	Q3ZCQ8	TIMM50	1|0	1	0.5	2	0|0|0|0|0|0|1|0	0	0	0	-2.23	4	0.75
dtR_OE	P27824	CANX	1|0	1	0.5	2	2|1|0|0|0|0|1|0	0	0	0	-3.56	1	0.75
dtR_OE	P0DJD0	RGPD1	1|0	1	0.5	2	0|0|0|0|0|2|8|4	0	0	0	-8.08	0.29	0.75
dtR_OE	Q13126	MTAP	1|0	1	0.5	2	0|0|1|0|0|0|0|0	0	0	0	-2.23	4	0.75
dtR_OE	Q3SY84	KRT71	0|1	1	0.5	2	1|1|2|2|2|0|0|0	0	0	0	-5.17	0.5	0.75
dtR_OE	P25311	AZGP1	0|1	1	0.5	2	1|3|1|2|2|0|0|0	0	0	0	-5.78	0.44	0.75
dtR_OE	P53701	HCCS	1|1	2	1	2	1|1|0|0|2|0|0|0	0	0	0	-2.02	2	0.75
dtR_OE	Q00536	CDK16	1|0	1	0.5	2	0|0|0|0|0|0|0|1	0	0	0	-2.23	4	0.75
dtR_OE	Q9Y5Y9	SCN10A	1|1	2	1	2	1|0|0|0|0|0|0|0	0	0	0	0.06	8	0.75
dtR_OE	Q14240	EIF4A2	1|0	1	0.5	2	1|0|0|0|0|0|0|0	0	0	0	-2.23	4	0.75
dtR_OE	Q7L2E3	DHX30	1|0	1	0.5	2	0|1|0|0|0|0|0|0	0	0	0	-2.23	4	0.75
dtR_OE	Q9H2D6	TRIOBP	1|0	1	0.5	2	1|0|0|0|0|2|0|2	0	0	0	-4.05	0.8	0.75
dtR_OE	O15143	ARPC1B	0|1	1	0.5	2	0|0|0|0|0|0|2|0	0	0	0	-2.72	2	0.75
dtR_OE	Q7L576	CYFIP1	1|0	1	0.5	2	0|0|0|0|0|0|1|1	0	0	0	-2.68	2	0.75
dtR_OE	O75146	HIP1R	1|0	1	0.5	2	0|0|0|0|0|1|2|0	0	0	0	-3.15	1.33	0.75
dtR_OE	Q6ZR08	DNAH12	1|0	1	0.5	2	0|0|0|0|0|1|1|0	0	0	0	-2.68	2	0.75
dtR_OE	Q86YQ8	CPNE8	0|1	1	0.5	2	0|1|0|0|0|1|1|2	0	0	0	-4.03	0.8	0.75
dtR_OE	Q9H3Q1	CDC42EP4	0|1	1	0.5	2	0|0|0|0|0|0|0|1	0	0	0	-2.23	4	0.75
dtR_OE	Q96N38	ZNF714	1|0	1	0.5	2	0|0|0|0|0|0|0|1	0	0	0	-2.23	4	0.75
dtR_OE	Q9BUF5	TUBB6	1|0	1	0.5	2	0|0|0|0|0|0|0|1	0	0	0	-2.23	4	0.75
dtR_OE	P58753	TIRAP	1|0	1	0.5	2	0|0|0|0|0|0|1|0	0	0	0	-2.23	4	0.75
dtR_OE	O14828	SCAMP3	1|0	1	0.5	2	0|0|0|0|0|1|0|0	0	0	0	-2.23	4	0.75
dtR_OE	Q9Y5M8	SRPRB	0|1	1	0.5	2	0|0|0|0|0|0|1|0	0	0	0	-2.23	4	0.75
dtR_OE	Q9P2R3	ANKFY1	1|0	1	0.5	2	0|0|0|0|0|0|1|1	0	0	0	-2.68	2	0.75
dtR_OE	Q49A88	CCDC14	1|0	1	0.5	2	0|0|0|0|0|1|0|1	0	0	0	-2.68	2	0.75
dtR_OE	P06753	TPM3	1|2	3	1.5	2	4|8|5|1|4|1|1|0	0	0	0	-10.82	0.5	0.75
dtR_OE	P61604	HSPE1	1|0	1	0.5	2	2|0|1|0|0|0|0|0	0	0	0	-3.15	1.33	0.75
dtR_OE	A6NHL2	TUBAL3	1|0	1	0.5	2	0|0|0|0|0|1|1|2	0	0	0	-3.56	1	0.75
dtR_OE	Q9Y5E7	PCDHB2	1|0	1	0.5	2	0|0|0|0|0|0|0|0	0	0	0	-2.14	5	0.75
dtR_OE	Q9Y678	COPG1	1|0	1	0.5	2	0|0|0|0|0|0|1|1	0	0	0	-2.68	2	0.75
dtR_OE	Q7Z3Y8	KRT27	1|0	1	0.5	2	0|0|0|0|0|0|0|0	0	0	0	-2.14	5	0.75
dtR_OE	Q14114	LRP8	1|0	1	0.5	2	0|0|0|0|0|0|1|0	0	0	0	-2.23	4	0.75
dtR_OE	P18085	ARF4	1|0	1	0.5	2	1|0|0|0|0|0|0|0	0	0	0	-2.23	4	0.75
dtR_OE	P01889	HLA-B	1|0	1	0.5	2	0|0|0|0|0|0|0|0	0	0	0	-2.14	5	0.75
dtR_OE	P62333	PSMC6	0|1	1	0.5	2	0|0|0|0|0|1|0|0	0	0	0	-2.23	4	0.75
dtR_OE	O14647	CHD2	1|0	1	0.5	2	0|0|0|0|0|0|4|0	0	0	0	-3.78	1	0.75
dtR_OE	Q8TDF5	NETO1	1|0	1	0.5	2	0|0|1|0|0|0|0|0	0	0	0	-2.23	4	0.75
dtR_OE	Q8IY18	SMC5	1|0	1	0.5	2	1|0|0|0|0|0|0|0	0	0	0	-2.23	4	0.75
dtR_OE	Q8TB69	ZNF519	1|0	1	0.5	2	0|0|0|0|0|0|0|1	0	0	0	-2.23	4	0.75
dtR_OE	P01040	CSTA	1|0	1	0.5	2	0|0|0|1|0|0|0|0	0	0	0	-2.23	4	0.75
dtR_OE	P51553	IDH3G	1|1	2	1	2	0|0|1|2|13|0|0|0	0	0	0	-6.21	0.5	0.75
dtR_OE	O43567	RNF13	1|0	1	0.5	2	0|0|0|0|0|0|0|0	0	0	0	-2.14	5	0.75
dtR_OE	O60353	FZD6	1|0	1	0.5	2	0|0|0|0|0|0|1|0	0	0	0	-2.23	4	0.75
dtR_OE	P00551	aphA1	1|1	2	1	2	5|3|5|2|0|0|0|0	0	0	0	-6.78	0.53	0.75
dtR_OE	P24593	IGFBP5	1|0	1	0.5	2	0|0|0|0|0|0|0|0	0	0	0	-2.14	5	0.75
dtR_OE	P30414	NKTR	1|0	1	0.5	2	0|0|0|0|0|0|1|0	0	0	0	-2.23	4	0.75
dtR_OE	Q6PJG6	BRAT1	1|0	1	0.5	2	0|0|0|0|0|1|2|0	0	0	0	-3.15	1.33	0.75
dtR_OE	Q8IYR6	TMEFF1	1|0	1	0.5	2	0|0|0|0|0|0|0|0	0	0	0	-2.14	5	0.75
dtR_OE	Q9NR48	ASH1L	1|0	1	0.5	2	0|0|0|0|0|0|0|0	0	0	0	-2.14	5	0.75
dtR_OE	Q9NSQ0	RRP7BP	1|0	1	0.5	2	0|0|0|0|0|0|0|0	0	0	0	-2.14	5	0.75
dtR_OE	Q9P003	CNIH4	1|0	1	0.5	2	0|0|0|0|0|1|1|0	0	0	0	-2.68	2	0.75
dtR_OE	Q9P2E7	PCDH10	1|0	1	0.5	2	0|0|0|0|0|0|0|0	0	0	0	-2.14	5	0.75
dtR_OE	Q9UGM3	DMBT1	1|0	1	0.5	2	0|0|0|0|0|0|0|0	0	0	0	-2.14	5	0.75
dtR_OE	P61353	RPL27	1|0	1	0.5	2	0|0|0|0|0|0|0|0	0	0	0	-2.14	5	0.75
dtR_OE	P61960	UFM1	1|0	1	0.5	2	0|0|0|0|0|1|1|0	0	0	0	-2.68	2	0.75
dtR_OE	P14209	CD99	0|1	1	0.5	2	0|0|0|0|0|1|0|0	0	0	0	-2.23	4	0.75
dtR_OE	Q6PK04	CCDC137	1|0	1	0.5	2	0|0|0|0|0|0|0|0	0	0	0	-2.14	5	0.75
dtR_OE	P62750	RPL23A	1|0	1	0.5	2	1|0|0|0|0|0|0|0	0	0	0	-2.23	4	0.75
dtR_OE	Q9BY32	ITPA	1|0	1	0.5	2	0|0|0|0|0|0|0|0	0	0	0	-2.14	5	0.75
dtR_OE	Q8NDC0	MAPK1IP1L	1|0	1	0.5	2	4|0|0|0|0|0|0|0	0	0	0	-3.78	1	0.75
dtR_OE	Q9NZ08	ERAP1	1|0	1	0.5	2	0|0|0|0|0|0|0|0	0	0	0	-2.14	5	0.75
dtR_OE	P07942	LAMB1	1|0	1	0.5	2	0|0|0|0|0|0|0|0	0	0	0	-2.14	5	0.75
dtR_OE	Q8N474	SFRP1	1|0	1	0.5	2	0|0|0|0|0|0|0|0	0	0	0	-2.14	5	0.75
dtR_OE	P35754	GLRX	1|0	1	0.5	2	0|0|0|0|0|0|0|0	0	0	0	-2.14	5	0.75
dtR_OE	Q6NW40	RGMB	1|0	1	0.5	2	0|0|0|0|0|0|0|0	0	0	0	-2.14	5	0.75
dtR_OE	Q00534	CDK6	1|0	1	0.5	2	0|0|0|0|0|0|0|0	0	0	0	-2.14	5	0.75
dtR_OE	Q9P2Q2	FRMD4A	1|0	1	0.5	2	0|0|0|0|0|0|0|0	0	0	0	-2.14	5	0.75
dtR_OE	Q8TBB5	KLHDC4	0|1	1	0.5	2	1|0|0|0|0|1|0|0	0	0	0	-2.68	2	0.75
dtR_OE	Q13243	SRSF5	0|1	1	0.5	2	0|0|0|0|0|0|0|0	0	0	0	-2.14	5	0.75
dtR_OE	Q3B726	POLR1F	1|0	1	0.5	2	1|0|0|0|0|0|0|0	0	0	0	-2.23	4	0.75
dtR_OE	Q9Y3C8	UFC1	1|0	1	0.5	2	0|0|0|0|0|0|0|0	0	0	0	-2.14	5	0.75
dtR_OE	P21781	FGF7	1|0	1	0.5	2	0|0|0|0|0|1|1|0	0	0	0	-2.68	2	0.75
dtR_OE	P0DMU7	CT45A6	1|0	1	0.5	2	0|0|0|0|0|0|0|0	0	0	0	-2.14	5	0.75
dtR_OE	P51828	ADCY7	2|0	2	1	2	0|0|0|0|1|8|7|7	0	0	0	-12.77	0.35	0.75
dtR_OE	O15417	TNRC18	1|0	1	0.5	2	0|0|0|0|0|0|0|0	0	0	0	-2.14	5	0.75
dtR_OE	Q9BX67	JAM3	1|0	1	0.5	2	0|0|0|0|0|2|2|1	0	0	0	-4.05	0.8	0.75
dtR_OE	Q9UBG3	CRNN	1|0	1	0.5	2	0|0|0|0|0|0|0|0	0	0	0	-2.14	5	0.75
dtR_OE	Q02958	KRTAP6-1	0|1	1	0.5	2	0|0|0|0|0|0|0|0	0	0	0	-2.14	5	0.75
dtR_OE	Q14832	GRM3	1|0	1	0.5	2	0|0|0|0|0|0|0|0	0	0	0	-2.14	5	0.75
dtR_OE	P33992	MCM5	1|0	1	0.5	2	0|0|0|0|0|0|0|0	0	0	0	-2.14	5	0.75
dtR_OE	Q9Y5Y0	FLVCR1	1|0	1	0.5	2	0|0|0|0|0|0|0|0	0	0	0	-2.14	5	0.75
dtR_OE	Q7Z3B1	NEGR1	1|0	1	0.5	2	0|0|0|0|0|0|0|0	0	0	0	-2.14	5	0.75
dtR_OE	Q9NZN5	ARHGEF12	1|0	1	0.5	2	0|0|0|0|0|0|0|0	0	0	0	-2.14	5	0.75
dtR_OE	Q9GZP4	PITHD1	1|0	1	0.5	2	2|0|0|0|0|0|0|0	0	0	0	-2.72	2	0.75
dtR_OE	Q9Y5G6	PCDHGA7	1|0	1	0.5	2	0|0|0|0|0|0|0|0	0	0	0	-2.14	5	0.75
dtR_OE	Q96I15	SCLY	1|0	1	0.5	2	0|0|0|0|0|0|0|0	0	0	0	-2.14	5	0.75
dtR_OE	P50213	IDH3A	1|0	1	0.5	2	2|0|0|0|0|0|0|0	0	0	0	-2.72	2	0.75
dtR_OE	Q6DN72	FCRL6	1|0	1	0.5	2	0|0|0|1|0|0|0|0	0	0	0	-2.23	4	0.75
dtR_OE	Q8TF71	SLC16A10	1|0	1	0.5	2	1|0|0|1|0|0|0|0	0	0	0	-2.68	2	0.75
dtR_OE	Q9H7D7	WDR26	0|1	1	0.5	2	0|0|0|0|0|0|1|0	0	0	0	-2.23	4	0.75
dtR_OE	Q96CW1	AP2M1	0|1	1	0.5	2	0|0|1|0|0|0|0|0	0	0	0	-2.23	4	0.75
dtR_OE	O95478	NSA2	1|0	1	0.5	2	0|0|0|0|0|0|0|0	0	0	0	-2.14	5	0.75
dtR_OE	Q5HY98	ZNF766	1|0	1	0.5	2	0|0|0|0|0|0|0|0	0	0	0	-2.14	5	0.75
dtR_OE	Q7Z4V0	ZNF438	1|0	1	0.5	2	0|0|0|0|0|0|1|1	0	0	0	-2.68	2	0.75
dtR_OE	Q2M3G4	SHROOM1	1|0	1	0.5	2	0|0|0|0|0|0|0|0	0	0	0	-2.14	5	0.75
dtR_OE	Q9BVI0	PHF20	1|0	1	0.5	2	0|0|0|0|0|0|1|0	0	0	0	-2.23	4	0.75
dtR_OE	P16066	NPR1	1|0	1	0.5	2	1|0|0|0|1|0|1|1	0	0	0	-3.58	1	0.75
dtR_OE	Q86SQ0	PHLDB2	1|0	1	0.5	2	0|0|0|0|0|0|0|0	0	0	0	-2.14	5	0.75
dtR_OE	Q5BKY9	FAM133B	0|1	1	0.5	2	0|0|0|0|0|0|0|0	0	0	0	-2.14	5	0.75
dtR_OE	Diphtheria_toxin	Diphtheria_toxin		1038|185	1223	611.5	2	9|0|6|0|2|0|0|0	1	1	1	26.62	287.76
dtR_WT	O00622	CCN1	11	11	11	1	0|0|0|0|0|1|0|0	1	1	1	16.63	88	0
dtR_WT	O75487	GPC4	6	6	6	1	0|0|0|0|0|0|0|0	1	1	1	9.31	60	0
dtR_WT	P00750	PLAT	4	4	4	1	0|0|0|0|0|0|0|0	1	1	1	5.99	40	0
dtR_WT	P07093	SERPINE2	6	6	6	1	0|0|0|0|0|0|0|0	1	1	1	9.31	60	0
dtR_WT	P35052	GPC1	8	8	8	1	0|0|0|0|0|0|0|0	1	1	1	12.49	80	0
dtR_WT	P50579	METAP2	4	4	4	1	0|0|0|0|0|0|1|0	1	1	1	5.54	32	0
dtR_WT	Q16666	IFI16	669	669	669	1	26|10|3|9|102|0|0|1	1	1	1	10.01	35.44	0
dtR_WT	Q8IWU5	SULF2	10	10	10	1	0|0|0|0|0|0|0|0	1	1	1	15.6	100	0
dtR_WT	Q8WUJ3	CEMIP	5	5	5	1	0|0|0|0|0|0|0|0	1	1	1	7.67	50	0
dtR_WT	Q99985	SEMA3C	53	53	53	1	0|0|0|0|0|0|0|0	1	1	1	78.31	530	0
dtR_WT	Q9Y625	GPC6	5	5	5	1	0|0|0|0|0|0|0|0	1	1	1	7.67	50	0
dtR_WT	P19823	ITIH2	4	4	4	1	0|0|0|0|0|0|0|0	1	1	1	5.99	40	0
dtR_WT	P17948	FLT1	3	3	3	1	0|0|0|0|0|0|0|0	0.99	0.99	0.99	4.25	30	0
dtR_WT	Q9UN66	PCDHB8	3	3	3	1	0|0|0|0|0|0|0|0	0.99	0.99	0.99	4.25	30	0
dtR_WT	P07996	THBS1	4	4	4	1	0|1|1|0|0|0|0|0	0.98	0.98	0.98	3.82	16	0
dtR_WT	P04004	VTN	3	3	3	1	0|0|0|0|0|1|0|0	0.98	0.98	0.98	3.82	24	0
dtR_WT	Q6UVK1	CSPG4	22	22	22	1	2|0|0|0|13|0|0|0	0.95	0.95	0.95	2.93	11.73	0.01
dtR_WT	P35625	TIMP3	2	2	2	1	0|0|0|0|0|0|0|0	0.92	0.92	0.92	2.4	20	0.01
dtR_WT	Q9NRJ7	PCDHB16	2	2	2	1	0|0|0|0|0|0|0|0	0.92	0.92	0.92	2.4	20	0.01
dtR_WT	Q9UBF1	MAGEC2	2	2	2	1	0|0|0|0|0|0|0|0	0.92	0.92	0.92	2.4	20	0.01
dtR_WT	P11166	SLC2A1	2	2	2	1	0|0|0|0|0|0|0|0	0.92	0.92	0.92	2.4	20	0.01
dtR_WT	P38159	RBMX	17	17	17	1	1|0|1|0|10|5|2|6	0.88	0.88	0.88	1.99	5.44	0.02
dtR_WT	P69905	HBA1	21	21	21	1	12|3|0|3|11|0|0|0	0.86	0.86	0.86	1.86	5.79	0.02
dtR_WT	O75494	SRSF10	6	6	6	1	4|0|0|0|1|0|0|0	0.85	0.85	0.85	1.77	9.6	0.02
dtR_WT	Q6PRD1	GPR179	4	4	4	1	0|0|0|0|3|0|0|0	0.84	0.84	0.84	1.64	10.67	0.03
dtR_WT	P51553	IDH3G	13	13	13	1	0|0|1|2|13|0|0|0	0.82	0.82	0.82	1.53	6.5	0.03
dtR_WT	P05089	ARG1	12	12	12	1	2|3|6|3|7|0|0|0	0.81	0.81	0.81	1.43	4.57	0.03
dtR_WT	P23284	PPIB	8	8	8	1	2|0|1|0|9|0|0|0	0.72	0.72	0.72	0.92	5.33	0.04
dtR_WT	Q07955	SRSF1	8	8	8	1	2|2|3|1|6|0|0|0	0.72	0.72	0.72	0.93	4.57	0.04
dtR_WT	P50454	SERPINH1	8	8	8	1	7|0|0|0|1|2|3|1	0.67	0.67	0.67	0.72	4.57	0.05
dtR_WT	Q99714	HSD17B10	3	3	3	1	1|0|0|0|3|0|0|0	0.61	0.61	0.61	0.44	6	0.07
dtR_WT	P16615	ATP2A2	13	13	13	1	5|2|0|0|2|1|16|1	0.59	0.59	0.59	0.38	3.85	0.07
dtR_WT	P84103	SRSF3	6	6	6	1	4|4|0|0|4|0|0|0	0.55	0.55	0.55	0.19	4	0.09
dtR_WT	P16402	H1-3	4	4	4	1	1|4|0|0|3|0|0|0	0.48	0.48	0.48	-0.07	4	0.32
dtR_WT	P02452	COL1A1	2	2	2	1	0|1|1|1|0|0|0|0	0.47	0.47	0.47	-0.1	5.33	0.32
dtR_WT	Q6ZVX7	NCCRP1	3	3	3	1	2|0|0|0|4|0|0|0	0.46	0.46	0.46	-0.16	4	0.33
dtR_WT	P05204	HMGN2	3	3	3	1	1|0|0|0|1|3|1|0	0.43	0.43	0.43	-0.27	4	0.38
dtR_WT	Q9P2E9	RRBP1	2	2	2	1	0|0|0|0|0|3|1|0	0.4	0.4	0.4	-0.41	4	0.39
dtR_WT	P07305	H1-0	6	6	6	1	5|8|0|1|1|0|0|0	0.38	0.38	0.38	-0.48	3.2	0.4
dtR_WT	P49458	SRP9	2	2	2	1	0|0|0|0|1|2|1|0	0.34	0.34	0.34	-0.65	4	0.41
dtR_WT	Q9UHN6	CEMIP2	2	2	2	1	0|0|0|0|0|2|1|1	0.34	0.34	0.34	-0.65	4	0.41
dtR_WT	Q13867	BLMH	10	10	10	1	0|0|14|2|6|3|1|0	0.31	0.31	0.31	-0.8	3.08	0.43
dtR_WT	P07339	CTSD	3	3	3	1	1|1|4|1|1|0|0|0	0.28	0.28	0.28	-0.97	3	0.44
dtR_WT	Q99729	HNRNPAB	3	3	3	1	0|0|1|0|2|3|0|2	0.27	0.27	0.27	-0.99	3	0.44
dtR_WT	P30101	PDIA3	2	2	2	1	5|0|0|0|2|0|0|0	0.22	0.22	0.22	-1.26	2.29	0.47
dtR_WT	Q16629	SRSF7	3	3	3	1	4|0|1|3|1|0|0|0	0.22	0.22	0.22	-1.26	2.67	0.47
dtR_WT	Q96P63	SERPINB12	5	5	5	1	2|2|4|0|7|0|0|0	0.21	0.21	0.21	-1.31	2.67	0.47
dtR_WT	P61626	LYZ	2	2	2	1	1|1|2|0|2|0|0|0	0.18	0.18	0.18	-1.52	2.67	0.48
dtR_WT	P62857	RPS28	2	2	2	1	4|1|0|0|2|0|0|0	0.18	0.18	0.18	-1.51	2.29	0.48
dtR_WT	P46977	STT3A	2	2	2	1	3|0|0|0|0|0|3|1	0.17	0.17	0.17	-1.6	2.29	0.49
dtR_WT	Q1KMD3	HNRNPUL2	2	2	2	1	0|0|0|0|0|1|1|6	0.17	0.17	0.17	-1.6	2	0.49
dtR_WT	P16401	H1-5	27	27	27	1	21|17|3|1|15|2|6|4	0.14	0.14	0.14	-1.84	3.13	0.5
dtR_WT	Q00325	SLC25A3	2	2	2	1	3|4|0|0|1|0|0|0	0.13	0.13	0.13	-1.89	2	0.51
dtR_WT	P63167	DYNLL1	2	2	2	1	4|0|2|0|2|0|0|0	0.12	0.12	0.12	-1.96	2	0.51
dtR_WT	Q96J01	THOC3	2	2	2	1	1|0|0|0|2|0|4|1	0.11	0.11	0.11	-2.04	2	0.52
dtR_WT	Q9UBR2	CTSZ	3	3	3	1	3|0|2|2|4|0|0|0	0.11	0.11	0.11	-2.09	2.18	0.52
dtR_WT	Q13247	SRSF6	5	5	5	1	4|2|3|1|5|1|0|1	0.11	0.11	0.11	-2.14	2.35	0.53
dtR_WT	Q13835	PKP1	8	8	8	1	3|7|9|1|6|0|0|0	0.09	0.09	0.09	-2.32	2.46	0.55
dtR_WT	Q5T749	KPRP	4	4	4	1	3|2|1|3|6|0|0|0	0.08	0.08	0.08	-2.41	2.13	0.55
dtR_WT	P04040	CAT	3	3	3	1	0|4|6|0|1|1|0|1	0.07	0.07	0.07	-2.66	1.85	0.56
dtR_WT	P22735	TGM1	3	3	3	1	2|0|10|0|2|0|0|0	0.07	0.07	0.07	-2.61	1.71	0.56
dtR_WT	P68032	ACTC1	2	2	2	1	0|0|2|0|6|1|0|1	0.07	0.07	0.07	-2.6	1.6	0.56
dtR_WT	P05023	ATP1A1	4	4	4	1	3|1|0|0|3|3|6|0	0.06	0.06	0.06	-2.81	2	0.57
dtR_WT	Q08188	TGM3	9	9	9	1	2|5|17|3|4|0|0|0	0.05	0.05	0.05	-2.88	2.32	0.57
dtR_WT	P30048	PRDX3	3	3	3	1	7|1|0|0|4|1|1|0	0.05	0.05	0.05	-2.97	1.71	0.58
dtR_WT	Q08554	DSC1	11	11	11	1	2|5|13|6|10|0|0|0	0.05	0.05	0.05	-3.01	2.44	0.58
dtR_WT	P62263	RPS14	3	3	3	1	4|0|1|0|1|2|3|2	0.04	0.04	0.04	-3.1	1.85	0.58
dtR_WT	P51153	RAB13	2	2	2	1	6|1|1|1|1|0|0|1	0.04	0.04	0.04	-3.17	1.45	0.59
dtR_WT	Q9NP64	ZCCHC17	7	7	7	1	7|7|3|3|6|0|0|0	0.04	0.04	0.04	-3.29	2.15	0.59
dtR_WT	P02545	LMNA	27	27	27	1	24|13|17|5|17|0|0|0	0.03	0.03	0.03	-3.59	2.84	0.6
dtR_WT	P14625	HSP90B1	5	5	5	1	5|1|0|0|11|0|3|2	0.03	0.03	0.03	-3.65	1.82	0.6
dtR_WT	P62879	GNB2	3	3	3	1	4|2|3|2|1|0|0|2	0.03	0.03	0.03	-3.57	1.71	0.6
dtR_WT	Q8N9Q2	SREK1IP1	2	2	2	1	2|4|2|2|1|0|0|0	0.03	0.03	0.03	-3.53	1.45	0.6
dtR_WT	P35080	PFN2	2	2	2	1	5|3|1|0|3|0|0|0	0.02	0.02	0.02	-3.67	1.33	0.61
dtR_WT	Q14019	COTL1	2	2	2	1	4|1|4|3|0|0|0|0	0.02	0.02	0.02	-3.71	1.33	0.61
dtR_WT	P47929	LGALS7	2	2	2	1	2|6|2|0|3|0|0|0	0.02	0.02	0.02	-4.05	1.23	0.62
dtR_WT	Q14103	HNRNPD	3	3	3	1	2|0|0|2|1|5|1|5	0.02	0.02	0.02	-4.13	1.5	0.62
dtR_WT	P22087	FBL	7	7	7	1	6|1|0|0|3|6|4|9	0.01	0.01	0.01	-4.41	1.93	0.63
dtR_WT	O43684	BUB3	4	4	4	1	6|3|1|3|3|1|2|1	0.01	0.01	0.01	-4.75	1.6	0.64
dtR_WT	P32119	PRDX2	6	6	6	1	5|5|5|0|3|3|2|3	0.01	0.01	0.01	-4.55	1.85	0.64
dtR_WT	P42677	RPS27	3	3	3	1	3|0|2|5|0|2|3|2	0.01	0.01	0.01	-4.81	1.41	0.64
dtR_WT	P45880	VDAC2	11	11	11	1	4|0|3|4|8|8|6|8	0.01	0.01	0.01	-4.51	2.15	0.64
dtR_WT	Q5D862	FLG2	19	19	19	1	5|10|24|6|16|0|0|0	0.01	0.01	0.01	-4.54	2.49	0.64
dtR_WT	Q9NZT1	CALML5	2	2	2	1	6|7|0|0|2|0|0|0	0.01	0.01	0.01	-4.71	1.07	0.64
dtR_WT	P81605	DCD	5	5	5	1	2|4|10|2|6|0|1|0	0.01	0.01	0.01	-5	1.6	0.65
dtR_WT	P49411	TUFM	10	10	10	1	12|8|2|2|10|2|1|4	0	0	0	-5.69	1.95	0.66
dtR_WT	P04259	KRT6B	3	3	3	1	3|9|0|4|6|0|0|0	0	0	0	-6.38	1.09	0.67
dtR_WT	P31153	MAT2A	3	3	3	1	6|3|0|2|2|3|3|2	0	0	0	-6.66	1.14	0.67
dtR_WT	P31944	CASP14	7	7	7	1	4|1|23|6|3|0|0|0	0	0	0	-6.83	1.51	0.67
dtR_WT	P60660	MYL6	4	4	4	1	1|0|2|3|5|8|3|2	0	0	0	-6.19	1.33	0.67
dtR_WT	Q8TCN5	ZNF507	3	3	3	1	0|0|0|0|3|7|8|5	0	0	0	-6.87	1.04	0.67
dtR_WT	P05166	PCCB	10	10	10	1	16|5|2|6|16|0|2|0	0	0	0	-7.66	1.7	0.68
dtR_WT	P20930	FLG	14	14	14	1	12|8|17|3|17|0|0|0	0	0	0	-7.33	1.96	0.68
dtR_WT	Q8IYB3	SRRM1	5	5	5	1	1|2|2|1|1|3|9|11	0	0	0	-7.04	1.33	0.68
dtR_WT	O60279	SUSD5	7	7	7	1	13|7|7|7|5|0|0|0	0	0	0	-8.2	1.44	0.69
dtR_WT	P36578	RPL4	4	4	4	1	3|3|1|3|5|2|4|7	0	0	0	-8.22	1.14	0.69
dtR_WT	Q6KB66	KRT80	12	12	12	1	6|12|21|7|10|0|0|0	0	0	0	-8.94	1.71	0.69
dtR_WT	P19022	CDH2	36	36	36	1	53|10|20|13|25|0|0|1	0	0	0	-10.43	2.36	0.7
dtR_WT	P43358	MAGEA4	10	10	10	1	21|9|10|7|9|0|0|0	0	0	0	-11.22	1.43	0.7
dtR_WT	P38646	HSPA9	14	14	14	1	2|0|3|6|23|10|16|16	0	0	0	-14.53	1.47	0.71
dtR_WT	Q8N1N4	KRT78	21	21	21	1	13|27|27|10|18|0|0|0	0	0	0	-14.1	1.77	0.71
dtR_WT	Q96PK6	RBM14	9	9	9	1	0|0|0|0|0|22|14|29	0	0	0	-15.92	1.11	0.71
dtR_WT	P04406	GAPDH	11	11	11	1	12|12|39|7|8|3|0|0	0	0	0	-20.13	1.09	0.72
dtR_WT	P63104	YWHAZ	10	10	10	1	20|18|17|8|9|4|1|2	0	0	0	-21.21	1.01	0.72
dtR_WT	P63244	RACK1	12	12	12	1	1|5|15|17|11|7|13|5	0	0	0	-16.52	1.3	0.72
dtR_WT	Q9BUJ2	HNRNPUL1	29	29	29	1	0|0|0|0|0|55|26|50	0	0	0	-18.88	1.77	0.72
dtR_WT	P02769	ALB	12	12	12	1	32|19|11|13|5|1|4|5	0	0	0	-22.91	1.07	0.73
dtR_WT	P08779	KRT16	27	27	27	1	18|82|26|21|61|0|0|0	0	0	0	-52.47	1.04	0.73
dtR_WT	P14923	JUP	49	49	49	1	31|50|105|17|52|13|4|8	0	0	0	-54.41	1.4	0.73
dtR_WT	P60709	ACTB	50	50	50	1	47|49|44|27|48|11|6|7	0	0	0	-37.96	1.67	0.73
dtR_WT	Q02413	DSG1	40	40	40	1	20|18|81|19|47|0|0|0	0	0	0	-27.77	1.73	0.73
dtR_WT	P10412	H1-4	20	20	20	1	22|40|9|7|16|4|9|10	0	0	0	-23.78	1.37	0.73
dtR_WT	O00763	ACACB	63	63	63	1	85|69|56|75|81|1|1|6	0	0	0	-75.63	1.35	0.74
dtR_WT	P02533	KRT14	118	118	118	1	88|271|352|79|140|1|2|1	0	0	0	-239.62	1.01	0.74
dtR_WT	P15924	DSP	76	76	76	1	58|79|186|37|96|14|69|12	0	0	0	-132.67	1.1	0.74
dtR_WT	O00154	ACOT7	4	4	4	1	15|7|1|4|3|4|7|8	0	0	0	-17.24	0.65	0.75
dtR_WT	O00571	DDX3X	6	6	6	1	4|2|1|0|3|91|71|91	0	0	0	-122.24	0.18	0.75
dtR_WT	O15042	U2SURP	1	1	1	1	0|0|0|0|0|64|75|52	0	0	0	-100.25	0.04	0.75
dtR_WT	O15226	NKRF	1	1	1	1	1|0|0|0|0|22|29|39	0	0	0	-45.47	0.09	0.75
dtR_WT	O15355	PPM1G	1	1	1	1	1|0|0|0|0|21|15|23	0	0	0	-28.92	0.13	0.75
dtR_WT	O43143	DHX15	4	4	4	1	16|2|2|0|2|48|43|52	0	0	0	-76.01	0.19	0.75
dtR_WT	O43150	ASAP2	1	1	1	1	0|0|2|0|0|1|2|4	0	0	0	-4.03	0.89	0.75
dtR_WT	O60256	PRPSAP2	1	1	1	1	0|0|0|0|0|8|7|5	0	0	0	-8.7	0.4	0.75
dtR_WT	O60506	SYNCRIP	1	1	1	1	2|0|0|0|1|73|41|79	0	0	0	-102.98	0.04	0.75
dtR_WT	O60568	PLOD3	1	1	1	1	0|0|0|0|0|3|4|21	0	0	0	-12.13	0.29	0.75
dtR_WT	O60826	CCDC22	2	2	2	1	0|0|0|0|0|15|17|7	0	0	0	-15.72	0.41	0.75
dtR_WT	O75054	IGSF3	1	1	1	1	0|0|0|0|0|0|0|0	0	0	0	0.37	10	0.75
dtR_WT	O75439	PMPCB	1	1	1	1	0|0|1|0|3|0|1|0	0	0	0	-2.17	1.6	0.75
dtR_WT	O76021	RSL1D1	1	1	1	1	1|1|0|0|0|18|29|38	0	0	0	-43.37	0.09	0.75
dtR_WT	O94776	MTA2	1	1	1	1	0|3|0|0|0|18|23|18	0	0	0	-30.08	0.13	0.75
dtR_WT	O95239	KIF4A	1	1	1	1	0|0|0|0|0|19|55|33	0	0	0	-54.04	0.07	0.75
dtR_WT	O95292	VAPB	1	1	1	1	0|0|0|0|2|8|3|8	0	0	0	-9.26	0.38	0.75
dtR_WT	O95793	STAU1	1	1	1	1	5|2|1|0|0|85|63|67	0	0	0	-118	0.04	0.75
dtR_WT	O95881	TXNDC12	1	1	1	1	0|0|0|2|3|0|0|0	0	0	0	-2.03	1.6	0.75
dtR_WT	P00390	GSR	2	2	2	1	11|1|4|1|1|6|2|1	0	0	0	-10.29	0.59	0.75
dtR_WT	P00698	LYZ	7	7	7	1	12|17|18|12|7|0|1|0	0	0	0	-20.28	0.84	0.75
dtR_WT	P00761		218	218	218	1	327|346|254|261|262|26|62|47	0	0	0	-382.52	1.1	0.75
dtR_WT	P02538	KRT6A	22	22	22	1	36|65|36|26|65|1|2|1	0	0	0	-71.22	0.76	0.75
dtR_WT	P02663	CSN1S2	1	1	1	1	0|5|8|0|0|0|0|0	0	0	0	-5.54	0.62	0.75
dtR_WT	P02768	ALB	1	1	1	1	2|1|0|0|0|0|0|0	0	0	0	-1.38	2.67	0.75
dtR_WT	P04083	ANXA1	2	2	2	1	22|5|7|0|2|12|19|15	0	0	0	-38.14	0.2	0.75
dtR_WT	P04264	KRT1	358	358	358	1	359|779|1274|219|440|62|40|14	0	0	0	#NAME?	0.9	0.75
dtR_WT	P04439	HLA-A	1	1	1	1	0|0|0|0|0|2|0|0	0	0	0	-0.68	4	0.75
dtR_WT	P05109	S100A8	1	1	1	1	0|4|0|0|3|0|0|0	0	0	0	-2.82	1.14	0.75
dtR_WT	P05165	PCCA	284	284	284	1	594|439|698|232|332|100|90|114	0	0	0	#NAME?	0.87	0.75
dtR_WT	P05388	RPLP0	2	2	2	1	3|0|0|1|4|23|19|14	0	0	0	-28.34	0.25	0.75
dtR_WT	P06702	S100A9	1	1	1	1	0|0|0|0|3|0|0|0	0	0	0	-0.87	2.67	0.75
dtR_WT	P06709	BirA	1215	1215	1215	1	770|118|506|182|1015|1878|1869|1504	0	0	0	#NAME?	1.24	0.75
dtR_WT	P06733	ENO1	3	3	3	1	10|9|7|3|4|19|10|3	0	0	0	-27.03	0.37	0.75
dtR_WT	P06748	NPM1	17	17	17	1	14|7|3|4|14|49|52|79	0	0	0	-75.34	0.61	0.75
dtR_WT	P07355	ANXA2	20	20	20	1	32|31|22|6|18|42|28|35	0	0	0	-67.05	0.75	0.75
dtR_WT	P07437	TUBB	10	10	10	1	57|58|5|10|9|60|49|54	0	0	0	-132.24	0.26	0.75
dtR_WT	P07814	EPRS1	1	1	1	1	3|3|0|0|0|23|50|20	0	0	0	-49.78	0.08	0.75
dtR_WT	P07900	HSP90AA1	8	8	8	1	12|18|5|5|6|17|18|21	0	0	0	-35.3	0.63	0.75
dtR_WT	P08238	HSP90AB1	20	20	20	1	39|49|20|21|17|50|48|47	0	0	0	-104.02	0.55	0.75
dtR_WT	P08240	SRPRA	3	3	3	1	0|0|0|0|0|51|49|66	0	0	0	-79.38	0.14	0.75
dtR_WT	P08670	VIM	23	23	23	1	19|13|17|4|9|133|165|147	0	0	0	-205.5	0.36	0.75
dtR_WT	P08727	KRT19	1	1	1	1	2|31|0|0|1|3|7|6	0	0	0	-23.45	0.16	0.75
dtR_WT	P09382	LGALS1	4	4	4	1	7|8|8|11|5|0|0|0	0	0	0	-12.64	0.82	0.75
dtR_WT	P09651	HNRNPA1	11	11	11	1	12|4|3|1|7|134|79|91	0	0	0	-144.15	0.27	0.75
dtR_WT	P09874	PARP1	1	1	1	1	0|1|0|0|0|238|252|244	0	0	0	-403.54	0.01	0.75
dtR_WT	P0C0S8	H2AC11	4	4	4	1	13|5|5|0|1|12|7|25	0	0	0	-26.04	0.47	0.75
dtR_WT	P0DMV8	HSPA1A	8	8	8	1	6|2|5|5|4|111|88|126	0	0	0	-161.24	0.18	0.75
dtR_WT	P10599	TXN	6	6	6	1	28|42|40|8|6|26|24|24	0	0	0	-88.57	0.24	0.75
dtR_WT	P10809	HSPD1	8	8	8	1	17|17|8|6|9|10|5|6	0	0	0	-24.24	0.82	0.75
dtR_WT	P11021	HSPA5	13	13	13	1	13|2|6|2|5|36|42|27	0	0	0	-40.48	0.78	0.75
dtR_WT	P11142	HSPA8	58	58	58	1	32|21|52|34|51|109|96|79	0	0	0	-125.07	0.98	0.75
dtR_WT	P11387	TOP1	1	1	1	1	0|0|2|0|0|1|0|7	0	0	0	-4.1	0.8	0.75
dtR_WT	P11498	PC	1190	1190	1190	1	1808|1012|1304|497|1517|162|176|220	0	0	0	#NAME?	1.42	0.75
dtR_WT	P13639	EEF2	7	7	7	1	25|14|13|4|9|145|112|89	0	0	0	-199.14	0.14	0.75
dtR_WT	P13645	KRT10	491	491	491	1	343|485|1095|184|267|42|36|15	0	0	0	-416.86	1.59	0.75
dtR_WT	P13646	KRT13	1	1	1	1	16|41|2|0|1|0|0|0	0	0	0	-28.58	0.13	0.75
dtR_WT	P13647	KRT5	81	81	81	1	82|167|242|97|89|2|0|0	0	0	0	-181.27	0.95	0.75
dtR_WT	P13807	GYS1	1	1	1	1	1|0|0|0|2|1|1|0	0	0	0	-2.42	1.6	0.75
dtR_WT	P14618	PKM	10	10	10	1	11|11|18|8|15|45|37|39	0	0	0	-71.28	0.43	0.75
dtR_WT	P14866	HNRNPL	11	11	11	1	17|6|9|3|11|17|21|25	0	0	0	-33.33	0.81	0.75
dtR_WT	P15170	GSPT1	2	2	2	1	4|4|0|0|0|286|281|190	0	0	0	-415.05	0.02	0.75
dtR_WT	P16403	H1-2	1	1	1	1	0|3|0|0|0|1|1|1	0	0	0	-2.78	1.33	0.75
dtR_WT	P17096	HMGA1	3	3	3	1	38|47|0|0|0|4|3|5	0	0	0	-42.56	0.25	0.75
dtR_WT	P17844	DDX5	12	12	12	1	7|3|1|2|8|76|44|48	0	0	0	-68.92	0.51	0.75
dtR_WT	P18084	ITGB5	1	1	1	1	0|0|0|0|0|0|0|0	0	0	0	0.37	10	0.75
dtR_WT	P18621	RPL17	1	1	1	1	4|1|3|3|1|0|0|0	0	0	0	-5.47	0.67	0.75
dtR_WT	P19338	NCL	6	6	6	1	5|1|0|0|3|109|53|117	0	0	0	-135.56	0.17	0.75
dtR_WT	P21333	FLNA	1	1	1	1	24|10|5|3|4|408|494|359	0	0	0	#NAME?	0.01	0.75
dtR_WT	P22061	PCMT1	3	3	3	1	9|13|0|0|3|15|9|6	0	0	0	-21.95	0.44	0.75
dtR_WT	P22392	NME2	1	1	1	1	3|0|1|0|1|5|5|5	0	0	0	-9.07	0.4	0.75
dtR_WT	P22626	HNRNPA2B1	10	10	10	1	10|4|8|7|5|74|45|67	0	0	0	-89.08	0.36	0.75
dtR_WT	P22629	Streptavidin	985	985	985	1	1758|701|1269|724|1591|534|477|600	0	0	0	#NAME?	1.03	0.75
dtR_WT	P23528	CFL1	7	7	7	1	26|25|14|6|5|3|1|4	0	0	0	-28	0.67	0.75
dtR_WT	P26038	MSN	1	1	1	1	0|0|0|0|0|5|2|10	0	0	0	-6.99	0.47	0.75
dtR_WT	P26358	DNMT1	2	2	2	1	1|0|0|0|1|21|23|26	0	0	0	-32.35	0.22	0.75
dtR_WT	P26373	RPL13	3	3	3	1	9|2|5|3|0|2|2|5	0	0	0	-9.45	0.86	0.75
dtR_WT	P26599	PTBP1	8	8	8	1	14|1|2|0|8|28|15|28	0	0	0	-31.81	0.67	0.75
dtR_WT	P27348	YWHAQ	1	1	1	1	4|0|0|2|2|0|0|0	0	0	0	-3.46	1	0.75
dtR_WT	P27816	MAP4	1	1	1	1	15|6|1|0|0|387|314|367	0	0	0	-602.45	0.01	0.75
dtR_WT	P29317	EPHA2	1	1	1	1	0|0|0|0|0|0|0|0	0	0	0	0.37	10	0.75
dtR_WT	P29401	TKT	1	1	1	1	0|0|0|0|0|34|30|11	0	0	0	-36.77	0.11	0.75
dtR_WT	P29966	MARCKS	1	1	1	1	1|0|0|0|1|28|24|28	0	0	0	-40.66	0.1	0.75
dtR_WT	P30041	PRDX6	1	1	1	1	4|0|1|3|4|14|12|14	0	0	0	-25.13	0.15	0.75
dtR_WT	P30050	RPL12	2	2	2	1	1|0|5|3|8|0|0|0	0	0	0	-5.7	0.94	0.75
dtR_WT	P31930	UQCRC1	2	2	2	1	7|1|0|1|7|0|0|0	0	0	0	-5.16	1	0.75
dtR_WT	P31943	HNRNPH1	1	1	1	1	0|0|0|0|1|5|1|2	0	0	0	-3.87	0.89	0.75
dtR_WT	P32969	RPL9	1	1	1	1	4|0|2|2|0|25|17|16	0	0	0	-32.23	0.12	0.75
dtR_WT	P35527	KRT9	404	404	404	1	525|519|664|165|534|89|27|7	0	0	0	-538.32	1.28	0.75
dtR_WT	P35908	KRT2	283	283	283	1	182|349|848|122|168|13|14|8	0	0	0	-348.88	1.33	0.75
dtR_WT	P37108	SRP14	1	1	1	1	1|1|0|0|0|3|1|4	0	0	0	-4.52	0.8	0.75
dtR_WT	P39023	RPL3	1	1	1	1	9|3|9|5|0|4|9|11	0	0	0	-24.43	0.16	0.75
dtR_WT	P43243	MATR3	1	1	1	1	0|1|0|0|1|31|32|40	0	0	0	-53.07	0.08	0.75
dtR_WT	P46013	MKI67	10	10	10	1	7|2|0|1|0|253|369|315	0	0	0	-481.76	0.08	0.75
dtR_WT	P46087	NOP2	1	1	1	1	1|0|0|0|0|6|13|17	0	0	0	-16.96	0.22	0.75
dtR_WT	P46776	RPL27A	1	1	1	1	4|3|0|3|2|0|0|0	0	0	0	-5.44	0.67	0.75
dtR_WT	P46779	RPL28	1	1	1	1	2|1|0|0|0|0|0|0	0	0	0	-1.38	2.67	0.75
dtR_WT	P47756	CAPZB	1	1	1	1	16|9|3|4|3|17|14|12	0	0	0	-39.34	0.1	0.75
dtR_WT	P48643	CCT5	3	3	3	1	3|0|0|0|5|71|57|49	0	0	0	-89.66	0.13	0.75
dtR_WT	P49207	RPL34	1	1	1	1	6|2|3|3|3|0|0|1	0	0	0	-8.12	0.44	0.75
dtR_WT	P49327	FASN	1	1	1	1	11|1|2|0|0|202|250|187	0	0	0	-357.67	0.01	0.75
dtR_WT	P49368	CCT3	1	1	1	1	2|0|0|0|0|14|16|3	0	0	0	-15.85	0.23	0.75
dtR_WT	P49915	GMPS	1	1	1	1	7|1|0|1|1|10|12|22	0	0	0	-25.99	0.15	0.75
dtR_WT	P50747	HLCS	1	1	1	1	1|0|6|7|2|53|41|47	0	0	0	-81.69	0.05	0.75
dtR_WT	P50990	CCT8	22	22	22	1	5|1|1|4|2|585|372|429	0	0	0	-686.21	0.13	0.75
dtR_WT	P51571	SSR4	1	1	1	1	7|2|3|1|0|0|0|0	0	0	0	-5.71	0.62	0.75
dtR_WT	P51991	HNRNPA3	6	6	6	1	0|0|1|1|6|24|18|24	0	0	0	-24.85	0.65	0.75
dtR_WT	P52272	HNRNPM	4	4	4	1	15|4|3|1|8|88|69|86	0	0	0	-134.74	0.12	0.75
dtR_WT	P52597	HNRNPF	15	15	15	1	8|0|5|4|19|100|66|69	0	0	0	-103.54	0.44	0.75
dtR_WT	P53618	COPB1	1	1	1	1	3|1|0|0|0|5|13|7	0	0	0	-13.11	0.28	0.75
dtR_WT	P53985	SLC16A1	1	1	1	1	0|0|1|0|0|0|2|1	0	0	0	-2.02	2	0.75
dtR_WT	P53999	SUB1	5	5	5	1	1|8|2|1|2|11|7|8	0	0	0	-11.6	1	0.75
dtR_WT	P58546	MTPN	1	1	1	1	6|7|5|4|3|0|0|0	0	0	0	-11.34	0.32	0.75
dtR_WT	P58876	H2BC5	6	6	6	1	8|9|11|8|6|13|9|15	0	0	0	-28.41	0.61	0.75
dtR_WT	P60174	TPI1	1	1	1	1	1|1|2|2|1|1|0|0	0	0	0	-3.77	1	0.75
dtR_WT	P60842	EIF4A1	4	4	4	1	26|16|4|5|2|9|6|6	0	0	0	-29.06	0.43	0.75
dtR_WT	P60866	RPS20	1	1	1	1	1|0|2|3|2|2|3|3	0	0	0	-7.27	0.5	0.75
dtR_WT	P61313	RPL15	8	8	8	1	20|20|18|15|8|1|4|5	0	0	0	-29.84	0.7	0.75
dtR_WT	P61978	HNRNPK	8	8	8	1	23|9|1|0|6|113|79|100	0	0	0	-152.75	0.19	0.75
dtR_WT	P62241	RPS8	4	4	4	1	15|7|32|15|6|2|5|7	0	0	0	-36.56	0.36	0.75
dtR_WT	P62244	RPS15A	2	2	2	1	5|4|5|3|1|1|6|3	0	0	0	-11.27	0.57	0.75
dtR_WT	P62249	RPS16	1	1	1	1	1|0|2|1|5|0|0|0	0	0	0	-3.87	0.89	0.75
dtR_WT	P62266	RPS23	6	6	6	1	8|2|18|6|4|4|6|6	0	0	0	-16.33	0.89	0.75
dtR_WT	P62280	RPS11	3	3	3	1	10|2|11|8|2|0|0|0	0	0	0	-11.17	0.73	0.75
dtR_WT	P62316	SNRPD2	1	1	1	1	0|0|0|0|0|34|40|45	0	0	0	-60.73	0.07	0.75
dtR_WT	P62753	RPS6	7	7	7	1	13|16|33|9|5|1|7|4	0	0	0	-29.86	0.64	0.75
dtR_WT	P62805	H4C1	6	6	6	1	12|9|10|5|4|12|8|11	0	0	0	-24.66	0.68	0.75
dtR_WT	P62826	RAN	4	4	4	1	10|13|11|5|3|13|8|9	0	0	0	-28.81	0.44	0.75
dtR_WT	P62829	RPL23	2	2	2	1	9|9|6|5|2|0|4|2	0	0	0	-15.37	0.43	0.75
dtR_WT	P62913	RPL11	1	1	1	1	11|5|6|5|1|1|2|1	0	0	0	-14.79	0.25	0.75
dtR_WT	P62917	RPL8	1	1	1	1	4|4|6|2|2|1|0|2	0	0	0	-9.72	0.38	0.75
dtR_WT	P62937	PPIA	5	5	5	1	17|8|9|3|5|9|1|3	0	0	0	-18.33	0.73	0.75
dtR_WT	P62979	RPS27A	5	5	5	1	10|7|12|6|2|10|17|20	0	0	0	-32.34	0.48	0.75
dtR_WT	P63092	GNAS	2	2	2	1	8|0|2|2|4|3|1|2	0	0	0	-8.34	0.73	0.75
dtR_WT	P63151	PPP2R2A	8	8	8	1	36|8|7|6|9|6|6|9	0	0	0	-27.72	0.74	0.75
dtR_WT	P63220	RPS21	1	1	1	1	1|1|1|0|3|2|3|1	0	0	0	-5.57	0.67	0.75
dtR_WT	P63241	EIF5A	4	4	4	1	4|4|6|3|7|23|15|15	0	0	0	-30.73	0.42	0.75
dtR_WT	P68104	EEF1A1	22	22	22	1	78|20|39|24|17|127|74|87	0	0	0	-187.29	0.38	0.75
dtR_WT	P68363	TUBA1B	26	26	26	1	71|26|29|8|21|70|60|76	0	0	0	-126.02	0.58	0.75
dtR_WT	P68871	HBB	1	1	1	1	4|0|0|1|2|0|0|0	0	0	0	-2.95	1.14	0.75
dtR_WT	P78406	RAE1	1	1	1	1	2|0|0|0|1|3|0|0	0	0	0	-2.64	1.33	0.75
dtR_WT	P78527	PRKDC	1	1	1	1	4|2|1|1|0|11|22|8	0	0	0	-23.2	0.16	0.75
dtR_WT	P82094	TMF1	1	1	1	1	1|0|1|0|0|24|32|22	0	0	0	-39.54	0.1	0.75
dtR_WT	P83881	RPL36A	2	2	2	1	2|1|7|9|0|1|1|0	0	0	0	-7.59	0.76	0.75
dtR_WT	Q00839	HNRNPU	19	19	19	1	31|7|14|4|8|40|50|60	0	0	0	-68.13	0.71	0.75
dtR_WT	Q01105	SET	1	1	1	1	0|0|0|0|0|5|7|9	0	0	0	-9.2	0.38	0.75
dtR_WT	Q01130	SRSF2	1	1	1	1	8|4|1|0|2|0|0|0	0	0	0	-6.66	0.53	0.75
dtR_WT	Q01469	FABP5	1	1	1	1	6|0|3|1|5|0|0|0	0	0	0	-6.73	0.53	0.75
dtR_WT	Q02878	RPL6	2	2	2	1	15|11|26|14|3|11|13|14	0	0	0	-51.91	0.15	0.75
dtR_WT	Q04695	KRT17	8	8	8	1	8|15|21|11|11|0|1|0	0	0	0	-18.77	0.96	0.75
dtR_WT	Q05519	SRSF11	1	1	1	1	2|0|0|1|1|4|5|6	0	0	0	-8.52	0.42	0.75
dtR_WT	Q06481	APLP2	1	1	1	1	0|0|0|0|0|0|0|0	0	0	0	0.37	10	0.75
dtR_WT	Q06830	PRDX1	11	11	11	1	45|101|78|19|12|12|14|11	0	0	0	-123.99	0.3	0.75
dtR_WT	Q07666	KHDRBS1	1	1	1	1	1|0|0|0|3|5|5|7	0	0	0	-9.45	0.38	0.75
dtR_WT	Q08211	DHX9	6	6	6	1	25|7|1|1|1|64|76|80	0	0	0	-118.12	0.19	0.75
dtR_WT	Q09666	AHNAK	5	5	5	1	3|1|1|0|5|418|417|320	0	0	0	-623.73	0.03	0.75
dtR_WT	Q12906	ILF3	3	3	3	1	3|0|0|0|5|78|52|76	0	0	0	-105.41	0.11	0.75
dtR_WT	Q13085	ACACA	985	985	985	1	4121|2009|4026|1345|1242|171|180|235	0	0	0	#NAME?	0.59	0.75
dtR_WT	Q13148	TARDBP	1	1	1	1	1|0|0|0|2|19|17|18	0	0	0	-27.36	0.14	0.75
dtR_WT	Q13151	HNRNPA0	3	3	3	1	7|3|1|2|0|6|5|3	0	0	0	-9.09	0.89	0.75
dtR_WT	Q13185	CBX3	2	2	2	1	2|0|0|2|1|8|4|4	0	0	0	-7.79	0.76	0.75
dtR_WT	Q13214	SEMA3B	1	1	1	1	0|0|0|0|0|0|0|0	0	0	0	0.37	10	0.75
dtR_WT	Q13428	TCOF1	4	4	4	1	0|1|0|0|1|93|135|179	0	0	0	-208.44	0.08	0.75
dtR_WT	Q13838	DDX39B	6	6	6	1	4|3|2|0|1|16|10|21	0	0	0	-17.16	0.84	0.75
dtR_WT	Q14517	FAT1	1	1	1	1	0|0|0|0|0|0|0|0	0	0	0	0.37	10	0.75
dtR_WT	Q14574	DSC3	1	1	1	1	0|0|3|0|2|0|0|0	0	0	0	-2.03	1.6	0.75
dtR_WT	Q14627	IL13RA2	1	1	1	1	1|0|0|0|1|0|0|0	0	0	0	-1.07	4	0.75
dtR_WT	Q14839	CHD4	1	1	1	1	1|0|0|0|0|63|136|114	0	0	0	-168.36	0.03	0.75
dtR_WT	Q14978	NOLC1	1	1	1	1	0|2|0|0|0|22|14|32	0	0	0	-34.23	0.11	0.75
dtR_WT	Q14980	NUMA1	6	6	6	1	2|0|2|1|0|30|79|40	0	0	0	-64.51	0.31	0.75
dtR_WT	Q14993	COL19A1	1	1	1	1	0|0|0|0|0|0|1|0	0	0	0	0.06	8	0.75
dtR_WT	Q15029	EFTUD2	1	1	1	1	0|0|0|0|0|28|32|12	0	0	0	-35.13	0.11	0.75
dtR_WT	Q15149	PLEC	2	2	2	1	18|7|7|0|0|0|2|4	0	0	0	-15.34	0.42	0.75
dtR_WT	Q15233	NONO	2	2	2	1	11|8|29|1|1|128|77|77	0	0	0	-174.2	0.05	0.75
dtR_WT	Q15287	RNPS1	1	1	1	1	5|0|0|1|2|4|6|3	0	0	0	-9.6	0.38	0.75
dtR_WT	Q15365	PCBP1	3	3	3	1	9|6|4|2|2|59|27|34	0	0	0	-67.25	0.17	0.75
dtR_WT	Q15366	PCBP2	4	4	4	1	13|15|2|2|4|99|45|51	0	0	0	-111.4	0.14	0.75
dtR_WT	Q15517	CDSN	2	2	2	1	4|7|7|8|5|0|0|0	0	0	0	-12.39	0.52	0.75
dtR_WT	Q15717	ELAVL1	1	1	1	1	0|1|0|0|1|1|4|3	0	0	0	-4.52	0.8	0.75
dtR_WT	Q16643	DBN1	1	1	1	1	1|1|0|0|1|6|14|15	0	0	0	-17.59	0.21	0.75
dtR_WT	Q16658	FSCN1	1	1	1	1	11|4|5|3|2|0|0|0	0	0	0	-11.08	0.32	0.75
dtR_WT	Q2M1P5	KIF7	1	1	1	1	0|0|1|0|0|0|4|0	0	0	0	-1.82	1.6	0.75
dtR_WT	Q3MHD2	LSM12	1	1	1	1	3|0|0|0|0|0|2|0	0	0	0	-2.03	1.6	0.75
dtR_WT	Q5SWA1	PPP1R15B	1	1	1	1	0|0|0|0|0|8|17|12	0	0	0	-16.96	0.22	0.75
dtR_WT	Q5T3I0	GPATCH4	22	22	22	1	0|0|0|0|0|121|97|100	0	0	0	-112.05	0.55	0.75
dtR_WT	Q5T7W7	TSTD2	1	1	1	1	0|0|0|0|0|23|23|37	0	0	0	-41.13	0.1	0.75
dtR_WT	Q68EM7	ARHGAP17	1	1	1	1	0|0|0|0|0|33|31|19	0	0	0	-41.14	0.1	0.75
dtR_WT	Q6UWP8	SBSN	2	2	2	1	2|0|14|6|9|0|0|0	0	0	0	-12.03	0.52	0.75
dtR_WT	Q7KZF4	SND1	1	1	1	1	1|0|0|0|3|11|11|22	0	0	0	-22.57	0.17	0.75
dtR_WT	Q7RTV0	PHF5A	1	1	1	1	1|2|1|1|2|1|0|0	0	0	0	-3.77	1	0.75
dtR_WT	Q7Z2W4	ZC3HAV1	3	3	3	1	0|0|1|0|0|53|44|56	0	0	0	-72.92	0.16	0.75
dtR_WT	Q7Z6E9	RBBP6	1	1	1	1	1|1|2|1|2|34|57|60	0	0	0	-82.12	0.05	0.75
dtR_WT	Q7Z794	KRT77	5	5	5	1	2|2|47|8|5|0|0|0	0	0	0	-21.39	0.62	0.75
dtR_WT	Q86YA3	ZGRF1	1	1	1	1	4|2|3|2|2|1|5|3	0	0	0	-10.26	0.36	0.75
dtR_WT	Q86YZ3	HRNR	52	52	52	1	77|79|134|57|87|2|0|0	0	0	0	-116.59	0.95	0.75
dtR_WT	Q8IWZ3	ANKHD1	1	1	1	1	0|0|0|0|0|62|78|49	0	0	0	-99.12	0.04	0.75
dtR_WT	Q8IZH2	XRN1	1	1	1	1	0|0|0|0|0|67|69|70	0	0	0	-108.54	0.04	0.75
dtR_WT	Q8NBS9	TXNDC5	1	1	1	1	4|3|0|0|2|0|0|0	0	0	0	-3.92	0.89	0.75
dtR_WT	Q8NC51	SERBP1	5	5	5	1	16|5|3|1|4|150|109|146	0	0	0	-218.56	0.09	0.75
dtR_WT	Q8TCG1	CIP2A	1	1	1	1	1|0|2|2|1|32|49|22	0	0	0	-55.28	0.07	0.75
dtR_WT	Q8TDN6	BRIX1	1	1	1	1	5|0|1|2|0|3|5|9	0	0	0	-11.26	0.32	0.75
dtR_WT	Q8TF72	SHROOM3	4	4	4	1	4|13|8|11|1|18|23|16	0	0	0	-39.48	0.34	0.75
dtR_WT	Q8WVV4	POF1B	1	1	1	1	1|2|4|1|3|0|0|0	0	0	0	-5.02	0.73	0.75
dtR_WT	Q8WXE1	ATRIP	1	1	1	1	0|0|0|0|0|3|0|0	0	0	0	-0.87	2.67	0.75
dtR_WT	Q92598	HSPH1	1	1	1	1	5|1|0|2|6|38|54|41	0	0	0	-76.16	0.05	0.75
dtR_WT	Q92665	MRPS31	2	2	2	1	0|0|0|0|0|4|5|18	0	0	0	-9.76	0.59	0.75
dtR_WT	Q92804	TAF15	1	1	1	1	5|4|2|0|0|72|45|87	0	0	0	-113.56	0.04	0.75
dtR_WT	Q92945	KHSRP	24	24	24	1	23|19|3|4|24|57|64|67	0	0	0	-81.5	0.74	0.75
[truncated: 69 more rows]
